# Supplementary material for: Analysis of long non-coding RNAs highlights tissue-specific expression patterns and epigenetic profiles in normal and psoriatic skin
Source: Genome Biol. 2015 Jan 30;16(1):24. doi: 10.1186/s13059-014-0570-4 (PMC4311508; doi:10.1186/s13059-014-0570-4)
Supplement: Additional file 1: Table S1. — Summary of the RNA-seq cohort. [file 13059_2014_570_MOESM1_ESM.xlsx]

## Sheet: Sheet1
	Psoriasis cases	Controls
# of samples	99	90
Male/Female	67/32	55/35
Psoriatic Arthitris/ Psoriatic Cutaneous/ Unknown	18/67/14	NA
Mean local PASI (±std)	7.7±1.8	NA
Biopsy sites (%)	Hip: 35	Hip: 79
	Buttlock: 37	Buttlock: 21
	Thigh: 12
	Back: 6
	Arm: 5
	Flank: 2
	Abdomen: 1
	Elbow: 1
	Table S1: Summary information regarding the patient cohort. Disease severity is assessed by PASI score which is the sum of the degrees of erythema, induration, and scale (each was judged on a 0-4 scale)
