# Supplementary material for: Analysis of long non-coding RNAs highlights tissue-specific expression patterns and epigenetic profiles in normal and psoriatic skin
Source: Genome Biol. 2015 Jan 30;16(1):24. doi: 10.1186/s13059-014-0570-4 (PMC4311508; doi:10.1186/s13059-014-0570-4)
Supplement: Additional file 2: Table S2. — Categorization of transcripts identified. [file 13059_2014_570_MOESM2_ESM.xlsx]

## Sheet: Sheet1
Category	Overlap with genes in Reference (Ensembl genes v74)	Strand orientation relative to overlapping/closest Reference gene
protein coding	exons of protein coding	same
pseudogene	exons of pseudogene	same
annotated ncRNA	exons of ncRNA	same
antisense	exons of any reference genes	opposite
novel intronic	only intronic	same/opposite
novel intergenic	none (intergenic regions)	same/opposite
novel interleaving	intronic and intergenic	same/opposite
novel encompassing	encompass all exons from reference gene	same/opposite
Table S2. Categorization of transcripts identified.
