# Supplementary material for: Analysis of long non-coding RNAs highlights tissue-specific expression patterns and epigenetic profiles in normal and psoriatic skin
Source: Genome Biol. 2015 Jan 30;16(1):24. doi: 10.1186/s13059-014-0570-4 (PMC4311508; doi:10.1186/s13059-014-0570-4)
Supplement: Additional file 4: Table S3. — Genes passed all quality control and filtering steps and used in the analysis. [file 13059_2014_570_MOESM4_ESM.xlsx]

## Sheet: assembly.metadata
Gene ID from the assembly output	chr	start	end	NumExons	GENE CLASS	Closest Reference genes
G65	1	1270520	1284495	15	protein_coding	DVL1
G589	1	3648901	3663900	6	annotated_ncRNA	TP73-AS1
G5770	10	112628706	112661475	14	protein_coding	PDCD4
G5771	10	112659930	112679036	5	protein_coding	BBIP1
G5773	10	105206195	105212236	3	protein_coding	CALHM2
G5774	10	105213173	105220296	2	protein_coding	CALHM1
G5776	10	120403356	120403708	1	pseudogene	TOMM22P5
G5777	10	116581726	116624470	17	protein_coding	FAM160B1
G5778	10	106014616	106064676	12	protein_coding	GSTO2;GSTO1
G5782	10	113909626	113975132	23	protein_coding	GPAM
G5786	10	118633557	118642175	5	protein_coding	ENO4
G5787	10	118587800	118609668	6	annotated_ncRNA	RP11-539I5.1
G5788	10	118642638	118764783	17	protein_coding	KIAA1598
G5791	10	115880641	115933967	17	protein_coding	C10orf118
G5793	10	120927225	120938323	7	protein_coding	PRDX3
G5795	10	121259292	121302232	6	protein_coding	RGS10
G5796	10	121359441	121359850	2	novel_lncRNA_intergenic	TIAL1
G5797	10	121380701	121380957	1	pseudogene	RP11-179H18.4
G5798	10	121398035	121398597	1	pseudogene	RP11-179H18.5
G5799	10	114709992	114927434	17	protein_coding	TCF7L2
G591	1	24018280	24023126	6	protein_coding	RPL11
G5800	10	121443039	121443290	1	pseudogene	RP11-179H18.7
G5801	10	118429960	118432129	2	annotated_ncRNA	RP11-498B4.5
G5802	10	118430708	118502054	13	protein_coding	HSPA12A
G5803	10	118423274	118424800	3	protein_coding	C10orf82
G5805	10	120440468	120514504	9	protein_coding	CACUL1
G5808	10	121756900	121757205	1	pseudogene	RP11-198M6.2
G5810	10	122216757	122349371	7	protein_coding	PPAPDC1A
G592	1	3547352	3566627	12	protein_coding	WRAP73
G5813	10	123050879	123082453	3	novel_lncRNA_intergenic	RN7SKP167
G5814	10	120967235	121215166	16	protein_coding	GRK5
G5817	10	121410890	121437337	4	protein_coding	BAG3
G5818	10	121435967	121442072	3	antisense	RP11-179H18.7;BAG3
G5819	10	119000635	119044980	16	protein_coding	SLC18A2
G5820	10	119036686	119134814	5	protein_coding	PDZD8
G5821	10	118998640	119001663	2	annotated_ncRNA	RP11-501J20.5
G5822	10	120790277	120840901	22	protein_coding	EIF3A
G5824	10	119302729	119309051	3	protein_coding	EMX2
G5825	10	119217559	119250591	3	annotated_ncRNA	CTA-109P11.4
G5826	10	119245356	119303245	4	annotated_ncRNA	EMX2OS
G5828	10	115999122	116054340	15	protein_coding	VWA2
G593	1	20209126	20239422	8	protein_coding	OTUD3
G5830	10	105505728	105518582	4	novel_lncRNA_intronic	SH3PXD2A
G5832	10	105344708	105352298	4	protein_coding	NEURL
G5833	10	105424058	105445627	2	novel_lncRNA_intronic	SH3PXD2A
G5834	10	104678068	104846814	10	protein_coding	CNNM2
G5836	10	120900272	120925201	15	protein_coding	SFXN4
G5841	10	116051184	116164917	20	protein_coding	AFAP1L2
G5842	10	119852966	119859139	2	annotated_ncRNA	CASC2
G594	1	20235318	20237865	2	antisense	OTUD3
G5847	10	124392372	124403248	6	protein_coding	DMBT1
G5850	10	124416955	124438950	4	novel_lncRNA_intergenic	DMBT1
G5851	10	124050482	124097675	10	protein_coding	BTBD16
G5855	10	119764435	119806338	6	protein_coding	RAB11FIP2
G5857	10	119777414	119777915	1	annotated_ncRNA	RP11-354M20.3
G5861	10	124220971	124274465	10	protein_coding	HTRA1
G5862	10	104847793	104953045	21	protein_coding	NT5C2
G5865	10	123716608	123734751	10	protein_coding	NSMCE4A
G5866	10	125713644	125721534	2	novel_lncRNA_intergenic	CPXM2
G5867	10	124597582	124610091	2	antisense	FAM24B
G5868	10	124608665	124639111	4	protein_coding	FAM24B
G5869	10	124591678	124596387	5	protein_coding	CUZD1
G5870	10	118187384	118237468	14	protein_coding	PNLIPRP3
G5873	10	120065386	120101826	10	protein_coding	FAM204A
G5874	10	126133852	126134501	1	annotated_ncRNA	RP13-238F13.5
G5875	10	122610809	122669036	29	protein_coding	WDR11
G5878	10	122638645	122639062	1	annotated_ncRNA	RP11-95I16.4
G5880	10	118175903	118184139	2	novel_lncRNA_intergenic	PNLIPRP3
G5879	10	117816437	118033746	13	protein_coding	GFRA1
G5883	10	118198840	118199830	1	pseudogene	HMGB3P8
G5884	10	121355470	121356492	2	antisense	TIAL1
G5885	10	121331343	121356742	13	protein_coding	TIAL1
G5887	10	127356376	127356662	1	pseudogene	ALDOAP2
G5889	10	126085875	126107493	10	protein_coding	OAT
G5890	10	124913875	124925036	8	protein_coding	BUB3
G5891	10	123237862	123357817	19	protein_coding	FGFR2
G5892	10	124134265	124193700	14	protein_coding	PLEKHA1
G5895	10	125505159	125651175	15	protein_coding	CPXM2
G5896	10	126490384	126525252	9	protein_coding	FAM175B
G5897	10	129534495	129535209	1	pseudogene	AL391005.1
G5899	10	129535813	129538177	2	protein_coding	FOXI2
G5901	10	128320366	128322026	2	novel_lncRNA_intronic	C10orf90
G5902	10	128113485	128359115	9	protein_coding	C10orf90
G5903	10	123688047	123711712	2	annotated_ncRNA	RP11-500G22.2
G5904	10	123499939	123687962	14	protein_coding	ATE1
G5908	10	131566979	131568033	1	annotated_ncRNA	RP11-109A6.3
G5909	10	131585416	131587963	3	novel_lncRNA_intergenic	RP11-109A6.3
G5911	10	127477153	127511840	11	protein_coding	UROS
G5915	10	105353774	105615113	16	protein_coding	SH3PXD2A
G5916	10	105637383	105678021	9	protein_coding	OBFC1
G5918	10	105368398	105370003	1	annotated_ncRNA	RP11-416N2.4
G5922	10	125767193	125853093	8	protein_coding	CHST15
G5923	10	125763651	125764065	1	pseudogene	RP11-47G11.2
G67	1	2513012	2515969	3	annotated_ncRNA	RP3-395M20.9
G5925	10	131862180	131909085	4	annotated_ncRNA	LINC00959
G5928	10	131907069	131907372	1	pseudogene	CTAGE7P
G5931	10	133584105	133588599	2	novel_lncRNA_intergenic	AL450307.1
G5939	10	114135970	114188118	21	protein_coding	ACSL5
G5940	10	115614400	115676945	11	protein_coding	NHLRC2
G5941	10	114206814	114587465	12	protein_coding	VTI1A
G5942	10	115594525	115613868	9	protein_coding	DCLRE1A
G5943	10	132890730	133110489	13	protein_coding	TCERG1L
G5944	10	114190064	114207327	12	protein_coding	ZDHHC6
G5952	10	131265462	131565956	5	protein_coding	MGMT
G5954	10	134260508	134262176	2	protein_coding	C10orf91
G5958	10	134750689	134755119	4	protein_coding	TTC40
G5966	10	135015370	135038594	14	protein_coding	KNDC1
G5972	10	126605785	126678271	11	protein_coding	ZRANB1
G5976	10	127584912	127698139	13	protein_coding	FANK1
G5977	10	127512112	127542246	9	protein_coding	BCCIP
G606	1	24104885	24114820	6	protein_coding	PITHD1
G5978	10	127524445	127591686	14	protein_coding	DHX32
G5982	10	123754122	124014056	23	protein_coding	TACC2
G68	1	2461071	2461432	2	antisense	HES5
G5986	10	134351603	134596981	16	protein_coding	INPP5A
G5987	10	131934679	131978032	12	protein_coding	GLRX3
G608	1	24302423	24302746	1	protein_coding	SRSF10
G5990	10	127703492	128019080	22	protein_coding	ADAM12
G5993	11	280981	284648	4	protein_coding	NLRP6
G5995	11	287912	288781	2	annotated_ncRNA	RP11-326C3.2
G5996	11	283074	288479	2	antisense	RP11-326C3.2
G5997	10	135175981	135186952	8	protein_coding	ECHS1
G5999	10	134210737	134231353	3	protein_coding	PWWP2B
G6000	10	128593987	129250765	52	protein_coding	DOCK1
G6002	10	129839138	129884120	19	protein_coding	PTPRE
G6003	10	129733916	129734638	1	annotated_ncRNA	RP11-4C20.4
G6004	10	129732504	129733061	1	annotated_ncRNA	RP11-4C20.3
G6006	10	126150401	126302798	7	protein_coding	LHPP
G6007	10	131633562	131762099	16	protein_coding	EBF3
G6008	11	511345	511893	1	novel_lncRNA_intergenic	RNH1
G6010	10	124714024	124752639	9	protein_coding	PSTK
G6011	10	124750337	124768318	6	protein_coding	IKZF5
G6012	10	124690441	124713792	6	protein_coding	C10orf88
G6014	11	405724	414998	10	protein_coding	SIGIRR
G6016	10	121652158	121701615	19	protein_coding	SEC23IP
G6017	11	450493	491448	12	protein_coding	PTDSS2
G6022	10	127408279	127452673	27	protein_coding	C10orf137
G6023	10	127387706	127389412	2	annotated_ncRNA	RP11-383C5.3
G6024	10	127389009	127408106	5	annotated_ncRNA	RP11-383C5.4
G6026	10	127440313	127440755	1	annotated_ncRNA	RP11-383C5.7
G6027	10	127407292	127407718	1	annotated_ncRNA	RP11-383C5.5
G6028	10	135122500	135126661	6	protein_coding	ZNF511
G6029	10	135164790	135166037	2	protein_coding	PRAP1
G6030	10	135106555	135111920	2	antisense	RP11-122K13.12
G6031	10	121485765	121588685	21	protein_coding	INPP5F
G6032	10	121588949	121632151	16	protein_coding	MCMBP
G6033	10	121575089	121575354	1	pseudogene	RP11-359E7.2
G6035	10	135157775	135171525	7	protein_coding	FUOM
G6036	10	135092513	135122385	18	protein_coding	TUBGCP2
G6038	10	135163632	135164368	1	annotated_ncRNA	RP11-122K13.7
G6042	11	787839	790079	2	protein_coding	CEND1
G6046	11	494360	507238	11	protein_coding	RNH1
G6048	11	747429	765265	8	protein_coding	TALDO1
G6049	10	135075927	135090378	23	protein_coding	ADAM8
G6051	11	207473	216719	10	protein_coding	RIC8A
G6052	11	236971	252983	13	protein_coding	PSMD13
G6054	11	200991	207385	5	protein_coding	BET1L
G6057	10	126307808	126480426	12	protein_coding	FAM53B;METTL10
G6058	10	126305348	126306181	2	protein_coding	RP11-12J10.3
G6059	10	126301830	126302842	2	antisense	LHPP
G6062	11	356460	358130	4	novel_lncRNA_intergenic	B4GALNT4
G6065	11	1015338	1015958	2	antisense	MUC6
G6066	11	369786	376519	12	protein_coding	B4GALNT4
G6068	11	391891	404909	15	protein_coding	PKP3
G6078	11	325921	326560	1	annotated_ncRNA	RP11-326C3.13
G6079	11	333071	333410	1	annotated_ncRNA	RP11-326C3.15
G6081	11	567063	568227	2	antisense	MIR210HG
G6082	11	565695	566638	2	antisense	MIR210HG
G6083	11	565676	568426	2	annotated_ncRNA	MIR210HG
G6093	11	790500	798256	11	protein_coding	SLC25A22
G6099	11	1295390	1330854	6	protein_coding	TOLLIP
G6109	11	1792621	1794762	3	novel_lncRNA_intergenic	AC068580.7
G6111	11	1331015	1331932	1	annotated_ncRNA	TOLLIP-AS1
G6114	10	134145698	134188975	14	protein_coding	LRRC27
G6115	10	134000531	134019259	14	protein_coding	DPYSL4
G619	1	17298852	17299454	2	antisense	CROCC
G6116	10	133949440	133963527	11	protein_coding	JAKMIP3
G6120	10	134021043	134121153	12	protein_coding	STK32C
G6129	11	1490686	1553192	6	protein_coding	MOB2
G6130	11	2012997	2014837	2	annotated_ncRNA	AC051649.6
G6131	11	1951019	1959920	9	protein_coding	TNNT3
G6134	11	2032690	2035440	2	novel_lncRNA_intergenic	H19
G6135	11	1968546	1977834	5	protein_coding	MRPL23
G6138	11	2006027	2007179	1	annotated_ncRNA	MRPL23-AS1
G6141	11	2185197	2186571	2	protein_coding	TH
G6142	11	1874258	1937608	14	protein_coding	LSP1
G6145	11	766472	771464	2	antisense	PDDC1
G6146	11	925915	1012237	22	protein_coding	AP2A2
G6150	11	2291502	2293255	2	antisense	ASCL2
G6151	11	2289725	2292264	2	protein_coding	ASCL2
G6152	11	1756010	1756662	2	antisense	IFITM10
G6153	11	1753689	1785214	13	protein_coding	CTSD;IFITM10
G6154	11	2421975	2425105	3	protein_coding	TSSC4
G6155	11	2398740	2419050	8	protein_coding	CD81
G6157	11	2349996	2351091	2	annotated_ncRNA	AC129929.5
G71	1	2461044	2461689	3	protein_coding	HES5
G625	1	24200383	24200873	1	protein_coding	CNR2
G6162	10	135192952	135205488	7	protein_coding	PAOX
G6163	10	135207665	135270068	12	protein_coding	MTG1
G6164	10	135273549	135282831	5	pseudogene	RP11-108K14.4
G6165	10	135340344	135352607	8	protein_coding	CYP2E1
G6171	10	135368361	135379035	13	protein_coding	SYCE1
G6176	11	2150350	2154449	2	antisense	IGF2
G6177	11	2159468	2167621	2	annotated_ncRNA	IGF2-AS
G6183	11	1575274	1578185	2	antisense	DUSP8
G6184	11	1578612	1593160	7	protein_coding	DUSP8
G6187	11	1651562	1652157	2	antisense	KRTAP5-5
G6190	11	539622	554908	12	protein_coding	LRRC56
G6192	11	560996	564019	4	protein_coding	RASSF7
G630	1	24069959	24088562	11	protein_coding	TCEB3
G6191	11	559673	560126	1	annotated_ncRNA	RP11-496I9.1
G6195	11	555241	556108	2	antisense	C11orf35
G6196	11	2016405	2019034	5	annotated_ncRNA	H19
G6197	11	2323272	2339431	10	protein_coding	TSPAN32
G631	1	24098598	24104787	3	annotated_ncRNA	RP5-886K2.3
G6199	11	3105351	3105948	1	pseudogene	AC108448.2
G6201	11	2904450	2907034	5	protein_coding	CDKN1C
G6202	11	2316785	2323182	4	protein_coding	C11orf21
G6203	11	2339010	2341080	2	antisense	TSPAN32
G6204	11	553958	560720	13	protein_coding	C11orf35
G6205	11	532228	535457	7	protein_coding	HRAS
G6208	11	528886	529843	1	annotated_ncRNA	RP13-46H24.1
G6209	11	3249493	3253636	2	protein_coding	MRGPRE
G6210	11	3246819	3248041	1	annotated_ncRNA	AC109309.4
G6211	11	3647676	3658669	10	pseudogene	TRPC2
G6212	11	3659740	3660591	2	protein_coding	ART5
G634	1	17312454	17338280	29	protein_coding	ATP13A2
G6214	11	2949512	2950672	2	protein_coding	PHLDA2
G6215	11	809711	812880	5	protein_coding	RPLP2
G6216	11	2150349	2160093	5	protein_coding	IGF2
G6217	11	3848205	3862203	2	protein_coding	RHOG
G6218	11	2965664	3013598	17	protein_coding	NAP1L4
G6220	11	2923511	2946472	12	protein_coding	SLC22A18
G6221	11	2908746	2924962	3	protein_coding	SLC22A18AS
G6224	11	4505780	4541139	3	novel_lncRNA_encompassing	OR52M2P
G6225	11	3022159	3078658	23	protein_coding	CARS
G6228	11	4665172	4676597	2	protein_coding	OR51E1
G6229	11	4702810	4703937	1	protein_coding	OR51E2
G6231	11	4115934	4160120	19	protein_coding	RRM1
G6232	11	3108340	3186506	22	protein_coding	OSBPL5
G6235	11	6262667	6265829	2	protein_coding	CNGA4
G6236	11	1855593	1862907	15	protein_coding	SYT8;TNNI2
G6238	11	1856025	1859247	2	antisense	SYT8
G6240	11	6281103	6293359	5	protein_coding	CCKBR
G6241	11	3875672	4114438	15	protein_coding	STIM1;AC090587.4
G6242	11	3875663	3876811	2	annotated_ncRNA	AC090587.5
G6244	11	799102	809581	15	protein_coding	PIDD
G6247	11	417932	442006	22	protein_coding	ANO9
G6248	11	2466558	2870226	16	protein_coding	KCNQ1
G6249	11	2861519	2900603	3	annotated_ncRNA	KCNQ1-AS1;KCNQ1DN
G6250	11	2697243	2698118	1	annotated_ncRNA	KCNQ1OT1
G638	1	23607815	23613435	2	annotated_ncRNA	RP5-1057J7.6
G6277	11	6696922	6697960	1	novel_lncRNA_intergenic	MRPL17
G6278	11	4406140	4414928	7	protein_coding	TRIM21
G6285	11	6864926	6865226	1	pseudogene	RP11-560B16.5
G6286	11	6340075	6366032	5	antisense	PRKCDBP
G6287	11	6340002	6341825	2	protein_coding	PRKCDBP
G6288	11	3373554	3382123	3	antisense	ZNF195
G6289	11	6947677	6979165	7	protein_coding	ZNF215
G639	1	24171570	24194802	8	protein_coding	FUCA1
G6291	11	3379417	3400430	8	protein_coding	ZNF195
G6293	11	7020839	7041572	4	protein_coding	ZNF214
G640	1	24446265	24469711	8	protein_coding	IL22RA1
G6295	11	7324322	7490348	6	protein_coding	SYT9
G6296	11	7459070	7471673	2	annotated_ncRNA	CTD-2516F10.2
G6301	11	4619910	4629445	7	protein_coding	TRIM68
G6302	11	6735587	6767692	2	pseudogene	GVINP1
G6304	11	6701091	6704588	3	protein_coding	MRPL17
G6305	11	8413470	8435207	2	protein_coding	STK33
G6306	11	6411648	6416226	6	protein_coding	SMPD1
G6307	11	6424884	6432573	2	antisense	APBB1
G6308	11	826131	832834	11	protein_coding	EFCAB4A
G641	1	24915918	24935806	4	protein_coding	NCMAP
G6309	11	6416356	6440315	14	protein_coding	APBB1
G6310	11	832982	838845	9	protein_coding	CD151
G6311	11	842851	867225	10	protein_coding	TSPAN4
G6312	11	818911	825425	10	protein_coding	PNPLA2
G6313	11	7973014	7976071	1	novel_lncRNA_intergenic	NLRP10
G6314	11	868266	910832	15	protein_coding	CHID1
G6315	11	826162	828705	2	antisense	EFCAB4A
G6316	11	839724	842661	2	protein_coding	POLR2L
G6317	11	831514	831984	2	antisense	EFCAB4A
G6318	11	858391	858900	1	annotated_ncRNA	RP11-1391J7.1
G6319	11	3819133	3847608	10	protein_coding	PGAP2
G6320	11	7978745	7987014	3	protein_coding	NLRP10
G6321	11	3696257	3818724	33	protein_coding	NUP98
G6322	11	3690042	3691103	2	protein_coding	CHRNA10
G6327	11	6469844	6495122	12	protein_coding	TRIM3
G6332	11	6463541	6464088	1	protein_coding	HPX
G644	1	25166347	25170804	2	antisense	CLIC4
G6334	11	9002058	9025531	7	protein_coding	NRIP3
G6335	11	8986058	8989686	4	annotated_ncRNA	TMEM9B-AS1
G6337	11	8968760	8986787	5	protein_coding	TMEM9B
G6339	11	9666078	9673424	2	novel_lncRNA_intergenic	RP11-16F15.2
G6340	11	6235601	6238922	2	antisense	FAM160A2
G6342	11	8013292	8023368	7	protein_coding	EIF3F
G646	1	25370068	25392438	2	annotated_ncRNA	RP4-799D16.1
G6345	11	10326627	10328943	4	protein_coding	ADM
G6346	11	10328144	10328911	2	antisense	ADM
G6347	11	6223144	6224731	1	annotated_ncRNA	RP11-290F24.6
G6348	11	6232571	6255870	11	protein_coding	FAM160A2
G6349	11	6230753	6231205	1	protein_coding	C11orf42
G6350	11	9160374	9286609	23	protein_coding	DENND5A
G6353	11	9595416	9611359	11	protein_coding	WEE1
G6356	10	133747961	133770058	8	protein_coding	PPP2R2D
G648	1	23832718	23835996	2	antisense	E2F2
G6358	10	133786536	133787706	2	antisense	BNIP3
G6364	11	6642555	6645623	2	annotated_ncRNA	RP11-732A19.5
G6365	11	10532609	10562763	6	protein_coding	RNF141
G649	1	23832709	23857738	7	protein_coding	E2F2
G6369	11	576342	612195	18	protein_coding	PHRF1
G6370	11	695162	727725	29	protein_coding	EPS8L2;TMEM80
G6372	11	9302207	9336183	8	protein_coding	TMEM41B
G650	1	23037480	23241881	16	protein_coding	EPHB2
G6374	11	644225	694954	12	protein_coding	DEAF1
G6375	11	612559	615983	10	protein_coding	IRF7
G74	1	2977361	2979425	3	annotated_ncRNA	LINC00982
G651	1	25226030	25227212	2	antisense	RUNX3
G6377	11	726897	727726	2	annotated_ncRNA	AP006621.9
G6378	11	704343	705471	2	antisense	TMEM80
G6380	11	636822	637314	1	protein_coding	DRD4
G652	1	25288614	25289598	2	annotated_ncRNA	RP11-84D1.1
G6394	11	6642557	6685359	21	protein_coding	DCHS1
G6395	11	6656372	6656782	1	annotated_ncRNA	RP11-732A19.6
G653	1	25226009	25291510	6	protein_coding	RUNX3
G6396	11	5617362	5634139	8	protein_coding	TRIM6
G6397	11	5646159	5665610	9	protein_coding	TRIM34;TRIM6-TRIM34
G6398	11	5710794	5732083	8	protein_coding	TRIM22
G6400	11	5684779	5706302	8	protein_coding	TRIM5
G6401	11	5246690	5248286	3	protein_coding	HBB
G6402	11	5612227	5618143	3	annotated_ncRNA	AC015691.13
G6404	11	5537322	5537730	1	protein_coding	UBQLNL
G6405	11	5775973	5777066	1	protein_coding	OR52N4
G6409	11	12559315	12560060	1	annotated_ncRNA	RP11-51B23.3
G6410	11	7535183	7678399	28	protein_coding	PPFIBP2
G6411	11	7506641	7533100	3	protein_coding	OLFML1
G6413	11	7713740	7722021	2	antisense	OVCH2
G6414	11	7711826	7713685	3	antisense	OVCH2
G6416	11	7904476	7927492	3	annotated_ncRNA	RP11-494M8.4
G6415	11	7686138	7695799	10	protein_coding	CYB5R2
G6424	11	10772530	10801289	25	protein_coding	CTR9
G6425	11	10772273	10772667	2	antisense	CTR9
G6426	11	13037335	13037782	1	novel_lncRNA_intergenic	RASSF10
G6428	11	11591542	11595319	2	annotated_ncRNA	RP11-483L5.1
G6429	11	11292427	11643549	11	protein_coding	GALNT18
G6432	11	10472062	10529073	17	protein_coding	AMPD3
G6434	11	9041076	9112990	23	protein_coding	SCUBE2
G6437	11	9482557	9550045	16	protein_coding	ZNF143
G6439	11	12399100	12530193	7	protein_coding	PARVA
G6443	11	10879773	10900810	3	annotated_ncRNA	ZBED5-AS1
G6444	11	10874288	10879632	3	protein_coding	ZBED5
G6445	11	10818451	10830536	22	protein_coding	EIF4G2
G655	1	25548877	25559026	7	protein_coding	SYF2
G6459	11	15096602	15100171	3	protein_coding	CALCB
G656	1	25925595	25926192	2	novel_lncRNA_intergenic	RP11-70P17.1
G6461	11	15136520	15267861	14	protein_coding	INSC
G6462	11	13984227	14289981	16	annotated_ncRNA	SPON1
G6463	11	14294918	14295390	1	annotated_ncRNA	RP11-21L19.1
G6464	11	14665362	14892903	16	protein_coding	PDE3B
G6465	11	289144	295729	11	protein_coding	ATHL1
G657	1	24122090	24127248	12	protein_coding	GALE
G6467	11	11863545	11982386	29	protein_coding	USP47
G6468	11	11983177	12030585	8	protein_coding	DKK3
G658	1	24128370	24151945	9	protein_coding	HMGCL
G6471	11	14479061	14521395	22	protein_coding	COPB1
G6472	11	14526407	14541975	11	protein_coding	PSMA1
G6474	11	13690239	13753880	12	protein_coding	FAR1
G659	1	24118781	24119990	2	antisense	LYPLA2
G6476	11	9685661	9833349	14	protein_coding	SWAP70;SBF2-AS1
G6477	11	17414468	17428281	14	protein_coding	ABCC8
G6480	11	12696300	12966346	14	protein_coding	TEAD1
G6481	11	12958651	12966448	2	antisense	TEAD1
G6482	11	17407270	17409898	1	protein_coding	KCNJ11
G6484	11	8103043	8128155	12	protein_coding	TUB
G6485	11	8272970	8282356	5	novel_lncRNA_intronic	LMO1
G6487	11	9799991	10315650	40	protein_coding	SBF2
G6492	11	9777559	9777846	1	annotated_ncRNA	RP11-540A21.2
G663	1	24377486	24390642	3	annotated_ncRNA	RP11-293P20.2
G6497	11	9980544	9981407	1	pseudogene	RP11-1H15.1
G6498	11	8114518	8190569	11	protein_coding	RIC3
G6499	11	8245861	8299418	5	protein_coding	LMO1
G664	1	24382564	24435374	36	protein_coding	MYOM3
G6502	11	17809598	18034532	13	protein_coding	SERGEF
G6504	11	18040773	18048141	5	protein_coding	TPH1
G6509	11	18433846	18472789	8	protein_coding	LDHC
G6510	10	129894935	129924606	15	protein_coding	MKI67
G6511	11	18210571	18211092	1	pseudogene	GLTPP1
G6517	11	18253941	18258630	3	protein_coding	SAA4
G6520	11	13299424	13408879	22	protein_coding	ARNTL
G6525	11	18101897	18127619	12	protein_coding	SAAL1
G6529	11	14899175	14913996	7	protein_coding	CYP2R1
G665	1	23345974	23415547	21	protein_coding	KDM1A
G6535	11	18501859	18548476	10	protein_coding	TSG101
G6536	11	18511859	18512267	1	pseudogene	RP11-613F22.5
G6537	11	18497605	18498372	1	protein_coding	LDHAL6A
G6541	11	13030210	13030709	2	pseudogene	RASSF10
G6542	11	12978655	13036631	5	annotated_ncRNA	CTC-497E21.3;LINC00958
G6543	11	10594260	10715487	22	protein_coding	MRVI1
G666	1	23410339	23495344	5	protein_coding	LUZP1
G6544	11	10576827	10590375	6	protein_coding	LYVE1
G6545	11	10621059	10621421	1	annotated_ncRNA	MRVI1-AS1
G6547	11	18884842	18890231	2	pseudogene	RP11-583F24.7
G6548	11	18908512	18909467	1	pseudogene	RP11-583F24.6
G6549	11	20691135	21597128	20	protein_coding	NELL1
G6551	11	22272363	22283700	6	protein_coding	ANO5
G6556	11	19075214	19082273	2	protein_coding	MRGPRX2
G6557	11	17298279	17371515	16	protein_coding	NUCB2
G6560	11	20385254	20405460	5	protein_coding	HTATIP2
G6561	11	19138602	19197929	17	protein_coding	ZDHHC13
G6563	11	17378197	17396422	4	protein_coding	NCR3LG1
G6564	11	17402061	17403196	1	annotated_ncRNA	RP1-239B22.5
G6565	11	24518592	25104212	12	protein_coding	LUZP2
G6568	11	20409111	20530806	16	protein_coding	PRMT3
G6569	11	27505352	27505739	1	pseudogene	RP11-159H22.1
G6570	11	17108123	17229493	33	protein_coding	PIK3C2A
G6573	11	17159369	17159814	1	pseudogene	CTD-3236F5.1
G6574	11	27360076	27384781	6	protein_coding	CCDC34
G6578	11	8628935	8639551	3	antisense	TRIM66
G6579	11	27013803	27019860	2	antisense	FIBIN
G6586	11	6502694	6506180	3	protein_coding	TIMM10B
G6587	11	6518179	6555503	11	protein_coding	DNHD1
G6590	11	6624986	6632256	13	protein_coding	ILK
G6601	11	6565244	6624881	7	protein_coding	RRP8
G6602	11	8633593	8704193	27	protein_coding	TRIM66
G6603	11	6496135	6519042	9	protein_coding	ARFIP2
G6604	11	6627265	6633310	5	protein_coding	TAF10
G6605	11	6633797	6640663	13	protein_coding	TPP1
G670	1	16767192	16789944	9	protein_coding	NECAP2
G6607	11	27062395	27149343	9	protein_coding	BBOX1
G6608	11	27238680	27241263	2	annotated_ncRNA	RP11-1L12.3
G6609	11	26655820	26663560	4	protein_coding	ANO3
G6612	11	26580584	26593789	5	protein_coding	MUC15
G671	1	16793856	16795340	1	annotated_ncRNA	RP4-798A10.2
G6617	11	19245682	19263995	14	protein_coding	E2F8
G6618	11	19296161	19296464	1	pseudogene	PCNAP4
G6619	11	18720314	18730641	4	protein_coding	TMEM86A
G6620	11	18722980	18730641	3	protein_coding	IGSF22
G6621	11	18749478	18813307	15	protein_coding	PTPN5
G6624	11	16809076	16810799	2	antisense	PLEKHA7
G6625	11	27495037	27497688	2	annotated_ncRNA	RP11-159H22.2
G673	1	24829580	24867523	5	protein_coding	RCAN3
G6627	11	27387559	27493751	18	protein_coding	LGR4
G6630	11	30431843	30607647	8	protein_coding	MPPED2
G6632	11	30344660	30360032	4	protein_coding	ARL14EP
G6633	11	8714868	8892528	26	protein_coding	ST5
G6637	11	18610342	18625455	4	annotated_ncRNA	SPTY2D1-AS1
G674	1	24822816	24823800	2	novel_lncRNA_intergenic	RCAN3
G6639	11	33258547	33258962	1	pseudogene	RP1-89D4.1
G6640	11	18551166	18610271	12	protein_coding	UEVLD
G6641	11	18627841	18655940	6	protein_coding	SPTY2D1
G6642	11	18616390	18617112	1	pseudogene	RP11-504G3.4
G6645	11	27515966	27528303	5	protein_coding	LIN7C
G6646	11	12132210	12383681	32	protein_coding	MICALCL;MICAL2
G6647	11	12281337	12285333	2	annotated_ncRNA	RP11-265D17.2
G6651	11	22688405	22833608	8	protein_coding	GAS2
G6652	11	22835278	22851388	5	protein_coding	SVIP
G6653	11	22644415	22647609	1	protein_coding	FANCF
G6655	11	16798975	17035955	28	protein_coding	PLEKHA7
G6660	11	15988003	16629409	18	protein_coding	SOX6
G6661	11	16505658	16506043	1	pseudogene	RP11-449L13.2
G6662	11	27528402	27699246	9	annotated_ncRNA	BDNF-AS
G6664	11	27677385	27695664	2	protein_coding	BDNF
G6669	11	33880124	33891974	5	protein_coding	LMO2
G6670	11	18343519	18389012	17	protein_coding	GTF2H1
G6672	11	31452936	31531176	8	protein_coding	IMMP1L
G6673	11	31456706	31457370	1	annotated_ncRNA	AC108456.1
G6675	11	33037445	33055095	9	protein_coding	DEPDC7
G6676	11	34460433	34493606	13	protein_coding	CAT
G6678	11	31531315	31806557	10	protein_coding	ELP4
G6680	11	31807501	31824329	9	protein_coding	PAX6
G6681	11	18300165	18344281	24	protein_coding	HPS5
G6682	11	33762364	33796066	12	protein_coding	FBXO3
G6686	11	34642605	34684831	9	protein_coding	EHF
G6687	11	34073229	34124250	19	protein_coding	CAPRIN1
G6689	11	32605349	32627748	11	protein_coding	EIF3M
G6690	11	32779744	32780113	1	pseudogene	RP1-181J22.1
G6691	11	39183023	39183427	1	pseudogene	RP11-313M3.1
G6692	11	41075777	41079778	3	novel_lncRNA_intronic	LRRC4C
G6693	11	40135772	40162404	2	protein_coding	LRRC4C
G6696	11	32914848	33001812	13	protein_coding	QSER1
G6700	11	28042280	28129684	17	protein_coding	KIF18A
G6702	11	35640740	35642387	1	protein_coding	FJX1
G6703	11	35599605	35642348	3	antisense	FJX1
G6704	11	34500359	34535312	7	protein_coding	ELF5
G6705	11	34506078	34506665	1	annotated_ncRNA	AL137224.1
G6706	11	33278881	33378569	18	protein_coding	HIPK3
G6707	11	33280184	33308448	2	antisense	HIPK3
G6708	11	44272818	44273235	1	novel_lncRNA_intergenic	EXT2
G6710	11	35684395	35832818	5	protein_coding	TRIM44
G6711	11	34938162	35017558	11	protein_coding	PDHX
G6716	11	44650603	44651506	1	pseudogene	RPL34P22
G6718	11	35039359	35088440	4	novel_lncRNA_intergenic_intronic	PDHX
G6722	11	34730984	34731887	1	pseudogene	RP11-350D17.3
G6723	11	36616065	36680824	6	protein_coding	C11orf74
G6724	11	36596515	36597249	1	protein_coding	RAG1
G6728	11	45273972	45277447	3	protein_coding	SYT13
G6730	11	44587141	44643345	10	protein_coding	CD82
G6731	11	45394296	45529275	8	annotated_ncRNA	RP11-430H10.3;RP11-430H10.2
G6732	11	45431635	45433361	2	novel_lncRNA_intronic	RP11-430H10.4
G6734	11	45792989	45793839	2	protein_coding	CTD-2210P24.4
G6735	11	19735008	20143136	39	protein_coding	NAV2
G6737	11	19732715	19733897	1	annotated_ncRNA	RP11-359E10.1
G6739	11	43702169	43878930	11	protein_coding	HSD17B12
G6745	11	35160215	35254001	18	protein_coding	CD44
G6746	11	35153828	35159830	3	annotated_ncRNA	RP4-607I7.1
G6749	11	46164804	46165104	1	pseudogene	RP11-702F3.2
G6750	11	35453374	35547520	12	protein_coding	PAMR1
G6751	11	35281827	35339025	10	protein_coding	SLC1A2
G6753	11	35835612	35839542	1	annotated_ncRNA	RP11-698N11.4
G6754	11	43902396	43941820	10	protein_coding	ALKBH3
G6756	11	43919950	43920624	1	pseudogene	SEC14L1P1
G6759	11	43964415	43965438	1	protein_coding	C11orf96
G6760	11	36507407	36531823	8	protein_coding	TRAF6
G6761	11	45869034	45904797	12	protein_coding	CRY2
G6763	11	45670426	45690729	5	protein_coding	CHST1
G6765	11	33721161	33732058	3	antisense	CD59
G688	1	23634690	23670858	11	protein_coding	HNRNPR
G6767	11	33564408	33692068	20	protein_coding	KIAA1549L
G6768	11	44284719	44285739	2	antisense	ALX4
G6769	11	44281994	44331761	4	protein_coding	ALX4
G6770	11	46299216	46342967	12	protein_coding	CREB3L1
G6772	11	47356714	47360188	5	protein_coding	MYBPC3
G78	1	2978410	2978679	1	pseudogene	AL008733.1
G6775	11	34127146	34171012	31	protein_coding	NAT10
G6776	11	34172289	34379538	18	protein_coding	ABTB2
G6777	11	34356794	34357241	1	pseudogene	RP1-145M24.1
G6778	11	45825922	45834555	2	protein_coding	SLC35C1
G6779	11	45832356	45834544	2	antisense	SLC35C1
G6780	11	47459358	47470767	8	protein_coding	RAPSN
G6782	11	33061258	33095535	10	protein_coding	TCP11L1
G6785	11	33106156	33183015	21	protein_coding	CSTF3
G6786	11	33065325	33076269	2	antisense	TCP11L1
G6789	11	47440321	47448084	12	protein_coding	PSMC3
G6792	11	33724502	33757989	5	protein_coding	CD59
G6790	11	33690557	33691372	1	annotated_ncRNA	RP4-541C22.5
G6793	11	33673533	33674893	2	novel_lncRNA_intronic	KIAA1549L
G6794	11	33720682	33721137	1	protein_coding	C11orf91
G6795	11	47627063	47627368	1	novel_lncRNA_intergenic	Y_RNA
G6796	11	47627436	47627799	1	novel_lncRNA_intergenic	Y_RNA
G6798	11	47608127	47610747	3	protein_coding	FAM180B
G6799	11	46722408	46727456	5	protein_coding	ZNF408
G6800	11	47713786	47736419	7	protein_coding	AGBL2
G6803	11	46698549	46722184	13	protein_coding	ARHGAP1
G6805	11	46725908	46727451	2	antisense	ZNF408
G6807	11	47615794	47616617	1	protein_coding	C1QTNF4
G6809	11	45202673	45249761	10	protein_coding	PRDM11
G6811	11	45234144	45236257	2	antisense	PRDM11
G6812	11	45203035	45203883	2	antisense	PRDM11
G6813	11	44748782	44956572	11	protein_coding	TSPAN18
G6814	11	44950676	44972315	9	protein_coding	TP53I11
G6819	11	35965637	36253719	6	protein_coding	LDLRAD3
G6820	11	36398137	36486686	9	protein_coding	PRR5L
G6821	11	36294557	36310967	6	protein_coding	COMMD9
G6829	11	50129029	50168462	2	pseudogene	RP11-347H15.1
G694	1	26226617	26232942	5	protein_coding	STMN1
G6836	11	47638762	47664137	13	protein_coding	MTCH2
G6839	11	56658163	56678857	7	novel_lncRNA_intergenic	AP000479.1
G6840	11	43380493	43516476	26	protein_coding	TTC17
G6844	11	43487639	43488736	1	pseudogene	RP11-484D2.3
G79	1	1477004	1510037	5	protein_coding	SSU72
G696	1	25870169	25895382	9	protein_coding	LDLRAP1
G6851	11	46638868	46696174	18	protein_coding	ATG13
G698	1	24478179	24483932	2	antisense	IFNLR1
G699	1	24480675	24513759	7	protein_coding	IFNLR1
G6861	11	57093459	57103270	17	protein_coding	SSRP1
G6863	11	57001067	57004710	2	antisense	APLNR
G6864	11	57001065	57004756	1	protein_coding	APLNR
G6865	11	46958286	47183804	9	protein_coding	C11orf49
G6866	11	47198993	47199600	2	antisense	PACSIN3
G6867	11	47185632	47207973	28	protein_coding	ARFGAP2;PACSIN3
G6869	11	47062897	47063173	1	pseudogene	CTD-2384B9.1
G700	1	22778360	22857556	18	protein_coding	ZBTB40
G6874	11	56949388	56959052	2	protein_coding	LRRC55
G6875	11	56929853	56961566	3	antisense	LRRC55
G6877	11	57295979	57310025	4	protein_coding	TIMM10
G6880	11	57319083	57335804	4	protein_coding	UBE2L6
G6881	11	47430164	47438144	11	protein_coding	SLC39A13
G6882	11	47376409	47379221	2	antisense	SPI1
G6884	11	57365030	57382322	8	protein_coding	SERPING1
G6885	11	57633882	57634774	1	pseudogene	OR5BA1P
G6886	11	58009755	58010103	1	pseudogene	EIF4A2P3
G6887	11	47376411	47400120	5	protein_coding	SPI1
G701	1	26187874	26203401	5	protein_coding	PAQR7
G6889	11	47799699	47869886	36	protein_coding	NUP160
G6890	11	46402444	46407019	6	protein_coding	MDK
G6891	11	57228249	57244975	3	protein_coding	RTN4RL2
G6892	11	58477008	58499532	5	protein_coding	GLYAT
G6894	11	59327882	59328921	3	annotated_ncRNA	AP000442.4
G6895	11	57067996	57078473	2	antisense	TNKS1BP1
G6896	11	57080049	57081363	2	antisense	TNKS1BP1
G6897	11	44087813	44105756	14	protein_coding	ACCS
G6898	11	44117248	44268779	14	protein_coding	EXT2
G6902	11	57435355	57468911	12	protein_coding	ZDHHC5
G6904	11	57174430	57194604	14	protein_coding	SLC43A3
G6903	11	57154848	57157489	5	protein_coding	PRG2
G6905	11	59665969	59666412	1	pseudogene	CTD-2514A21.3
G6907	11	46417966	46615583	19	protein_coding	AMBRA1
G6911	11	57251838	57283189	16	protein_coding	SLC43A1
G6912	11	59620199	59634029	9	protein_coding	TCN1
G6913	11	60508344	60511992	3	protein_coding	MS4A18
G6916	11	60223329	60237534	8	protein_coding	MS4A1
G703	1	25756752	25826681	12	protein_coding	TMEM57
G6918	11	57425229	57429324	3	protein_coding	CLP1
G6919	11	57412598	57417295	5	protein_coding	YPEL4
G6922	11	60634913	60643143	12	protein_coding	ZP1
G704	1	26371488	26377048	2	antisense	SLC30A2
G6924	11	48134291	48192368	22	protein_coding	PTPRJ
G6925	11	58294348	58343553	9	protein_coding	LPXN
G6927	11	60658058	60674068	16	protein_coding	PRPF19
G6928	11	60609539	60619721	4	protein_coding	CCDC86
G6929	11	60601473	60610358	2	annotated_ncRNA	RP11-804A23.2
G705	1	26364386	26372432	8	protein_coding	SLC30A2
G6930	11	60620529	60623421	2	protein_coding	PTGDR2
G6933	11	61025758	61059019	19	protein_coding	VWCE
G706	1	26377795	26394114	9	protein_coding	TRIM63
G6934	11	59856151	59865926	7	protein_coding	MS4A2
G6936	11	60897726	60929143	5	protein_coding	VPS37C
G6937	11	58345991	58388595	11	protein_coding	ZFP91
G6938	11	58390125	58394160	2	protein_coding	CNTF
G6939	11	59383271	59402967	3	annotated_ncRNA	AP000442.1
G707	1	26688140	26697231	6	protein_coding	ZNF683
G6940	11	59404190	59436491	20	protein_coding	PATL1
G6941	11	59341881	59382903	14	protein_coding	OSBP
G6942	11	47587160	47595665	4	protein_coding	PTPMT1
G6943	11	47600396	47606114	7	protein_coding	NDUFS3
G6944	11	61277207	61278538	1	protein_coding	LRRC10B
G6946	11	61405651	61406097	1	pseudogene	RPLP0P2
G6947	11	46867906	46868383	2	annotated_ncRNA	LRP4-AS1
G6948	11	61160090	61166317	5	protein_coding	TMEM216
G6949	11	47738070	47788881	17	protein_coding	FNBP4
G6951	11	60869953	60895315	11	protein_coding	CD5
G6952	11	60739166	60787841	13	protein_coding	CD6
G708	1	26348289	26362934	11	protein_coding	EXTL1
G6953	11	60772591	60774124	2	antisense	CD6
G6955	11	47487490	47586848	19	protein_coding	CELF1
G80	1	1286759	1290940	2	antisense	MXRA8
G6956	11	47592883	47600534	4	protein_coding	KBTBD4
G6959	11	46876467	46939923	38	protein_coding	LRP4
G709	1	26349369	26350889	2	antisense	EXTL1
G6960	11	46765008	46867830	44	protein_coding	CKAP5
G6961	11	59522988	59573331	11	protein_coding	STX3
G6962	11	59573614	59578265	4	protein_coding	MRPL16
G6963	11	59509021	59509762	1	pseudogene	OR10V3P
G6966	11	59516649	59517119	1	pseudogene	OR10V2P
G6967	11	62009570	62012282	3	protein_coding	SCGB1D2
G6968	11	62003479	62004034	2	novel_lncRNA_intronic	RP11-703H8.9
G6969	11	61976156	61981406	3	protein_coding	SCGB2A1
G6973	11	45944228	45956048	16	protein_coding	GYLTL1B
G6975	11	62037478	62040658	3	protein_coding	SCGB2A2
G6977	11	61664727	61665854	2	antisense	RAB3IL1
G6978	11	61664721	61684881	10	protein_coding	RAB3IL1
G6979	11	61197538	61252873	7	protein_coding	SDHAF2;RP11-286N22.8
G6980	11	61257035	61258384	3	protein_coding	PPP1R32
G6981	11	61170119	61197459	10	protein_coding	CPSF7
G6982	11	61256262	61257501	2	antisense	PPP1R32
G6984	11	57480034	57510763	11	protein_coding	TMX2
G6985	11	57529276	57587013	19	protein_coding	CTNND1
G6986	11	57470822	57479729	5	protein_coding	MED19
G6989	11	61641003	61658946	11	protein_coding	FADS3
G6990	11	57560350	57560810	1	protein_coding	RP11-691N7.6
G6994	11	62443970	62446564	9	protein_coding	UBXN1
G6996	11	61100706	61114990	18	protein_coding	DAK
G6997	11	61129123	61136833	5	protein_coding	TMEM138
G6998	11	60692013	60703504	11	protein_coding	TMEM132A
G6999	11	60681394	60690916	4	protein_coding	TMEM109
G7000	11	61113623	61129891	8	protein_coding	CYB561A3
G7001	11	60703346	60718921	8	protein_coding	SLC15A3
G7002	11	60689242	60690916	2	antisense	TMEM109
G7004	11	61066923	61100604	27	protein_coding	DDB1
G7009	11	61717822	61733493	10	protein_coding	BEST1
G7013	11	61723961	61726052	2	antisense	BEST1
G7016	11	47270457	47290495	11	protein_coding	NR1H3
G7017	11	47291195	47351582	35	protein_coding	MADD
G7018	11	62104963	62160859	7	protein_coding	ASRGL1
G7021	11	62140210	62140622	1	pseudogene	RCC2P6
G7022	11	47236515	47262024	10	protein_coding	DDB2
G7023	11	47260074	47270353	11	protein_coding	ACP2
G7024	11	47242046	47242306	1	annotated_ncRNA	RP11-17G12.2
G7027	11	62529008	62534272	8	protein_coding	POLR2G
G7028	11	45950887	46143013	19	protein_coding	PHF21A
G7029	11	45931224	45939752	11	protein_coding	PEX16
G7033	11	60145986	60163409	7	protein_coding	MS4A7
G7034	11	60048028	60085366	8	protein_coding	MS4A4A
G7035	11	60167632	60185206	3	protein_coding	MS4A14
G7036	11	59939086	59951951	9	protein_coding	MS4A6A
G7040	11	59981672	59982087	1	protein_coding	MS4A4E
G7038	11	59971755	59972641	2	novel_lncRNA_intronic	MS4A4E
G7039	11	59973044	59976167	2	novel_lncRNA_intronic	MS4A4E
G713	1	25944083	26112691	12	protein_coding	MAN1C1
G7044	11	61283110	61283628	2	antisense	SYT7
G7045	11	61282787	61355835	12	protein_coding	SYT7
G7047	11	62623505	62656342	11	protein_coding	SLC3A2
G7049	11	62600329	62607835	11	protein_coding	WDR74
G7052	11	63334492	63334810	1	novel_lncRNA_intergenic	HRASLS2
G7053	11	61891487	61922598	18	protein_coding	INCENP
G7054	11	63273562	63284191	9	protein_coding	LGALS12
G7056	11	62495573	62496561	2	antisense	TTC9C
G7058	11	63304288	63314137	4	protein_coding	RARRES3
G7060	11	63602152	63602608	1	pseudogene	RP11-466C23.5
G7061	11	62345944	62346618	2	antisense	TUT1
G716	1	26485524	26489479	2	protein_coding	FAM110D
G7065	11	62676077	62685719	2	annotated_ncRNA	AP000438.2
G7066	11	62676060	62689044	2	protein_coding	CHRM1
G7067	11	62619465	62623339	10	annotated_ncRNA	SNHG1
G717	1	12290120	12572096	69	protein_coding	VPS13D
G7068	11	63228890	63258433	6	protein_coding	HRASLS5
G7069	11	62475520	62476404	2	protein_coding	GNG3
G7070	11	62494479	62495089	2	antisense	HNRNPUL2-BSCL2
G7071	11	63678752	63684395	12	protein_coding	RCOR2
G7073	11	62334273	62359031	14	protein_coding	TUT1;EEF1G;MIR3654
G7075	11	63391556	63439195	14	protein_coding	ATL3
G7076	11	63399732	63400019	1	pseudogene	RP11-697H9.4
G7077	11	64002292	64006322	7	protein_coding	VEGFB
G719	1	23697619	23698273	2	protein_coding	C1orf213
G7078	11	63581072	63595179	6	protein_coding	C11orf84
G7079	11	63594375	63595158	2	antisense	C11orf84
G7080	11	62457750	62477004	13	protein_coding	BSCL2
G7081	11	62479910	62494678	14	protein_coding	HNRNPUL2
G7082	11	62494720	62495125	1	protein_coding	HNRNPUL2-BSCL2
G7083	11	64092581	64094986	2	annotated_ncRNA	AP003774.1
G7084	11	64067844	64072280	5	protein_coding	TEX40
G7085	11	64064383	64065131	3	protein_coding	KCNK4
G7087	11	62379282	62389539	5	protein_coding	ROM1
G720	1	23685749	23689714	2	antisense	ZNF436
G7088	11	63340679	63381949	4	protein_coding	PLA2G16
G7089	11	64218644	64219093	1	protein_coding	AP003774.4
G7091	11	57067077	57092373	14	protein_coding	TNKS1BP1
G7092	11	62432753	62434607	1	protein_coding	METTL12
G7093	11	63448940	63530250	7	protein_coding	RTN3
G7094	11	63532322	63536660	2	antisense	C11orf95
G7096	11	62438901	62439969	2	protein_coding	C11orf83
G7097	11	62414335	62417464	2	antisense	INTS5
G7098	11	63529563	63536047	5	annotated_ncRNA	C11orf95
G7100	11	62430116	62439981	6	protein_coding	C11orf48
G7101	11	62392303	62420743	26	protein_coding	GANAB
G7103	11	62360687	62381346	40	protein_coding	EML3;MTA2
G723	1	27018509	27019886	1	annotated_ncRNA	RP5-968P14.2
G7107	11	63606872	63678489	21	protein_coding	MARK2
G7108	11	63676344	63678493	2	antisense	MARK2
G7109	11	63605879	63606776	2	antisense	MARK2
G7112	11	63706460	63724790	9	protein_coding	NAA40
G7115	11	64126649	64139683	17	protein_coding	RPS6KA4
G7116	11	64138756	64139686	2	antisense	RPS6KA4
G7117	11	63953632	63972012	14	protein_coding	STIP1
G7118	11	63753899	63765913	7	protein_coding	OTUB1
G725	1	23682868	23696541	4	protein_coding	ZNF436
G7120	11	63742040	63744020	2	protein_coding	COX8A
G7121	11	63766031	63933567	12	protein_coding	MACROD1
G7123	11	63971499	63972008	2	antisense	STIP1
G7125	11	63870603	63870896	1	annotated_ncRNA	RP11-21A7A.2
G7127	11	63886480	63886756	1	annotated_ncRNA	RP11-21A7A.3
G7128	11	64658289	64658605	1	annotated_ncRNA	RP11-665N17.4
G7129	11	64072984	64090850	13	protein_coding	PRDX5;ESRRA
G7131	11	61595628	61634957	12	protein_coding	FADS2
G7132	11	61447944	61512188	20	protein_coding	DAGLA
G7133	11	61543527	61555982	18	protein_coding	MYRF
G7135	11	61556542	61584616	15	protein_coding	FADS1
G726	1	23706786	23751505	11	protein_coding	TCEA3
G7141	11	61559580	61559920	1	protein_coding	TMEM258
G7144	11	64620177	64646110	5	protein_coding	EHD1
G7148	11	64373662	64428745	15	protein_coding	NRXN2
G7152	11	64052322	64056956	7	protein_coding	GPR137
G727	1	23754974	23810677	25	protein_coding	ASAP3
G7153	11	64037304	64052836	5	protein_coding	BAD
G7155	11	64513880	64527435	20	protein_coding	PYGM
G7156	11	64755426	64764436	3	protein_coding	BATF2
G7157	11	62538848	62560501	15	protein_coding	TAF6L;TMEM179B
G7158	11	62555147	62573346	21	protein_coding	NXF1
G7159	11	62574305	62599549	11	protein_coding	STX5
G7160	11	62539134	62542298	3	protein_coding	TMEM223
G7163	11	64494531	64512789	19	protein_coding	RASGRP2
G7164	11	64981316	65000781	7	pseudogene	SLC22A20
G7168	11	64531660	64546245	14	protein_coding	SF1
G7171	11	65124301	65124985	1	protein_coding	TIGD3
G7174	11	64794946	64808039	8	protein_coding	SNX15
G7175	11	64781484	64789656	5	protein_coding	ARL2
G7177	11	64570993	64578194	10	protein_coding	MEN1
G7178	11	64691766	64701921	14	protein_coding	PPP2R5B
G7179	11	64013356	64015701	2	annotated_ncRNA	RP11-783K16.5
G7180	11	64019127	64036849	32	protein_coding	PLCB3
G7181	11	64008046	64011664	9	protein_coding	FKBP2
G7183	11	64014453	64020105	4	annotated_ncRNA	RP11-783K16.13
G7186	11	64808392	64812963	4	protein_coding	SAC3D1
G7187	11	64811665	64815339	5	protein_coding	NAALADL1
G7188	11	65101283	65120556	12	protein_coding	DPF2
G7191	11	63974156	64001753	25	protein_coding	FERMT3;NUDT22;DNAJC4
G731	1	26438333	26452008	3	protein_coding	PDIK1L
G7194	11	63990780	63997819	9	protein_coding	TRPT1
G7195	11	64556645	64557102	2	antisense	MAP4K2
G7196	11	64889727	64897067	4	protein_coding	MRPL49
G7197	11	64893194	64902010	15	protein_coding	SYVN1
G732	1	26856360	26901519	22	protein_coding	RPS6KA1
G7198	11	64888099	64889897	5	protein_coding	FAU
G7200	11	64107672	64124996	27	protein_coding	CCDC88B
G7202	11	65154102	65181132	11	protein_coding	FRMD8
G82	1	1287228	1294103	10	protein_coding	MXRA8
G7203	11	65178431	65188530	3	antisense	FRMD8
G7204	11	58910224	58922509	5	protein_coding	FAM111A
G734	1	26126853	26159538	18	protein_coding	MTFR1L;SEPN1
G7205	11	58711015	58724404	6	protein_coding	GLYATL1
G7206	11	58940119	58980435	9	protein_coding	DTX4
G7207	11	58874701	58894928	4	protein_coding	FAM111B
G7211	11	58901491	58907640	3	annotated_ncRNA	AP001258.4
G7212	11	58972894	59053849	3	protein_coding	MPEG1
G7213	11	58601588	58612237	6	protein_coding	GLYATL2
G7215	11	58735401	58735968	1	pseudogene	RP11-142C4.4
G7221	11	65491769	65494586	2	pseudogene	KRT8P26
G7222	11	65494341	65511605	2	antisense	KRT8P26
G7223	11	65538345	65539386	1	annotated_ncRNA	RP11-770G2.2
G7225	11	64556439	64570628	32	protein_coding	MAP4K2
G7226	11	64949235	64979477	21	protein_coding	CAPN1
G735	1	26160540	26185896	3	protein_coding	AUNIP
G7227	11	64947361	64948904	2	protein_coding	AP003068.23
G7230	11	65430469	65439173	4	antisense	RELA
G7231	11	65420831	65430939	12	protein_coding	RELA
G7232	11	64662020	64684682	41	protein_coding	ATG2A
G7233	11	65337577	65341660	5	protein_coding	SSSCA1
G736	1	26141913	26146291	2	annotated_ncRNA	RP1-317E23.3
G7234	11	65340711	65341668	2	antisense	FAM89B
G7235	11	65142496	65147286	2	annotated_ncRNA	RP11-867O8.5
G7237	11	65726178	65727398	4	pseudogene	TSGA10IP
G7238	11	65686744	65689040	7	protein_coding	DRAP1
G7240	11	65082345	65090375	2	protein_coding	CDC42EP2
G7239	11	65029403	65065405	18	protein_coding	POLA2
G7241	11	65072973	65081551	3	antisense	POLA2;CDC42EP2
G738	1	26286236	26326366	12	protein_coding	PAFAH2
G7242	11	65759405	65760546	1	novel_lncRNA_intergenic	EIF1AD
G7243	11	65784230	65788661	8	protein_coding	CATSPER1
G7246	11	65684277	65686063	2	antisense	C11orf68
G7247	11	65684285	65686452	2	protein_coding	C11orf68
G7248	11	65647314	65651336	10	protein_coding	CTSW
G7249	11	65650674	65655989	10	protein_coding	FIBP
G7250	11	65479495	65487357	14	protein_coding	KAT5
G7251	11	65481844	65488289	4	protein_coding	RNASEH2C
G7252	11	65729184	65746623	20	protein_coding	SART1
G7254	11	65414312	65418471	9	protein_coding	SIPA1
G7255	11	65819784	65836374	22	protein_coding	SF3B2
G740	1	27720447	27721724	1	protein_coding	GPR3
G7257	11	66176851	66184530	2	annotated_ncRNA	RP11-867G23.10
G7258	11	65540199	65548109	2	antisense	AP5B1
G7259	11	65554515	65564683	4	protein_coding	OVOL1
G7261	11	65540215	65549190	3	protein_coding	AP5B1
G7262	11	65556496	65558510	2	annotated_ncRNA	RP11-770G2.4
G741	1	27188790	27190949	1	protein_coding	SFN
G7263	11	65562464	65564685	2	annotated_ncRNA	RP11-770G2.5
G7266	11	66081845	66084519	2	protein_coding	CD248
G7267	11	66079382	66080398	1	annotated_ncRNA	RP11-867G23.13
G7269	11	65658101	65668019	4	protein_coding	FOSL1
G7270	11	65343713	65360113	19	protein_coding	EHBP1L1
G742	1	27188864	27190949	2	antisense	SFN
G7272	11	65360204	65363287	4	protein_coding	KCNK7
G7274	11	66330934	66336029	13	protein_coding	CTSF
G7275	11	65292567	65307108	18	protein_coding	SCYL1
G7276	11	65627902	65634647	14	protein_coding	MUS81
G743	1	27848829	27857268	2	annotated_ncRNA	RP1-159A19.4
G7277	11	65601349	65618632	7	protein_coding	SNX32
G7279	11	66360634	66373865	8	protein_coding	CCS
G7280	11	66359626	66360153	1	protein_coding	CCDC87
G744	1	27648699	27662889	7	protein_coding	TMEM222
G7283	11	65633136	65640259	11	protein_coding	EFEMP2
G7284	11	65622159	65627685	5	protein_coding	CFL1
G7287	11	66045933	66051647	7	protein_coding	CNIH2
G7288	11	66052052	66056598	8	protein_coding	YIF1A
G7289	11	65305115	65325767	26	protein_coding	LTBP3
G7294	11	67034141	67054025	21	protein_coding	ADRBK1
G7295	11	64863659	64887089	19	protein_coding	VPS51
G7296	11	64851684	64855866	8	protein_coding	ZFPL1
G7297	11	64844934	64851582	6	protein_coding	CDCA5
G746	1	27651347	27653853	1	pseudogene	RP11-4K3__A.5
G7302	11	65778877	65781253	3	protein_coding	CST6
G7303	11	65763928	65779884	8	protein_coding	EIF1AD
G747	1	21922734	21991755	27	protein_coding	RAP1GAP
G7305	11	66384081	66436762	8	protein_coding	RBM14;RBM4;RP11-658F2.8;RBM14-RBM4
G7306	11	66432318	66445338	3	protein_coding	RBM4B
G7314	11	67223619	67227829	5	protein_coding	CABP4
G7317	11	67228884	67229272	1	annotated_ncRNA	CTC-1337H24.2
G7318	11	66790123	66818295	8	protein_coding	SYT12
G7319	11	66816092	66817428	2	antisense	SYT12
G7322	11	67250510	67258569	6	protein_coding	AIP
G7323	11	66025192	66035287	16	protein_coding	KLC2
G7324	11	65837920	66015352	24	protein_coding	PACS1
G7325	11	66026765	66029015	2	annotated_ncRNA	RP11-755F10.3
G7326	11	66010640	66025803	3	annotated_ncRNA	RP11-755F10.1
G7331	11	66449971	66496472	40	protein_coding	SPTBN2
G7332	11	67070969	67080147	14	protein_coding	SSH3
G7333	11	67079085	67080051	2	antisense	SSH3
G748	1	22005164	22109616	27	protein_coding	USP48
G7334	11	66512330	66613988	24	protein_coding	C11orf80;RCE1
G7337	11	67231743	67236707	7	protein_coding	TMEM134
G7338	11	67410042	67412335	2	protein_coding	ACY3
G7339	11	67374364	67380006	10	protein_coding	NDUFV1
G7341	11	67382501	67383953	5	pseudogene	DOC2GP
G7342	11	67351003	67354126	7	protein_coding	GSTP1
G7344	11	66887267	67025537	22	protein_coding	KDM2A
G7346	11	67022339	67025530	2	antisense	KDM2A
G7347	11	66886529	66887015	2	antisense	KDM2A
G7348	11	67395411	67397295	3	protein_coding	NUDT8
G7349	11	67273965	67275183	2	antisense	CDK2AP2
G7350	11	67273971	67276150	4	protein_coding	CDK2AP2
G7351	11	67798107	67804111	7	protein_coding	NDUFS8
G7353	11	66624861	66627936	2	protein_coding	LRFN4
G7354	11	67056905	67069952	16	protein_coding	ANKRD13D
G7357	11	67195939	67203740	15	protein_coding	RPS6KB2
G7358	11	66616001	66725861	22	protein_coding	PC
G7360	11	67202987	67210953	12	protein_coding	CORO1B
G7361	11	68028810	68039433	5	protein_coding	C11orf24
G7363	11	68450854	68458645	6	protein_coding	GAL
G7364	11	68450854	68451959	2	antisense	GAL
G7365	11	67777775	67796745	10	protein_coding	ALDH3B1
G7366	11	67792237	67793096	2	annotated_ncRNA	RP5-901A4.1
G7370	11	68503664	68518143	5	protein_coding	MTL5
G7373	11	66115355	66134484	5	protein_coding	RP11-867G23.8
G7375	11	66129964	66139082	8	protein_coding	SLC29A2
G752	1	24741870	24802526	13	protein_coding	NIPAL3
G7376	11	66099223	66104464	12	protein_coding	RIN1
G7377	11	66104810	66115116	11	protein_coding	BRMS1
G753	1	24644983	24681783	17	protein_coding	GRHL3
G7393	11	65190199	65204550	2	annotated_ncRNA	NEAT1
G7397	11	68080232	68216676	23	protein_coding	LRP5
G7399	11	69290383	69294763	2	annotated_ncRNA	AP000439.3
G7401	11	68522115	68609281	19	protein_coding	CPT1A
G7402	11	67922342	67981077	12	protein_coding	SUV420H1
G7404	11	68781322	68785900	4	annotated_ncRNA	RP11-554A11.6
G7405	11	68768324	68780865	3	protein_coding	MRGPRF
G7406	11	70049343	70053602	2	protein_coding	FADD
G7407	11	70052106	70058444	4	annotated_ncRNA	RP11-805J14.5;FADD
G756	1	22142529	22149984	2	protein_coding	LDLRAD2
G7408	11	70995169	70998574	3	novel_lncRNA_intergenic	SHANK2
G7410	11	69061605	69187267	8	protein_coding	MYEOV;RP11-211G23.2
G757	1	24683540	24740310	9	protein_coding	STPG1
G7411	11	69181692	69183408	2	antisense	MYEOV
G7413	11	67259258	67273699	25	protein_coding	PITPNM1
G7414	11	71277010	71277767	1	protein_coding	KRTAP5-10
G7415	11	71274483	71276673	2	antisense	KRTAP5-10
G7416	11	69924053	70035633	27	protein_coding	ANO1
G7420	11	68228192	68382800	25	protein_coding	PPP6R3
G85	1	1321094	1334649	11	protein_coding	CCNL2
G7423	11	66247837	66277125	18	protein_coding	DPP3
G7427	11	66278112	66301177	17	protein_coding	BBS1
G7429	11	66202834	66206336	5	protein_coding	MRPL11
G760	1	25568743	25574056	4	protein_coding	C1orf63
G7432	11	66221639	66221943	1	pseudogene	CTD-3074O7.7
G7433	11	69455848	69469310	5	protein_coding	CCND1
G7434	11	69480348	69490127	4	protein_coding	ORAOV1
G7438	11	67806473	67821553	21	protein_coding	TCIRG1
G7439	11	67820033	67888394	13	protein_coding	CHKA
G7441	11	68671193	68708186	17	protein_coding	IGHMBP2
G7442	11	68658746	68671328	7	protein_coding	MRPL21
G7443	11	68701258	68710400	2	annotated_ncRNA	RP11-757G1.5
G7444	11	71870038	71932990	8	protein_coding	FOLR2
G7445	11	72859485	72892371	2	annotated_ncRNA	RP11-800A3.3
G7447	11	67171204	67177610	7	protein_coding	TBC1D10C
G7448	11	67085251	67098574	3	novel_lncRNA_intergenic	SSH3
G7449	11	67155005	67165507	12	protein_coding	RAD9A
G7450	11	67183407	67188135	6	protein_coding	CARNS1
G7454	11	67112804	67121049	5	protein_coding	POLD4
G7455	11	67131648	67142113	3	protein_coding	CLCF1
G7458	11	67164645	67169340	7	protein_coding	PPP1CA
G7461	11	67129540	67130343	1	annotated_ncRNA	RN7SKP239
G7463	11	65383736	65404873	35	protein_coding	PCNXL3
G764	1	25574561	25575015	1	annotated_ncRNA	RP3-465N24.6
G7464	11	65365179	65366102	2	antisense	MAP3K11
G7465	11	65365084	65383938	11	protein_coding	MAP3K11
G7468	11	73014770	73015021	1	novel_lncRNA_intergenic	RP11-800A3.7
G7470	11	71589417	71639646	6	protein_coding	RP11-849H4.2
G7476	11	70116981	70230533	28	protein_coding	PPFIA1
G7477	11	71991185	71991832	2	pseudogene	AP000593.6
G7478	11	70244653	70282717	18	protein_coding	CTTN
G767	1	26758821	26801577	12	protein_coding	DHDDS;HMGN2
G7479	11	70231990	70244524	3	annotated_ncRNA	AP000487.5
G7486	11	70209281	70209629	1	annotated_ncRNA	AP000487.6
G7487	11	72002988	72145573	16	protein_coding	CLPB
G7489	11	71159651	71163190	2	annotated_ncRNA	RP11-660L16.2
G7490	11	71164241	71215758	22	protein_coding	NADSYN1
G7493	11	71145145	71159496	9	protein_coding	DHCR7
G7498	11	70314190	70742786	13	protein_coding	SHANK2
G7499	11	72983312	73009753	3	protein_coding	P2RY6
G7500	11	72287147	72353449	31	protein_coding	PDE2A
G7502	11	72298729	72299271	1	annotated_ncRNA	RP11-169D4.2
G7503	11	73678766	73680488	2	protein_coding	DNAJB13
G7507	11	73496410	73575743	9	protein_coding	MRPL48
G7508	11	74407474	74442317	13	protein_coding	CHRDL2
G7509	11	73358657	73373846	7	protein_coding	PLEKHB1
G7510	11	73372512	73373846	2	antisense	PLEKHB1
G7513	11	72504685	72521759	3	antisense	STARD10
G7514	11	71934906	71950153	28	protein_coding	INPPL1
G7515	11	71946715	71948832	2	antisense	INPPL1
G7517	11	74679054	74679331	1	annotated_ncRNA	RNU6-216P
G7518	11	72929358	72953381	3	protein_coding	P2RY2
G7519	11	72947017	72951729	2	antisense	RP11-800A3.4
G7521	11	73087489	73108549	11	protein_coding	RELT
G7522	11	73106494	73106957	2	annotated_ncRNA	RP11-809N8.2
G7525	11	68816390	68858213	25	protein_coding	TPCN2
G7527	11	68860392	68861191	2	novel_lncRNA_intergenic	TPCN2
G7528	11	68804760	68808348	2	novel_lncRNA_intergenic	TPCN2
G7531	11	72396118	72463475	37	protein_coding	ARAP1
G7532	11	72465448	72504969	7	protein_coding	STARD10
G7535	11	73111675	73121681	3	annotated_ncRNA	RP11-809N8.4
G7536	11	73111581	73309257	9	protein_coding	FAM168A
G7537	11	73587332	73638927	12	protein_coding	PAAF1
G7542	11	73632391	73633189	1	pseudogene	RP11-707G14.8
G7544	11	75273205	75285012	6	protein_coding	SERPINH1
G7545	11	75428929	75444211	6	protein_coding	MOGAT2
G7546	11	75294165	75305600	2	annotated_ncRNA	CTD-2530H12.4
G7548	11	75297966	75378580	4	protein_coding	MAP6
G7550	11	75306985	75307762	1	annotated_ncRNA	CTD-2530H12.8
G7553	11	75961782	75962508	2	novel_lncRNA_intergenic	RP11-619A14.3
G7554	11	75110551	75117892	7	protein_coding	RPS3
G7555	11	75132603	75139695	5	protein_coding	KLHL35
G7558	11	64590552	64612128	36	protein_coding	CDC42BPG
G7559	11	74862104	74917434	14	protein_coding	SLCO2B1
G7561	11	74953291	74954719	1	protein_coding	TPBGL
G7564	11	74699990	74721950	3	protein_coding	NEU3
G7565	11	74705499	74721948	2	antisense	NEU3
G7567	11	76475834	76480846	5	annotated_ncRNA	RP11-21L23.4
G7569	11	74971161	75062770	16	protein_coding	ARRB1
G7570	11	73020156	73080368	22	protein_coding	ARHGEF17
G7571	11	73017057	73019229	2	annotated_ncRNA	RP11-800A3.7
G7572	11	73078624	73080136	2	antisense	ARHGEF17
G7573	11	75145692	75236947	19	protein_coding	GDPD5
G7576	11	75921989	75922796	2	antisense	RP11-619A14.3
G7577	11	75897414	75922618	8	protein_coding	WNT11;RP11-619A14.3
G771	1	27992510	27998734	5	protein_coding	IFI6
G7578	11	76092383	76094538	1	protein_coding	RP11-111M22.2
G7580	11	76155306	76155711	1	annotated_ncRNA	RP11-111M22.3
G7582	11	76100256	76101124	1	annotated_ncRNA	RP11-111M22.4
G7592	11	71640100	71713765	14	protein_coding	RNF121;IL18BP
G772	1	28099721	28150950	9	protein_coding	STX12
G7594	11	74460377	74555351	7	protein_coding	RNF169
G773	1	21132982	21503488	35	protein_coding	EIF4G3
G7595	11	74580962	74631226	4	pseudogene	RP11-147I3.1
G7596	11	76368478	76372665	2	annotated_ncRNA	AP001189.4
G7597	11	76368378	76381780	4	protein_coding	LRRC32
G7600	11	71713464	71791927	28	protein_coding	NUMA1
G7601	11	71820609	71823932	7	protein_coding	ANAPC15
G7602	11	71808111	71814386	5	protein_coding	LAMTOR1
G7608	11	74546448	74660190	20	protein_coding	XRRA1
G7613	11	77301063	77321001	3	protein_coding	AQP11
G774	1	19577909	19587015	8	protein_coding	MRTO4
G7615	11	77327213	77348848	7	protein_coding	CLNS1A
G7616	11	76778097	76837195	13	protein_coding	CAPN5
G775	1	19536831	19556715	3	annotated_ncRNA	RP1-43E13.2
G7620	11	77811979	77850670	13	protein_coding	ALG8
G7622	11	79698572	79699011	1	pseudogene	RP11-885L14.1
G7624	11	76494396	76515555	3	protein_coding	TSKU
G7630	11	76493313	76494265	1	annotated_ncRNA	RP11-21L23.3
G776	1	27705670	27709790	5	protein_coding	CD164L2
G7635	11	82531694	82531958	1	novel_lncRNA_intergenic	PRCP
G7637	11	76886417	76914262	22	protein_coding	MYO7A
G7640	11	77032640	77184683	16	protein_coding	PAK1
G7641	11	82443230	82444154	1	protein_coding	FAM181B
G7643	11	76571991	76737824	11	protein_coding	ACER3
G7644	11	76731314	76737785	3	antisense	ACER3
G7646	11	72525479	72540677	16	protein_coding	ATG16L2
G87	1	3539784	3541159	2	antisense	RP11-46F15.2
G7647	11	72547797	72853202	20	protein_coding	FCHSD2
G7648	11	72528796	72532737	2	antisense	ATG16L2
G7650	11	75479792	75515140	9	protein_coding	DGAT2
G7651	11	75526262	75855069	15	protein_coding	UVRAG
G7652	11	75524801	75525781	2	annotated_ncRNA	RP11-535A19.2
G7653	11	75848047	75848791	1	annotated_ncRNA	CTD-2011F17.2
G7654	11	82783129	82802336	4	annotated_ncRNA	RAB30-AS1
G7657	11	82806903	82807415	1	annotated_ncRNA	RP11-113K21.4
G7658	11	85359015	85367587	5	protein_coding	TMEM126A
G7659	11	85646018	85646643	1	pseudogene	SLC25A1P1
G7660	11	77774777	77781085	2	protein_coding	THRSP
G7661	11	77790631	77791015	2	antisense	NDUFC2
G7662	11	77778713	77791042	3	protein_coding	NDUFC2
G7663	11	77726765	77734303	2	protein_coding	KCTD14
G7664	11	73882187	73965744	14	protein_coding	PPME1
G7665	11	85339628	85347557	6	protein_coding	TMEM126B
G7666	11	85998062	85998571	1	novel_lncRNA_intergenic	RP11-320L11.2
G7667	11	85906301	85906649	1	pseudogene	FNTAL1
G7668	11	86120326	86133941	6	protein_coding	CCDC81
G7669	11	73685591	73693884	8	protein_coding	UCP2
G777	1	27695563	27699758	4	protein_coding	FCN3
G7670	11	73723622	73882163	33	protein_coding	C2CD3
G7671	11	73977754	74022570	13	protein_coding	P4HA3
G7672	11	73713288	73713667	1	protein_coding	UCP3
G7675	11	86013269	86056955	7	protein_coding	C11orf73
G7677	11	74303655	74380382	13	protein_coding	POLD3
G7678	11	74204798	74209628	2	annotated_ncRNA	AP001372.2
G7679	11	74166135	74178594	4	protein_coding	KCNE3
G7680	11	74195644	74204562	3	protein_coding	LIPT2
G7681	11	74041376	74109482	14	protein_coding	PGM2L1
G7682	11	74206379	74209485	2	antisense	AP001372.2
G7686	11	86152203	86383622	16	protein_coding	ME3
G7688	11	85955698	85989784	12	protein_coding	EED
G7689	11	85995060	85995981	1	pseudogene	RP11-320L11.2
G7692	11	76156073	76263914	22	protein_coding	C11orf30
G7693	11	87846102	87908657	3	protein_coding	RAB38
G7702	11	88070666	88161305	7	antisense	CTSC;GAPDHP70
G7703	11	88026767	88070942	9	protein_coding	CTSC
G7704	11	88141195	88141664	1	pseudogene	GAPDHP70
G88	1	3539802	3540347	1	annotated_ncRNA	RP11-46F15.2
G7710	11	85668216	85780144	21	protein_coding	PICALM
G7712	11	92069218	92069479	1	pseudogene	NDUFB11P1
G7713	11	90848857	90849273	1	pseudogene	OSBPL9P2
G7714	11	90849438	90849693	1	pseudogene	OSBPL9P3
G7718	11	92702952	92719243	2	protein_coding	MTNR1B
G7720	11	92573755	92592383	4	protein_coding	FAT3
G779	1	28157318	28178169	7	protein_coding	PPP1R8
G7721	11	92380501	92387802	3	novel_lncRNA_intronic	FAT3
G7729	11	83166118	83436052	11	protein_coding	DLG2
G7733	11	93342949	93343414	1	pseudogene	RP11-178H8.3
G7735	11	93554006	93583663	3	protein_coding	VSTM5
G7738	11	85369711	85376157	1	protein_coding	CREBZF
G7741	11	89867768	89926011	19	protein_coding	NAALAD2
G7744	11	93211644	93276487	3	protein_coding	SMCO4
G7745	11	86748912	87034711	15	protein_coding	TMEM135
G7746	11	86729408	86749231	2	antisense	TMEM135
G7748	11	86511605	86522275	2	protein_coding	PRSS23
G7750	11	86667435	86711799	3	annotated_ncRNA	RP11-736K20.6
G7751	11	86665867	86666340	2	antisense	FZD4
G7752	11	86631917	86666091	3	protein_coding	FZD4;RP11-736K20.5
G780	1	28470651	28471186	1	annotated_ncRNA	RNU7-29P
G7756	11	94706861	94732684	3	protein_coding	KDM4D
G7757	11	94695838	94706749	7	protein_coding	CWC15
G7758	11	79182021	79182690	2	novel_lncRNA_intergenic	TENM4
G7759	11	78433531	78437244	2	antisense	TENM4
G7760	11	78364331	79182607	32	protein_coding	TENM4
G7762	11	79112848	79113225	1	annotated_ncRNA	MIR708
G7765	11	89933705	89956276	12	protein_coding	CHORDC1
G7768	11	85395157	85522125	20	protein_coding	SYTL2
G7769	11	94800102	94804903	1	pseudogene	SRSF8
G784	1	26496389	26516362	23	protein_coding	CNKSR1
G7772	11	94822986	94879558	3	protein_coding	ENDOD1
G7774	11	94861536	94867455	2	antisense	ENDOD1
G7775	11	77532153	77583479	5	protein_coding	AAMDC
G7776	11	93754366	93848737	20	protein_coding	HEPHL1
G7777	11	93862179	93918756	5	protein_coding	PANX1
G7778	11	93800171	93800919	2	antisense	HEPHL1
G7779	11	93849550	93850341	2	novel_lncRNA_intergenic	HEPHL1
G7780	11	77907873	77925741	10	protein_coding	USP35
G7781	11	77850819	77852910	2	annotated_ncRNA	KCTD21-AS1
G7782	11	77937541	77938070	2	antisense	GAB2
G7784	11	77371102	77532001	16	protein_coding	RSF1
G7785	11	77562394	77562786	1	annotated_ncRNA	RP11-91P24.5
G7791	11	101307703	101319880	2	novel_lncRNA_intergenic	TRPC6
G7792	11	78147119	78285902	14	protein_coding	NARS2
G7793	11	77926290	78128767	11	protein_coding	GAB2
G7794	11	77882301	77899656	2	protein_coding	KCTD21
G7795	11	78135001	78138836	3	annotated_ncRNA	RP11-452H21.4
G7798	11	94964534	94967444	4	annotated_ncRNA	RP11-712B9.2
G7799	11	94908653	94911075	2	antisense	SESN3
G785	1	26498044	26498467	1	annotated_ncRNA	RP11-96L14.7
G7801	11	94898696	94964256	10	protein_coding	SESN3
G7802	11	94883827	94884653	2	antisense	RP11-712B9.2
G7805	11	92877407	92931122	11	protein_coding	SLC36A4
G7807	11	96085940	96123068	9	protein_coding	CCDC82
G786	1	28218047	28241239	9	protein_coding	RPA2
G7810	11	96123186	96126587	2	protein_coding	JRKL
G7811	11	94227161	94232958	3	protein_coding	ANKRD49
G7813	11	102323616	102332532	2	annotated_ncRNA	RP11-315O6.1
G787	1	28562608	28564615	3	protein_coding	ATPIF1
G7814	11	102267064	102323766	5	protein_coding	TMEM123
G7815	11	102548468	102554515	4	protein_coding	RP11-817J15.3
G7817	11	95709656	96076402	5	protein_coding	MAML2
G7818	11	102391253	102401526	6	protein_coding	MMP7
G7820	11	94150345	94227008	20	protein_coding	MRE11A
G7822	11	102929844	102930099	1	novel_lncRNA_intergenic	DCUN1D5
G7823	11	100900373	100998249	8	protein_coding	PGR
G7825	11	82612767	82645684	6	protein_coding	C11orf82
G789	1	27114297	27124878	4	protein_coding	PIGV
G7826	11	82684205	82782938	7	protein_coding	RAB30
G7827	11	82534368	82611532	9	protein_coding	PRCP
G7829	11	102661436	102662222	2	antisense	MMP1
G7830	11	102706547	102714359	10	protein_coding	MMP3
G7832	11	102660657	102668879	10	protein_coding	MMP1
G7833	11	102733479	102738796	6	annotated_ncRNA	MMP12
G7834	11	82904780	82967087	13	protein_coding	ANKRD42
G7835	11	82868181	82896830	15	protein_coding	PCF11
G7836	11	82971939	82997405	9	protein_coding	CCDC90B
G90	1	2985670	3329364	9	protein_coding	PRDM16
G790	1	27153472	27182297	8	protein_coding	ZDHHC18
G7837	11	82901998	82904672	3	annotated_ncRNA	RP11-727A23.5
G7838	11	82879463	82881033	2	antisense	PCF11
G7842	11	101918176	102104150	16	protein_coding	YAP1;C11orf70
G792	1	28052540	28089614	9	protein_coding	FAM76A
G7843	11	102100433	102104106	2	annotated_ncRNA	RP11-864G5.3
G7845	11	102932528	102962921	8	protein_coding	DCUN1D5
G7846	11	100806933	100864637	17	protein_coding	ARHGAP42
G7847	11	100554934	100558610	2	annotated_ncRNA	CTD-2383M3.1
G7850	11	101322200	101454743	13	protein_coding	TRPC6
G7851	11	101464523	101465328	1	pseudogene	RP11-748H22.1
G7853	11	94439613	94609890	16	protein_coding	AMOTL1
G7854	11	94277155	94282955	1	protein_coding	FUT4
G7855	11	94301895	94354547	19	protein_coding	PIWIL4
G7857	11	102562227	102576489	10	protein_coding	MMP27
G7858	11	107578118	107590401	3	protein_coding	SLN
G7859	11	107608974	107609236	1	pseudogene	CTD-2651C21.3
G7861	11	102921166	102928626	2	antisense	RP11-690D19.3
G7862	11	107799269	107834472	2	protein_coding	RAB39A
G7863	11	103777917	103797859	2	antisense	PDGFD
G7864	11	103777919	104035006	7	protein_coding	PDGFD
G7866	11	105481650	105789499	12	protein_coding	GRIA4
G7867	11	105878398	105892969	4	protein_coding	MSANTD4
G7872	11	102188181	102209999	9	protein_coding	BIRC3
G7873	11	102217966	102249398	9	protein_coding	BIRC2
G7875	11	107661725	107729901	8	protein_coding	SLC35F2
G7883	11	109920246	109920875	1	pseudogene	RP11-344L21.1
G7885	11	105008445	105010518	4	protein_coding	CARD18
G7886	11	104772383	104788887	5	pseudogene	RP11-693N9.2
G7887	11	104813596	104839309	9	protein_coding	CASP4
G7888	11	104756737	104769173	6	protein_coding	CASP12
G794	1	27320951	27331012	3	protein_coding	TRNP1
G7895	11	105948365	105969425	6	protein_coding	AASDHPPT
G7896	11	105923862	105948156	4	protein_coding	KBTBD3
G795	1	27277831	27307005	2	pseudogene	RP11-344H11.4
G7900	11	62308685	62309849	1	annotated_ncRNA	RP11-864I4.3
G7903	11	107462021	107537501	13	protein_coding	ELMOD1
G796	1	27331290	27339415	2	protein_coding	FAM46B
G7904	11	107535750	107537481	2	antisense	ELMOD1
G7905	11	107514202	107514574	1	pseudogene	AP000889.1
G7908	11	107197118	107328539	18	protein_coding	CWF19L2
G797	1	27276054	27286942	4	protein_coding	C1orf172
G7913	11	111170698	111179417	5	protein_coding	COLCA2
G7914	11	111169067	111170474	2	protein_coding	COLCA1
G7920	11	111224214	111250074	5	protein_coding	POU2AF1
G7922	11	107418838	107435784	2	antisense	ALKBH8
G7923	11	107373497	107436496	12	protein_coding	ALKBH8
G7924	11	101785679	101871749	12	protein_coding	KIAA1377
G7925	11	101761406	101762330	2	antisense	ANGPTL5
G7926	11	95523616	95567038	12	protein_coding	CEP57
G7927	11	101761407	101786905	9	protein_coding	ANGPTL5
G7928	11	111759758	111760151	1	pseudogene	RPL37AP8
G7929	11	95564070	95657262	17	protein_coding	MTMR2
G7930	11	95502119	95523319	11	protein_coding	FAM76B
G7932	11	108535787	108811674	18	protein_coding	DDX10
G7933	11	110300913	110335484	4	protein_coding	FDX1
G7934	11	111411626	111431802	7	protein_coding	LAYN
G7935	11	110447834	110582961	15	protein_coding	ARHGAP20
G7936	11	107879421	107978477	19	protein_coding	CUL5
G7937	11	107992272	108018386	12	protein_coding	ACAT1
G7939	11	113280345	113344978	8	protein_coding	DRD2
G801	1	27561112	27635032	16	protein_coding	WDTC1
G7942	11	113558450	113558963	2	antisense	TMPRSS5
G7943	11	113558290	113564002	5	protein_coding	TMPRSS5
G7947	11	111783422	111784815	2	protein_coding	HSPB2-C11orf52;HSPB2
G802	1	27425358	27427099	2	antisense	SLC9A1
G7948	11	111789401	111797589	4	protein_coding	C11orf52
G7949	11	111779318	111783897	4	protein_coding	CRYAB
G7952	11	113813399	113820088	5	protein_coding	HTR3B
G7953	11	102987298	103350331	85	protein_coding	DYNC2H1
G803	1	27938811	27961639	13	protein_coding	FGR
G7955	11	112097102	112104630	6	protein_coding	PTS
G7956	11	112161035	112164774	3	annotated_ncRNA	RP11-356J5.12
G7957	11	112236673	112236978	1	novel_lncRNA_intergenic	RP11-356J5.12
G7960	11	112125790	112126502	1	protein_coding	C11orf34
G7966	11	113845857	113861031	9	protein_coding	HTR3A
G7967	11	114453968	114454391	1	pseudogene	RP11-172C16.4
G7968	11	114549236	114574746	4	protein_coding	NXPE2
G804	1	27425307	27481600	12	protein_coding	SLC9A1
G7971	11	65266419	65273975	1	annotated_ncRNA	MALAT1
G7973	11	113603912	113644454	16	protein_coding	ZW10
G7974	11	113642039	113642467	1	annotated_ncRNA	RP11-667M19.2
G7975	11	93394838	93470405	29	protein_coding	KIAA1731
G7976	11	93474776	93500163	9	protein_coding	C11orf54
G7977	11	93517455	93546452	12	protein_coding	MED17
G7978	11	116618910	116643693	10	protein_coding	BUD13
G7981	11	93463037	93474644	14	protein_coding	TAF1D
G7986	11	109959205	110042556	7	protein_coding	ZC3H12C
G7987	11	110035073	110037010	2	antisense	ZC3H12C
G7989	11	111808045	111893396	21	protein_coding	DIXDC1
G7990	11	108342859	108369027	8	protein_coding	KDELC2
G7991	11	108376162	108478255	8	protein_coding	EXPH5
G7992	11	115044387	115375094	11	protein_coding	CADM1
G7995	11	112832061	113149145	19	protein_coding	NCAM1
G7996	11	112831468	112832306	2	annotated_ncRNA	RP11-629G13.1
G7998	11	117014997	117041763	6	protein_coding	PAFAH1B2
G8000	11	114166875	114184218	3	protein_coding	NNMT
G8001	11	113930313	114127479	7	protein_coding	ZBTB16
G810	1	27022525	27108584	21	protein_coding	ARID1A
G8002	11	114120808	114129041	2	antisense	ZBTB16
G8003	11	113934571	113935284	2	antisense	ZBTB16
G8009	11	106544742	106546318	2	antisense	GUCY1A2
G8010	11	106545277	106888561	8	protein_coding	GUCY1A2
G8012	11	115626039	115631312	4	annotated_ncRNA	LINC00900
G8013	11	117690854	117698789	7	protein_coding	FXYD2
G8014	11	117707696	117747434	9	protein_coding	FXYD6
G8015	11	117299304	117310090	11	protein_coding	DSCAML1
G8021	11	117707013	117707267	1	annotated_ncRNA	RP11-728F11.4
G8023	11	111473156	111601702	15	protein_coding	SIK2
G92	1	3541564	3546693	5	protein_coding	TPRG1L
G8024	11	111608293	111637088	15	protein_coding	PPP2R1B
G8028	11	114310130	114320999	7	protein_coding	REXO2
G811	1	27023168	27023891	2	antisense	ARID1A
G8032	11	118209723	118215006	6	protein_coding	CD3D
G8033	11	111945019	111990492	10	protein_coding	SDHD;C11orf57
G8034	11	112046376	112095126	13	protein_coding	BCO2
G8035	11	111895910	111935067	14	protein_coding	DLAT
G8037	11	112042494	112042890	1	protein_coding	TEX12
G8038	11	112013949	112034842	6	protein_coding	IL18
G8039	11	111938455	111944899	6	protein_coding	PIH1D2
G8040	11	111953192	111957546	3	protein_coding	TIMM8B
G814	1	28660935	28662219	2	antisense	MED18
G8047	11	111900588	111900946	1	pseudogene	PPIHP1
G8050	11	116648453	116650555	2	antisense	ZNF259
G8051	11	116644697	116658667	15	protein_coding	ZNF259
G8053	11	113668643	113746244	25	protein_coding	USP28
G815	1	28199071	28213178	6	protein_coding	THEMIS2
G8054	11	113691385	113692365	1	pseudogene	RP11-667M19.9
G8056	11	117857129	117872270	8	protein_coding	IL10RA
G8057	11	117867868	117872185	2	antisense	IL10RA
G8060	11	117762348	117800158	14	protein_coding	TMPRSS13
G8063	11	118064621	118095772	10	protein_coding	AMICA1
G8064	11	118079662	118080160	1	pseudogene	RP11-832A4.5
G8067	11	117947745	117990123	13	protein_coding	TMPRSS4
G8070	11	118867764	118868708	2	annotated_ncRNA	RP11-110I1.12
G817	1	31168494	31170075	2	novel_lncRNA_intergenic	MATN1
G8072	11	118004098	118023575	5	protein_coding	SCN4B
G8073	11	118033528	118047293	4	protein_coding	SCN2B
G8075	11	118135332	118178028	4	protein_coding	CD3E
G8077	11	118097396	118136065	11	protein_coding	MPZL3
G8079	11	117068635	117102814	18	protein_coding	PCSK7
G818	1	27668509	27680424	16	protein_coding	SYTL1
G8088	11	111749677	111754792	4	protein_coding	C11orf1
G93	1	3689305	3692594	4	protein_coding	SMIM1
G8089	11	113185289	113240019	24	protein_coding	TTC12
G8090	11	113258554	113271312	9	protein_coding	ANKK1
G8091	11	113238639	113242026	2	antisense	RP11-159N11.4
G8093	11	118230320	118280555	23	protein_coding	UBE4A;ATP5L
G8095	11	118938525	118952751	16	protein_coding	VPS11
G8096	11	118936741	118938383	2	antisense	RP11-110I1.13
G8097	11	118936046	118938451	2	annotated_ncRNA	RP11-110I1.13;RP11-110I1.14
G8098	11	111652931	111742272	16	protein_coding	ALG9
G8099	11	111744897	111750281	5	protein_coding	FDXACB1
G8100	11	116714135	116968978	25	protein_coding	SIK3
G8101	11	116706473	116708373	4	protein_coding	APOA1
G8105	11	116725951	116726222	1	annotated_ncRNA	AP006216.12
G8108	11	118571293	118579364	3	annotated_ncRNA	AP002954.4
G8110	11	118955594	118964253	14	protein_coding	HMBS
G8111	11	118618471	118661886	15	protein_coding	DDX6
G820	1	27681625	27692855	29	protein_coding	MAP3K6
G8112	11	119449442	119456102	5	novel_lncRNA_intergenic	KRT8P7
G8113	11	118964597	118966181	2	antisense	H2AFX
G8114	11	118964589	118966238	1	protein_coding	H2AFX
G8115	11	119692182	119692943	1	pseudogene	RP11-215D10.1
G8116	11	119879038	119882865	3	annotated_ncRNA	RP11-831A10.1
G8119	11	119957327	119961061	2	novel_lncRNA_intergenic	TRIM29
G8120	11	119205248	119208018	1	protein_coding	RNF26
G8121	11	119019951	119033352	17	protein_coding	ABCG4
G8124	11	119020669	119021093	2	antisense	ABCG4
G8125	11	118766815	118770222	1	protein_coding	CXCR5
G823	1	31297160	31306646	3	annotated_ncRNA	RP1-65J11.1
G8127	11	118827914	118829231	3	protein_coding	UPK2
G8128	11	118766851	118796280	10	protein_coding	BCL9L
G8130	11	120744838	120856667	11	protein_coding	GRIK4
G824	1	28586019	28608990	10	protein_coding	SESN2
G8134	11	119209651	119211611	3	protein_coding	C1QTNF5
G94	1	1007739	1019791	2	antisense	RNF223
G825	1	31205314	31230686	8	protein_coding	LAPTM5
G8136	11	119600291	119617316	5	annotated_ncRNA	CTD-2523D13.2
G8138	11	119037327	119054723	11	protein_coding	NLRX1
G826	1	31627295	31628675	2	novel_lncRNA_intergenic	NKAIN1
G8140	11	118914900	118927915	26	protein_coding	HYOU1
G8141	11	119531701	119600176	6	protein_coding	PVRL1
G8142	11	118992287	119006630	11	protein_coding	HINFP
G8143	11	118478316	118528737	24	protein_coding	PHLDB1
G827	1	29474265	29508361	9	protein_coding	SRSF4
G8151	11	122484884	122485224	1	pseudogene	GLULP3
G8153	11	122709119	122743332	10	protein_coding	CRTAM
G8154	11	122834137	122834563	1	novel_lncRNA_intergenic	ATP5F1P5
G8155	11	122888797	122889132	1	pseudogene	RP11-335F8.2
G8156	11	120196033	120204307	3	protein_coding	TMEM136
G828	1	31191677	31199602	4	annotated_ncRNA	MATN1-AS1
G8161	11	119252455	119281437	3	annotated_ncRNA	USP2-AS1
G8162	11	119225927	119252348	13	protein_coding	USP2
G8163	11	119288534	119293924	4	protein_coding	THY1
G8165	11	122940572	122944486	2	antisense	CLMP
G8166	11	122940530	123067336	8	protein_coding	CLMP
G8167	11	123006618	123007121	1	pseudogene	RP11-762B21.5
G8168	11	123448074	123498480	18	protein_coding	GRAMD1B
G8169	11	123468656	123470090	1	pseudogene	SF3A3P2
G8170	11	123945779	123947298	2	novel_lncRNA_intergenic	OR10D4P
G8171	11	121163431	121184097	5	protein_coding	SC5D
G8173	11	119077044	119178858	16	protein_coding	CBL
G8174	11	119060984	119066710	6	protein_coding	CCDC153
G8175	11	119170206	119187844	17	protein_coding	MCAM
G8177	11	118978084	118988783	14	protein_coding	C2CD2L
G8178	11	118967199	118972579	9	protein_coding	DPAGT1
G8180	11	120894808	120961423	10	protein_coding	TBCEL
G8182	11	121033029	121058646	6	protein_coding	TECTA
G8187	11	120957444	120958342	2	antisense	TBCEL
G8190	11	121899054	121937142	4	annotated_ncRNA	RP11-166D19.1
G8191	11	121959815	122238382	8	annotated_ncRNA	RP11-166D19.1;RP11-820L6.1
G8192	11	121968463	121970493	1	annotated_ncRNA	MIR125B1
G8193	11	120082072	120101031	4	protein_coding	OAF
G8194	11	120110934	120192031	15	protein_coding	POU2F3
G8195	11	119981991	119983153	2	antisense	TRIM29
G8196	11	124791296	124805866	7	protein_coding	HEPACAM
G8197	11	124789280	124790561	1	protein_coding	HEPN1
G95	1	2160227	2241647	7	protein_coding	SKI
G8198	11	122753631	122831956	9	protein_coding	C11orf63
G8199	11	119981956	120056062	10	protein_coding	TRIM29
G8202	11	120207142	120360616	41	protein_coding	ARHGEF12
G8204	11	118899955	118900265	2	antisense	SLC37A4
G8205	11	118895065	118901594	10	protein_coding	SLC37A4
G829	1	31195891	31196472	1	protein_coding	MATN1
G8212	11	123986134	124017677	19	protein_coding	VWA5A
G8213	11	123504029	123504916	2	antisense	SCN3B
G8214	11	123499899	123525051	8	protein_coding	SCN3B
G832	1	28473676	28520363	3	protein_coding	PTAFR
G8226	11	126049262	126049571	1	pseudogene	RP11-50B3.1
G8227	11	125993097	126001823	2	novel_lncRNA_intergenic	RP11-673E11.2
G8228	11	125994095	126010253	4	novel_lncRNA_intergenic	RP11-50B3.2;RP11-673E11.2
G8229	11	125315653	125366110	10	protein_coding	FEZ1
G8230	11	108093694	108239804	63	protein_coding	ATM
G8231	11	108059924	108061314	2	antisense	NPAT
G8232	11	108027893	108093374	18	protein_coding	NPAT
G8233	11	108256646	108338220	6	protein_coding	C11orf65
G8235	11	122526448	122685130	14	protein_coding	UBASH3B
G8236	11	124824063	124911247	16	protein_coding	CCDC15
G8241	11	123610997	123612274	2	antisense	ZNF202
G8242	11	125780334	125793216	6	protein_coding	DDX25
G8243	11	125757530	125770517	3	protein_coding	HYLS1
G8245	11	125763383	125809005	6	protein_coding	PUS3
G8249	11	123595092	123612371	10	protein_coding	ZNF202
G8251	11	126225654	126284529	13	protein_coding	ST3GAL4
G8252	11	126316684	126333191	4	protein_coding	KIRREL3
G835	1	27216184	27216791	2	antisense	GPN2
G8258	11	129482130	129483823	2	novel_lncRNA_intergenic	RPS27P20
G836	1	27202640	27226944	11	protein_coding	GPATCH3
G8260	11	129602687	129603264	3	novel_lncRNA_intergenic	RP11-507F16.1
G8261	11	129510559	129511849	2	novel_lncRNA_intergenic	RPS27P20
G8262	11	128563853	128682305	9	protein_coding	FLI1
G8263	11	128561583	128565908	3	annotated_ncRNA	FLI1-AS1
G8267	11	128328669	128457474	11	protein_coding	ETS1
G8268	11	129902702	129903150	1	pseudogene	TCEB2P2
G8269	11	129245098	129322245	6	protein_coding	BARX2
G837	1	26560687	26608057	16	protein_coding	SH3BGRL3;CEP85
G8270	11	129321034	129322170	2	antisense	BARX2
G8272	11	128805264	128808496	2	antisense	TP53AIP1
G8273	11	121323227	121504458	48	protein_coding	SORL1
G8274	11	121500215	121504445	2	antisense	SORL1
G8277	11	129939746	130014702	18	protein_coding	APLP2
G8278	11	130193792	130196574	2	annotated_ncRNA	RP11-121M22.1
G8279	11	130029784	130080264	19	protein_coding	ST14
G8280	11	124746634	124751362	8	protein_coding	ROBO3
G8281	11	124670092	124676426	4	annotated_ncRNA	RP11-677M14.7
G838	1	26644405	26647012	2	protein_coding	CD52
G8282	11	124609836	124617086	3	protein_coding	NRGN
G839	1	26608800	26610736	2	antisense	UBXN11
G8284	11	126173960	126219990	6	protein_coding	DCPS
G8285	11	126164083	126174146	2	protein_coding	RP11-712L6.5
G8287	11	130735072	130735541	1	annotated_ncRNA	RP11-890B15.2
G8288	11	124613646	124622180	11	protein_coding	VSIG2;RP11-677M14.2
G840	1	31882632	31907527	12	protein_coding	SERINC2
G8290	11	124636406	124645040	3	protein_coding	MSANTD2
G96	1	2237981	2241650	2	antisense	SKI
G8292	11	124623025	124632142	7	protein_coding	ESAM
G8293	11	124677494	124678313	1	pseudogene	RP11-677M14.5
G8294	11	124634596	124634988	1	annotated_ncRNA	RP11-677M14.3
G8295	11	124661220	124661727	1	pseudogene	RP11-677M14.6
G8296	11	130817699	130819369	2	novel_lncRNA_intergenic	SNX19
G8297	11	124753943	124767755	18	protein_coding	ROBO4
G8306	11	133735164	133735490	1	pseudogene	RP11-259P6.3
G8307	11	126138976	126148015	11	protein_coding	FOXRED1
G8308	11	126081679	126132749	9	protein_coding	FAM118B
G8309	11	126071993	126081530	7	protein_coding	RPUSD4
G8310	11	126131967	126138823	14	protein_coding	SRPR
G8314	11	126078201	126078567	1	annotated_ncRNA	RP11-50B3.4
G8315	11	130274723	130297660	9	protein_coding	ADAMTS8
G8317	11	128804659	128813061	4	protein_coding	TP53AIP1
G8318	11	125821635	125828436	6	annotated_ncRNA	RP11-680F20.6
G842	1	31342319	31382494	5	protein_coding	SDC3
G8320	11	134510094	134513677	4	novel_lncRNA_intergenic	RP11-469N6.3
G8321	11	134514987	134530140	2	novel_lncRNA_intergenic	RP11-469N6.3
G8325	11	125825523	125932705	21	protein_coding	CDON
G8327	12	299263	307133	8	protein_coding	SLC6A12
G8328	11	128761479	128791052	4	protein_coding	KCNJ5
G844	1	31732625	31734478	2	antisense	SNRNP40
G8329	11	128740449	128741617	2	novel_lncRNA_intergenic	KCNJ1
G8330	12	248309	275219	8	protein_coding	IQSEC3
G8332	12	273781	274695	2	annotated_ncRNA	RP11-598F7.5
G845	1	31732443	31769640	10	protein_coding	SNRNP40
G8334	12	276322	276860	1	annotated_ncRNA	RP11-598F7.6
G8336	11	128769490	128779404	5	protein_coding	C11orf45
G8335	11	128740536	128741668	3	novel_lncRNA_intergenic	KCNJ1
G8337	11	128781508	128784629	2	antisense	KCNJ5
G8340	11	133775519	133776346	1	novel_lncRNA_intergenic	IGSF9B
G846	1	31736214	31736735	1	pseudogene	RP11-490K7.4
G8341	11	133778261	133826688	21	protein_coding	IGSF9B
G8343	12	798996	837426	5	novel_lncRNA_intergenic	RP11-218M22.2;WNK1
G848	1	32258272	32264340	7	protein_coding	SPOCD1
G8344	11	125439390	125452305	10	protein_coding	EI24
G8346	11	125494988	125526995	14	protein_coding	CHEK1
G8347	11	125462737	125492598	18	protein_coding	STT3A
G8348	11	125542154	125550816	4	protein_coding	ACRV1
G8349	11	125461628	125462486	2	annotated_ncRNA	STT3A-AS1
G8350	11	125526821	125527212	2	antisense	CHEK1
G8351	11	125494925	125495865	2	antisense	CHEK1
G8355	11	124933139	125303285	33	protein_coding	SLC37A2;PKNOX2
G8356	11	124965690	124981675	5	protein_coding	TMEM218
G8357	11	124957995	124959199	2	antisense	SLC37A2
G8358	11	124995386	124996636	1	pseudogene	KRT18P59
G8360	11	128835088	128843826	2	antisense	ARHGAP32
G8361	11	128835038	129062196	24	protein_coding	ARHGAP32
G8363	11	131780797	132206637	9	protein_coding	NTM
G8368	11	124492764	124505459	8	protein_coding	TBRG1
G8369	11	124543815	124568158	6	protein_coding	SPA17
G849	1	28879606	28907964	9	protein_coding	TRNAU1AP
G8372	11	124505531	124543658	10	protein_coding	SIAE
G8377	12	1797828	1897839	11	protein_coding	ADIPOR2
G850	1	28903494	28908377	4	annotated_ncRNA	SNHG12
G8379	11	118307457	118398771	38	protein_coding	KMT2A
G8380	12	752189	754992	2	annotated_ncRNA	RP11-218M22.1
G8381	12	673465	772780	5	protein_coding	NINJ2
G8387	11	130318511	130346538	8	protein_coding	ADAMTS15
G8388	11	118401368	118417556	10	protein_coding	TMEM25
G8389	11	118443115	118473740	10	protein_coding	ARCN1
G8392	11	118414792	118436742	13	protein_coding	IFT46
G8393	11	118405226	118406083	2	antisense	TMEM25
G8394	11	118382645	118392135	2	annotated_ncRNA	RP11-770J1.3
G8395	11	118392607	118397820	2	antisense	KMT2A
G8396	11	129769627	129872719	21	protein_coding	PRDM10
G8398	12	4207551	4207954	1	pseudogene	HSPA8P5
G8401	11	130096573	130184319	6	protein_coding	ZBTB44
G8403	11	129732877	129765450	27	protein_coding	NFRKB
G8404	12	1725646	1756371	5	protein_coding	WNT5B
G8406	12	1675126	1703311	2	protein_coding	FBXL14
G8407	11	117198620	117283954	35	protein_coding	CEP164
G8408	11	117103406	117164180	15	protein_coding	RNF214
G8409	11	117155799	117186778	9	protein_coding	BACE1
G8412	12	4464404	4467274	1	novel_lncRNA_intergenic	C12orf5
G8413	12	5131672	5134780	3	annotated_ncRNA	RP11-429A20.4
G8414	12	1901127	1910284	7	protein_coding	CACNA2D4
G8415	12	5231564	5281048	4	novel_lncRNA_intergenic	RP11-319E16.1
G8416	12	5386017	5488338	5	annotated_ncRNA	RP11-1038A11.3
G8420	12	5154440	5155891	1	protein_coding	KCNA5
G8421	12	4430363	4463511	6	protein_coding	C12orf5
G8423	12	5019062	5027414	3	protein_coding	KCNA1
G8425	12	5671876	6032024	24	protein_coding	ANO2
G8426	12	6379186	6379608	1	pseudogene	RP1-96H9.5
G8427	12	5539683	5604423	3	protein_coding	NTF3
G8430	12	6308894	6347431	9	protein_coding	CD9
G8431	12	4382905	4414514	5	protein_coding	CCND2
G8432	12	4398028	4414499	2	antisense	CCND2
G8433	12	4357963	4358552	1	annotated_ncRNA	RP11-264F23.3
G8434	12	6588031	6589498	1	pseudogene	RP1-102E24.6
G8436	12	3186562	3395725	9	protein_coding	TSPAN9
G8439	12	569566	672653	19	protein_coding	B4GALNT3
G8442	11	133909651	133911239	1	annotated_ncRNA	RP11-713P17.3
G8443	11	133938939	134021981	9	protein_coding	JAM3
G8444	11	134094833	134117684	6	protein_coding	VPS26B
G8445	11	134018880	134094280	36	protein_coding	NCAPD3
G8446	11	133877442	133916894	3	antisense	RP11-713P17.3
G8452	11	133993751	133994164	1	pseudogene	PTP4A2P2
G8455	12	6724956	6725528	1	novel_lncRNA_intergenic	LPAR5
G8456	12	3720678	3721991	2	novel_lncRNA_intronic	EFCAB4B
G8457	12	4596911	4647663	14	protein_coding	C12orf4
G8459	12	6666038	6677478	16	protein_coding	NOP2
G8460	12	3722090	3874289	23	protein_coding	EFCAB4B
G8462	12	6747238	6756573	10	protein_coding	ACRBP
G854	1	31652467	31656804	4	protein_coding	NKAIN1
G8463	12	6802861	6809850	5	protein_coding	PIANP
G8468	12	3068503	3152593	13	protein_coding	TEAD4
G8469	12	3066825	3068980	2	antisense	TEAD4
G8470	12	3150377	3163909	2	antisense	RP11-253E3.3
G855	1	27860788	27930630	8	protein_coding	AHDC1
G8472	12	6419940	6437648	16	protein_coding	PLEKHG6
G8473	12	6437818	6451261	10	protein_coding	TNFRSF1A
G8474	12	6727937	6745297	2	protein_coding	LPAR5
G8475	12	6679200	6716608	40	protein_coding	CHD4
G8476	12	6875308	6880114	5	protein_coding	PTMS
G8477	12	6879501	6880099	2	antisense	PTMS
G8478	12	6857157	6862295	9	protein_coding	MLF2
G8480	12	4014433	4019506	2	annotated_ncRNA	RP11-664D1.1
G8481	12	3918043	3982557	9	protein_coding	PARP11
G8485	11	130736150	130786360	12	protein_coding	SNX19
G8486	12	6833202	6841153	8	protein_coding	COPS7A
G8487	12	6759574	6772293	8	protein_coding	ING4
G8488	12	6883077	6887613	6	protein_coding	LAG3
G8490	12	7473162	7473617	1	protein_coding	ACSM4
G8492	12	6602543	6641111	32	protein_coding	NCAPD2
G8493	12	6601084	6603317	3	protein_coding	MRPL51
G8494	12	7881929	7902133	7	protein_coding	CLEC4C
G856	1	26608792	26633209	14	protein_coding	UBXN11
G8496	12	6898656	6929974	10	protein_coding	CD4
G8497	12	6928462	6929971	2	antisense	CD4
G8499	12	7052624	7055165	3	protein_coding	C12orf57
G8500	12	6648703	6665141	9	protein_coding	IFFO1
G8503	12	7055648	7070504	17	protein_coding	PTPN6
G8513	12	498270	551788	13	protein_coding	CCDC77
G8514	12	8666158	8674045	6	protein_coding	CLEC4D
G8516	12	8664966	8665325	1	pseudogene	RP11-561P12.2
G8517	12	8210905	8218989	2	protein_coding	C3AR1
G8518	12	383065	498729	28	protein_coding	KDM5A
G8520	12	6775691	6798678	13	protein_coding	ZNF384
G8521	12	8687125	8693560	6	protein_coding	CLEC4E
G8523	12	9142167	9163228	5	protein_coding	KLRG1
G8524	12	9208212	9217430	4	annotated_ncRNA	LINC00612
G8525	11	134144044	134246217	39	protein_coding	GLB1L2;GLB1L3
G8526	11	134123470	134135758	11	protein_coding	ACAD8
G8527	11	134118178	134123268	8	protein_coding	THYN1
G8528	11	134248083	134253672	4	protein_coding	B3GAT1
G8534	12	8185316	8208096	11	protein_coding	FOXJ2
G8539	12	7342298	7364071	17	protein_coding	PEX5
G8542	12	9393011	9395550	2	annotated_ncRNA	LINC00987
G8543	12	9393494	9398130	4	pseudogene	A2MP1
G8547	12	10089214	10091781	2	annotated_ncRNA	AC091814.2
G857	1	28832511	28865751	15	protein_coding	SNHG3;RCC1
G8550	12	10264379	10265064	1	pseudogene	HNRNPABP1
G8551	12	9217769	9220164	3	annotated_ncRNA	A2M-AS1
G8552	12	9220049	9353506	39	protein_coding	A2M
G8553	12	10313428	10324703	4	protein_coding	OLR1
G8555	12	4648017	4669052	10	protein_coding	RAD51AP1
G8556	12	4702217	4723037	10	protein_coding	DYRK4
G8557	12	4918808	4961016	4	protein_coding	KCNA6
G8558	12	4758269	4796549	11	protein_coding	NDUFA9
G8559	12	4724728	4758202	6	protein_coding	AKAP3
G8560	12	4921787	4923231	2	antisense	KCNA6
G8561	12	4744557	4744915	1	pseudogene	RP11-500M8.6
G8563	12	8798417	8815679	11	protein_coding	MFAP5
G8564	12	8787233	8788253	1	pseudogene	RP11-438L7.3
G8568	12	10460485	10467570	6	protein_coding	KLRD1
G8572	12	7080000	7089156	6	protein_coding	EMG1
G8573	12	7167926	7178396	12	protein_coding	C1S
G8574	12	7072387	7073602	2	annotated_ncRNA	U47924.27
G858	1	28834851	28837352	2	antisense	SNHG3
G8575	12	7074515	7079905	8	protein_coding	PHB2
G8581	12	7084060	7125824	11	protein_coding	LPCAT3
G8587	12	10705979	10724920	3	annotated_ncRNA	RP11-291B21.2
G97	1	1017203	1027483	10	protein_coding	C1orf159
G8588	12	10689741	10711388	2	antisense	RP11-291B21.2
G8594	12	6493298	6503494	12	protein_coding	LTBR
G8595	12	6554117	6574097	10	protein_coding	TAPBPL;CD27
G8597	12	6456011	6457421	2	antisense	SCNN1A
G8598	12	10365456	10375729	5	protein_coding	GABARAPL1
G8599	12	6949805	6956767	9	protein_coding	GNB3
G8600	12	6961282	6975796	20	protein_coding	USP5
G8601	12	6930879	6933868	2	protein_coding	GPR162
G8603	12	6937902	6949023	15	pseudogene	LEPREL2
G8606	12	6957224	6960457	6	protein_coding	CDCA3
G8607	12	6975142	6975795	2	antisense	USP5
G8608	12	6455981	6484687	12	protein_coding	SCNN1A
G8609	12	6548338	6560934	6	annotated_ncRNA	CD27-AS1
G8610	12	6569287	6580008	4	protein_coding	VAMP1
G861	1	28779974	28780425	1	pseudogene	RP1-308E4.1
G8613	12	6547672	6547939	1	pseudogene	RP1-102E24.9
G8615	12	11666366	11666792	1	pseudogene	RP11-434C1.3
G8616	12	11709309	11712479	2	annotated_ncRNA	RP11-434C1.1
G8618	12	11708593	11709163	1	annotated_ncRNA	RP11-434C1.2
G8624	12	8276277	8291216	6	protein_coding	CLEC4A
G8623	12	8234858	8250360	8	protein_coding	NECAP1
G864	1	29519372	29557419	12	protein_coding	MECR
G8632	12	8276235	8278346	2	antisense	CLEC4A
G8633	12	8248194	8250363	2	antisense	NECAP1
G8638	12	10205207	10218609	6	protein_coding	CLEC9A
G8639	12	10223100	10251617	6	protein_coding	CLEC1A
G8641	12	10163224	10171516	6	protein_coding	CLEC12B
G8642	12	10103915	10138199	7	protein_coding	CLEC12A
G8643	12	10103966	10104574	1	annotated_ncRNA	AC091814.3
G8645	12	10875612	10877917	2	antisense	YBX3
G8647	12	10771542	10826645	11	protein_coding	STYK1
G8649	12	10851629	10875972	11	protein_coding	YBX3
G8650	12	10516314	10532484	4	annotated_ncRNA	RP11-277P12.20
G8651	12	10524876	10562077	14	protein_coding	KLRK1;KLRC4-KLRK1
G866	1	32192743	32207818	26	protein_coding	BAI2
G8652	12	10514959	10516709	2	antisense	RP11-277P12.20
G8661	12	10740665	10752453	7	pseudogene	KLRAP1
G8662	12	10756355	10766191	6	protein_coding	MAGOHB
G8665	12	11323800	11343022	2	pseudogene	RP11-785H5.1
G8667	12	11034815	11325912	6	protein_coding	PRR4
G8670	12	11149479	11150257	1	protein_coding	TAS2R20
G867	1	32042130	32053286	12	protein_coding	TINAGL1
G8677	12	12481852	12503260	4	protein_coding	MANSC1
G8678	12	12764807	12798071	4	protein_coding	CREBL2
G8679	12	1100449	1605094	20	protein_coding	ERC1
G8680	12	12814921	12837876	2	annotated_ncRNA	GPR19;RP11-180M15.3
G8681	12	12870267	12875716	3	protein_coding	CDKN1B
G8682	12	12814152	12868730	4	protein_coding	GPR19
G8684	12	861763	1021625	27	protein_coding	WNK1
G8685	12	1021248	1058801	11	protein_coding	RAD52
G8686	12	1083970	1100269	3	annotated_ncRNA	RP11-359B12.2
G8687	12	1578630	1627942	2	novel_lncRNA_intergenic_intronic	ERC1
G870	1	31769838	31838014	9	protein_coding	ZCCHC17
G8693	12	16064271	16190216	9	protein_coding	DERA
G8696	12	12878763	12982920	13	protein_coding	DDX47
G8697	12	12941153	12944342	1	protein_coding	APOLD1
G8700	12	12924269	12924758	1	pseudogene	RP11-59H1.4
G8701	12	7507550	7596780	21	protein_coding	CD163L1
G8702	12	7623387	7656386	17	protein_coding	CD163
G8704	12	17553324	17553735	1	pseudogene	RP11-871F6.2
G8705	12	15094950	15095645	2	antisense	ARHGDIB
G8706	12	15066959	15082055	5	protein_coding	ERP27
G8707	12	15094943	15114680	6	protein_coding	ARHGDIB
G8709	12	11802906	12048310	8	protein_coding	ETV6
G871	1	31838129	31845933	4	protein_coding	FABP3
G8713	12	20864323	20890070	7	protein_coding	SLCO1C1
G8717	12	6982677	7023346	11	protein_coding	RPL13P5;LRRC23
G8719	12	7037423	7051493	10	protein_coding	ATN1
G873	1	32712754	32714442	2	protein_coding	FAM167B
G8720	12	7023731	7032909	12	protein_coding	ENO2
G8721	12	6976659	6982494	4	protein_coding	SPSB2
G8722	12	7031890	7035186	2	antisense	ENO2
G8726	12	15699497	15750315	14	protein_coding	PTPRO
G8728	12	15260722	15374373	6	protein_coding	RERG
G8730	12	15265237	15265496	1	annotated_ncRNA	RERG-IT1
G8732	12	21679347	21685880	6	protein_coding	C12orf39
G8736	12	16500551	16517343	4	protein_coding	MGST1
G8738	12	16701360	16759429	4	protein_coding	LMO3
G8741	12	16035322	16056557	10	protein_coding	STRAP
G8742	12	15773076	15966523	24	protein_coding	EPS8
G8744	12	12509999	12622770	4	protein_coding	LOH12CR1
G8745	12	12626211	12715637	8	protein_coding	DUSP16
G8747	12	12643814	12644435	1	annotated_ncRNA	RP11-253I19.3
G8748	12	12604871	12605375	1	pseudogene	RP11-253I19.4
G8749	12	13044421	13070863	4	protein_coding	GPRC5A
G8751	12	19592836	19674462	8	protein_coding	AEBP2
G8753	12	19713046	19743706	2	novel_lncRNA_intronic	AEBP2
G8758	12	21788275	21810768	8	protein_coding	LDHB
G8759	12	21917926	21927728	3	protein_coding	KCNJ8
G8760	12	24736958	24737217	1	pseudogene	KNOP1P1
G8763	12	21654734	21671314	5	protein_coding	GOLT1B
G877	1	32386877	32387213	1	annotated_ncRNA	RP11-84A19.4
G8764	12	12224036	12252286	6	protein_coding	BCL2L14
G8765	12	12397246	12419835	2	antisense	LRP6
G8766	12	12300315	12302084	2	antisense	LRP6
G8767	12	19282638	19529319	26	protein_coding	PLEKHA5
G8769	12	19456308	19456617	1	annotated_ncRNA	RN7SL67P
G878	1	28286251	28294601	3	protein_coding	XKR8
G8773	12	7261148	7264202	3	annotated_ncRNA	C1RL-AS1
G8774	12	7267725	7311493	25	protein_coding	C1RL-AS1;CLSTN3
G8776	12	7241202	7245165	7	protein_coding	C1R
G879	1	28261532	28285639	8	protein_coding	SMPDL3B
G8777	12	7246466	7261881	6	protein_coding	C1RL
G8778	12	7276146	7282203	4	protein_coding	RBP5;RP11-273B20.1
G880	1	32645291	32663980	11	protein_coding	TXLNA
G8782	12	9800780	9848639	11	protein_coding	RP11-705C15.2;RP11-705C15.3;CLEC2D
G8783	12	9952630	9997564	6	protein_coding	KLRF1
G8784	12	10033645	10041805	3	protein_coding	KLRF2
G881	1	33360195	33366932	6	protein_coding	TMEM54
G8788	12	8850585	8929808	6	protein_coding	RIMKLB
G882	1	29563159	29653312	29	protein_coding	PTPRU
G8790	12	8975081	9040365	38	protein_coding	A2ML1
G8798	12	10049703	10085021	7	protein_coding	CLEC2A
G883	1	32757680	32799226	14	protein_coding	HDAC1
G8799	12	10004965	10022566	5	protein_coding	CLEC2B
G8800	12	9875239	9885756	2	protein_coding	CLECL1
G8801	12	9907182	9913482	4	protein_coding	CD69
G8803	12	9747868	9760500	6	protein_coding	KLRB1
G884	1	32799438	32800698	2	antisense	MARCKSL1
G8808	12	9794456	9794823	1	pseudogene	GOT2P3
G8812	12	12273001	12419859	23	protein_coding	LRP6
G8816	12	2986386	2998735	3	protein_coding	RHNO1
G8817	12	3000067	3050284	11	protein_coding	TULP3
G885	1	32799441	32801821	2	protein_coding	MARCKSL1
G8815	12	2921744	2968898	17	protein_coding	ITFG2
G8818	12	2558140	2804965	45	protein_coding	CACNA1C
G8819	12	2904155	2913360	10	protein_coding	FKBP4
G8822	12	2300823	2301213	2	novel_lncRNA_intronic	CACNA1C
G8824	12	13349605	13372911	5	protein_coding	EMP1
G8823	12	13197198	13236387	13	protein_coding	KIAA1467
G887	1	28296871	28415173	18	protein_coding	EYA3
G8825	12	13080649	13133831	3	annotated_ncRNA	RP11-392P7.6
G8826	12	13093393	13108117	5	protein_coding	GPRC5D
G8827	12	13127778	13153152	4	protein_coding	HEBP1
G8828	12	13153379	13154210	2	antisense	HTR7P1
G8832	12	13153515	13153901	1	pseudogene	HTR7P1
G8833	12	13124741	13125379	1	annotated_ncRNA	SNORD88
G8836	12	2935394	2944188	3	protein_coding	NRIP2
G8837	12	2964611	2986181	9	protein_coding	FOXM1
G888	1	28265508	28285622	4	annotated_ncRNA	RP11-460I13.2
G8838	12	2055234	2113708	9	protein_coding	DCP1B
G8839	12	2777694	2781413	2	annotated_ncRNA	CACNA1C-AS2
G8841	12	3048477	3050276	2	antisense	TULP3
G8842	12	2914178	2922070	2	annotated_ncRNA	RP4-816N1.6
G8843	12	2881027	2906070	2	annotated_ncRNA	RP11-885B4.1
G8845	12	2958041	2959361	1	protein_coding	AC005841.1
G8850	12	20522747	20836963	16	protein_coding	PDE3A
G889	1	28293016	28294600	2	antisense	XKR8
G8855	12	27175493	27187299	4	protein_coding	MED21
G8857	12	28111151	28124952	7	protein_coding	PTHLH
G8859	12	27124507	27167350	12	protein_coding	TM7SF3
G8860	12	27131075	27131381	1	annotated_ncRNA	RP11-421F16.3
G98	1	1006346	1009672	2	protein_coding	RNF223
G8864	12	18414424	18801207	34	protein_coding	PIK3C2G
G891	1	32573653	32642238	14	protein_coding	KPNA6
G8865	12	18233811	18243116	5	protein_coding	RERGL
G8867	12	18875904	18876453	1	protein_coding	PLCZ1
G8874	12	18890062	18892122	1	protein_coding	CAPZA3
G892	1	32716876	32751745	13	protein_coding	LCK
G8876	12	22778101	22843591	8	protein_coding	ETNK1
G8877	12	23682470	24102570	15	protein_coding	SOX5
G8878	12	24366276	24715557	5	annotated_ncRNA	RP11-444D3.1
G8879	12	31162311	31169218	4	annotated_ncRNA	RP11-551L14.6
G8881	12	27397206	27478663	16	protein_coding	STK38L
G8882	12	27276131	27287949	4	pseudogene	RP11-582E3.4
G893	1	31404352	31538564	22	protein_coding	PUM1
G8884	12	25205489	25261246	23	protein_coding	LRMP
G8885	12	25348159	25358076	3	protein_coding	LYRM5
G8886	12	25358090	25403816	5	protein_coding	KRAS
G8887	12	25261397	25348041	15	protein_coding	CASC1
G8897	12	28343288	28703091	16	protein_coding	CCDC91
G8898	12	28317034	28343812	4	annotated_ncRNA	RP11-967K21.1
G8899	12	27933183	27955967	3	protein_coding	KLHL42
G8900	12	27949955	27973771	2	annotated_ncRNA	RP11-860B13.3
G8901	12	21952105	22094486	40	protein_coding	ABCC9
G8904	12	31900839	31909932	6	pseudogene	RP11-467L13.4;RP11-467L13.5
G8905	12	32106949	32107271	1	pseudogene	RP11-428G5.7
G8908	12	27485931	27578147	15	protein_coding	ARNTL2
G8909	12	27579000	27623700	2	antisense	SMCO2
G8911	12	24964211	25102276	12	protein_coding	BCAT1
G8918	12	31079599	31149552	8	protein_coding	TSPAN11
G8920	12	31139518	31152459	3	annotated_ncRNA	RP11-551L14.4;TSPAN11
G8923	12	27091354	27119568	7	protein_coding	FGFR1OP2
G8924	12	33139072	33139414	1	pseudogene	RP11-267D19.2
G8925	12	33419568	33433255	2	novel_lncRNA_intergenic	SNORD112
G8926	12	27058130	27091275	17	protein_coding	ASUN
G8927	12	30781923	30848779	25	protein_coding	IPO8
G8928	12	22199141	22218602	8	protein_coding	CMAS
G8931	12	22601529	22697428	27	protein_coding	C2CD5
G8932	12	22346358	22487599	5	protein_coding	ST8SIA1
G8936	12	22616333	22616717	1	annotated_ncRNA	RP11-359J14.2
G8938	12	27677092	27848523	30	protein_coding	PPFIBP1
G8939	12	27863755	27909226	8	protein_coding	MRPS35
G8940	12	27849128	27857855	3	annotated_ncRNA	RP11-1060J15.4
G8943	12	32112301	32146111	5	protein_coding	KIAA1551
G8945	12	14927133	14930920	1	protein_coding	H2AFJ
G8946	12	14720643	14773573	5	annotated_ncRNA	RP11-695J4.2
G8948	12	14518623	14655905	16	protein_coding	ATF7IP
G8949	12	14956597	14976738	2	protein_coding	C12orf60
G8950	12	29302120	29488580	14	protein_coding	FAR2
G8951	12	39944401	40013647	10	protein_coding	ABCD2
G8952	12	29490327	29534147	14	protein_coding	ERGIC2
G8953	12	29470351	29471163	1	annotated_ncRNA	RP11-996F15.2
G8955	12	14765709	14861071	27	protein_coding	GUCY2C
G895	1	33966528	33966944	1	novel_lncRNA_intergenic	ZSCAN20
G896	1	33977869	33978188	1	pseudogene	RP4-580O19.2
G8957	12	14921660	14924054	1	protein_coding	HIST4H4
G8958	12	14938521	14956451	12	protein_coding	WBP11
G8959	12	15032942	15038948	4	protein_coding	MGP
G8960	12	14656536	14721252	11	protein_coding	PLBD1
G897	1	34076678	34090241	7	protein_coding	CSMD2
G8964	12	14958442	14996351	3	protein_coding	ART4
G8965	12	14910273	14911136	1	annotated_ncRNA	RP11-174G6.1
G8971	12	30908013	30933297	2	annotated_ncRNA	RP11-77I22.2
G8972	12	41562248	41564914	2	novel_lncRNA_intergenic	PDZRN4
G8976	12	32943710	33031966	12	protein_coding	PKP2
G8978	12	33016128	33016381	1	pseudogene	RP11-8P13.1
G8983	12	32260047	32536568	10	protein_coding	BICD1
G8988	12	43447839	43448146	1	pseudogene	MRPS36P5
G8991	12	29653802	29936565	20	protein_coding	TMTC1
G8992	12	30862487	30907684	19	protein_coding	CAPRIN2
G8993	12	39300056	39303302	2	annotated_ncRNA	RP11-396F22.1
G8994	12	39046170	39299943	20	protein_coding	CPNE8
G8995	12	32832207	32898823	20	protein_coding	DNM1L
G8996	12	32899779	32908843	5	protein_coding	YARS2
G8997	12	32878209	32879659	2	pseudogene	RP11-278C7.1
G9002	12	41871669	41968518	8	protein_coding	PDZRN4
G9006	12	31812154	31822233	5	protein_coding	METTL20
G9008	12	31823740	31884274	7	protein_coding	AMN1
G9011	12	45496866	45510075	2	annotated_ncRNA	RP11-478B9.1
G9012	12	45409725	45444667	4	protein_coding	DBX2
G9013	12	45457518	45457880	1	pseudogene	RP11-478B9.3
G9016	12	31535170	31743830	22	protein_coding	DENND5B
G9017	12	31742586	31743011	1	annotated_ncRNA	DENND5B-AS1
G9019	12	41086234	41466176	24	protein_coding	CNTN1
G9021	12	46483809	46495568	2	novel_lncRNA_intergenic	SLC38A1
G9022	12	44229905	44783537	9	protein_coding	TMEM117
G9023	12	42550952	42632083	4	protein_coding	YAF2
G9025	12	32552717	32798965	17	protein_coding	FGD4
G9026	12	32551249	32552888	2	antisense	FGD4
G9028	12	46118658	46121692	1	annotated_ncRNA	LINC00938
G9029	12	47735327	47735938	1	pseudogene	RP11-493L12.6
G9030	12	46751969	46766606	16	protein_coding	SLC38A2
G9031	12	46312916	46385834	16	protein_coding	SCAF11
G9036	12	44902074	45270121	21	protein_coding	NELL2
G9038	12	40148880	40499387	10	protein_coding	SLC2A13
G9040	12	46777302	47046344	5	annotated_ncRNA	RP11-96H19.1;RP11-446N19.1
G9041	12	47158573	47225574	16	protein_coding	SLC38A4
G9042	12	39687040	39837112	34	protein_coding	KIF21A
G909	1	34794487	34804318	3	novel_lncRNA_intergenic	RP4-657M3.2
G9044	12	48577911	48579608	1	protein_coding	C12orf68
G9045	12	42475652	42538552	8	protein_coding	GXYLT1
G9046	12	48866480	48866847	1	protein_coding	ANP32D
G9048	12	44180477	44183381	2	antisense	IRAK4
G9049	12	48883109	48888857	4	protein_coding	C12orf54
G910	1	32538544	32568460	9	protein_coding	TMEM39B
G9051	12	46576879	46582857	2	antisense	SLC38A1
G9052	12	46636978	46663014	2	antisense	SLC38A1
G9053	12	46576849	46662938	17	protein_coding	SLC38A1
G9055	12	48357366	48362730	9	protein_coding	TMEM106C
G9056	12	48055673	48099793	17	protein_coding	RPAP3
G9057	12	45609722	45826113	21	protein_coding	ANO6
G9060	12	49251004	49259643	5	protein_coding	RND1
G9061	12	49223545	49245950	17	protein_coding	DDX23
G9062	12	49047162	49076022	10	protein_coding	KANSL2
G9063	12	49050553	49050827	1	annotated_ncRNA	SNORA2A
G9064	12	49048226	49048588	1	annotated_ncRNA	SNORA34
G9066	12	48235013	48238795	2	antisense	VDR
G9067	12	48234772	48298798	11	protein_coding	VDR
G9068	12	46123496	46301789	21	protein_coding	ARID2
G9070	12	49482974	49488560	3	protein_coding	DHH
G9072	12	26273122	26387707	4	protein_coding	SSPN
G9071	12	26112059	26225790	6	protein_coding	RASSF8
G9073	12	49458500	49463684	8	protein_coding	RHEBL1
G9074	12	42719735	42842083	14	protein_coding	PPHLN1
G911	1	32479301	32526531	11	protein_coding	KHDRBS1
G9075	12	42850453	42854471	2	annotated_ncRNA	RP11-328C8.4
G9076	12	42851034	42983504	9	protein_coding	PRICKLE1
G9077	12	42705975	42719951	8	protein_coding	ZCRB1
G9079	12	42826540	42827159	1	pseudogene	RP11-328C8.2
G9082	12	49726194	49729879	2	protein_coding	C1QL4
G9084	12	26488299	26986067	57	protein_coding	ITPR2
G9085	12	49741771	49745491	3	protein_coding	DNAJC22
G9090	12	26105617	26111237	6	annotated_ncRNA	RASSF8-AS1
G912	1	32519816	32520291	1	annotated_ncRNA	RP11-277A4.4
G9091	12	26275602	26279016	5	protein_coding	BHLHE41
G9092	12	26383639	26387710	1	annotated_ncRNA	RP11-283G6.5
G9093	12	26559297	26559554	1	annotated_ncRNA	RP11-513G19.1
G9094	12	47497895	47630436	5	protein_coding	PCED1B
G9095	12	49208266	49222723	16	protein_coding	CACNB3
G913	1	32530601	32532300	2	novel_lncRNA_intronic	RP11-277A4.4
G9096	12	49210236	49212398	2	antisense	CACNB3
G9097	12	47528942	47532993	2	pseudogene	RP11-23J18.1
G9100	12	47470259	47473520	3	protein_coding	AMIGO2
G915	1	35331054	35334323	4	protein_coding	DLGAP3
G9101	12	47628685	47630438	2	antisense	PCED1B
G9104	12	49359127	49365569	6	protein_coding	WNT10B
G9105	12	50338559	50340617	4	novel_lncRNA_intergenic	AQP2
G9106	12	48807332	48836691	2	annotated_ncRNA	RP11-370I10.6
G9107	12	48730946	48744620	6	protein_coding	ZNF641
G9108	12	48749364	48749814	1	pseudogene	OR5BK1P
G9113	12	49627088	49627594	1	annotated_ncRNA	RP11-977B10.2
G9115	12	49541310	49541781	1	annotated_ncRNA	RP11-386G11.10
G917	1	19400876	19536699	106	protein_coding	UBR4
G9116	12	50355755	50359464	4	protein_coding	AQP5
G9118	12	50344655	50348192	3	annotated_ncRNA	RP11-469H8.6
G9119	12	40618841	40762959	51	protein_coding	LRRK2
G9120	12	40617115	40617860	1	annotated_ncRNA	AC079630.4
G9121	12	49082266	49085301	2	antisense	CCNT1
G9122	12	44112826	44152575	9	protein_coding	PUS7L
G9123	12	49082243	49110587	9	protein_coding	CCNT1
G9128	12	50260693	50298047	13	protein_coding	FAIM2
G9129	12	49298702	49308570	2	protein_coding	CCDC65
G918	1	33546772	33586086	12	protein_coding	ADC
G9137	12	49297048	49319922	7	protein_coding	FKBP11
G9139	12	49327478	49351279	5	protein_coding	ARF3
G9140	12	51236499	51252647	3	protein_coding	TMPRSS12
G9141	12	50479152	50494485	13	protein_coding	SMARCD1
G9143	12	49761180	49921219	14	protein_coding	SPATS2
G9145	12	49783131	49783882	1	pseudogene	RP11-161H23.10
G9148	12	50569575	50677316	11	protein_coding	LIMA1
G9152	12	51157850	51214913	7	protein_coding	ATF1
G9153	12	51619183	51619979	1	protein_coding	AC139768.1
G9154	12	50451630	50477378	12	protein_coding	ASIC1
G9155	12	49717035	49725490	16	protein_coding	TROAP
G920	1	33722223	33766316	10	protein_coding	ZNF362
G9156	12	49689177	49692454	9	protein_coding	PRPH
G9162	12	49160017	49177250	21	protein_coding	ADCY6
G9166	12	52202905	52205380	2	antisense	AC068987.1
G9172	12	52203743	52204253	1	annotated_ncRNA	RP11-923I11.3
G9174	12	49490867	49504633	18	protein_coding	LMBR1L
G9176	12	52244063	52246852	2	annotated_ncRNA	RP11-923I11.5
G9177	12	52294809	52295130	1	pseudogene	RP11-1100L3.4
G9178	12	52215779	52233995	2	pseudogene	RP11-923I11.7
G9180	12	52213534	52214087	1	annotated_ncRNA	RP11-923I11.6
G9182	12	51442054	51454209	9	protein_coding	LETMD1
G921	1	33764529	33766314	2	antisense	AL513327.1
G9184	12	50497787	50514236	9	protein_coding	GPD1
G9186	12	50523411	50561135	10	protein_coding	CERS5
G922	1	33726644	33727616	1	annotated_ncRNA	RP11-415J8.7
G9192	12	48513099	48540134	23	protein_coding	PFKM
G9193	12	50382966	50419255	17	protein_coding	RACGAP1
G9195	12	48436714	48499869	18	protein_coding	SENP1
G9196	12	48541240	48551356	4	protein_coding	ASB8
G9197	12	48448715	48449261	1	pseudogene	RP1-228P16.1
G9199	12	48478806	48479079	1	pseudogene	RP1-228P16.7
G924	1	32817693	32834986	4	protein_coding	TSSK3
G9201	12	51632566	51637713	4	protein_coding	DAZAP2
G9202	12	51639013	51664156	4	protein_coding	SMAGP
G9203	12	51664744	51665224	2	antisense	DAZAP2
G9204	12	51636109	51637563	2	antisense	DAZAP2
G9205	12	51674825	51717936	13	protein_coding	BIN2
G9207	12	50222346	50232888	3	annotated_ncRNA	BCDIN3D-AS1
G9209	12	50189115	50190379	2	antisense	NCKAP5L
G9212	12	52942801	52944032	2	protein_coding	KRT71
G9215	12	51373570	51422655	19	protein_coding	SLC11A2
G9217	12	53020961	53021268	1	novel_lncRNA_intergenic	KRT128P
G9219	12	50184930	50222182	13	protein_coding	NCKAP5L
G9220	12	50231463	50236883	2	protein_coding	BCDIN3D
G9222	12	53048693	53049002	1	novel_lncRNA_intergenic	KRT2
G9223	12	52463758	52471308	4	protein_coding	C12orf44
G925	1	32826529	32860034	13	protein_coding	BSDC1
G9230	12	52300651	52317221	11	protein_coding	ACVRL1
G9231	12	52315095	52317213	2	antisense	ACVRL1
G9232	12	50898801	51142438	38	protein_coding	DIP2B
G9233	12	50794671	50873784	17	protein_coding	LARP4
G9236	12	52964183	52964736	1	protein_coding	KRT74
G9242	12	53514992	53518254	4	protein_coding	SOAT2
G927	1	33789228	33895944	16	protein_coding	PHC2
G9244	12	53511688	53517099	3	antisense	SOAT2
G9248	12	52432346	52453280	9	protein_coding	NR4A1
G9250	12	53491234	53496126	4	protein_coding	IGFBP6
G9253	12	52345507	52390924	9	protein_coding	ACVR1B
G9254	12	52400931	52408632	7	protein_coding	GRASP
G9256	12	52325257	52335541	2	novel_lncRNA_intergenic	ACVRL1
[truncated: 19,804 more rows]
