# Supplementary material for: Analysis of long non-coding RNAs highlights tissue-specific expression patterns and epigenetic profiles in normal and psoriatic skin
Source: Genome Biol. 2015 Jan 30;16(1):24. doi: 10.1186/s13059-014-0570-4 (PMC4311508; doi:10.1186/s13059-014-0570-4)
Supplement: Additional file 5: Table S4. — Differentially expressed identified by DESeq in three comparisons. [file 13059_2014_570_MOESM5_ESM.xlsx]

## Sheet: NNvsPP
	PN mean	PP mean	foldChange	pval	padj
G5803	8.6531	3.31761	0.383401	1.75034e-13	9.54859e-13
G5813	2.15775	0.220158	0.102031	2.67002e-14	1.54208e-13
G5821	18.7564	8.40715	0.448228	7.82764e-17	5.4742e-16
G5824	672.99	244.028	0.362603	9.47198e-70	7.08553e-68
G5825	465.709	189.025	0.405887	5.1789e-51	1.97605e-49
G5826	441.716	159.791	0.361751	4.32514e-61	2.48818e-59
G5828	691.046	299.897	0.433976	1.35009e-42	3.63345e-41
G5830	175.938	778.735	4.42618	5.12845e-128	2.18323e-125
G5850	18.3488	1.04703	0.0570627	5.78875e-10	2.37291e-09
G5851	124.458	23.5079	0.188882	6.46426e-69	4.68589e-67
G5880	11.2841	0.789445	0.0699606	3.31784e-18	2.54118e-17
G5879	2863.78	1151.65	0.402141	4.44389e-48	1.51675e-46
G5897	1.53512	0.35417	0.230712	0.000117233	0.000272096
G5899	11.3169	3.19217	0.282071	3.46298e-23	3.55936e-22
G5901	4.60864	11.0772	2.40357	0.00265045	0.00506924
G5958	1.2121	3.67809	3.03447	8.54688e-08	2.85758e-07
G5987	547.393	1179.79	2.15528	5.9849e-36	1.17757e-34
G5990	51.5849	126.193	2.44632	2.50437e-15	1.55992e-14
G6003	1.96125	4.65449	2.37322	5.18965e-07	1.59861e-06
G6004	1.30568	3.22861	2.47274	3.28966e-05	8.22292e-05
G6023	5.00644	1.83398	0.366324	2.60889e-09	1.00988e-08
G6029	4.2887	1.55849	0.363394	4.19846e-09	1.59505e-08
G6109	0.675474	6.94473	10.2813	5.20045e-23	5.29636e-22
G6116	3.5391	1.28978	0.364436	8.7441e-06	2.34814e-05
G6130	7.65677	1.03833	0.135609	2.49344e-36	5.01558e-35
G6131	56.0133	9.4031	0.167873	2.4621e-72	2.02273e-70
G6134	7.36584	1.39837	0.189845	1.21088e-20	1.07473e-19
G6138	12.2319	4.24935	0.347398	4.18667e-20	3.59072e-19
G6142	4632.39	1995.32	0.430732	5.18191e-51	1.97605e-49
G6152	139.227	301.358	2.16451	1.3363e-20	1.18247e-19
G6165	218.837	578.808	2.64493	1.80901e-30	2.74149e-29
G6196	1882.06	435.486	0.231388	3.62852e-25	4.2142e-24
G6209	4.06105	1.61557	0.39782	1.24592e-07	4.09315e-07
G6210	12.354	5.40797	0.43775	1.07028e-07	3.5415e-07
G6211	10.152	4.324	0.425926	1.32962e-13	7.31307e-13
G6212	3.20777	1.35535	0.422521	1.33589e-05	3.50617e-05
G6214	99.0473	305.364	3.08301	1.67647e-15	1.06261e-14
G6224	0.337631	1.9491	5.77286	6.14415e-08	2.0822e-07
G6236	1310.03	148.602	0.113433	1.1119e-98	2.3039e-96
G6238	1051.67	107.019	0.101762	5.28704e-94	9.30757e-92
G6240	43.901	6.303	0.143573	1.86852e-36	3.7977e-35
G6278	335.125	672.469	2.00663	2.41247e-31	3.81917e-30
G6295	24.5695	1.24559	0.0506966	3.96145e-89	5.76108e-87
G6305	3.66885	1.35013	0.367998	2.08812e-07	6.71215e-07
G6308	230.897	82.6575	0.357984	9.73015e-25	1.10006e-23
G641	50.1552	16.935	0.337653	2.01023e-34	3.66856e-33
G6315	64.256	21.885	0.340591	1.16102e-21	1.09393e-20
G6317	72.1353	28.0974	0.38951	3.03728e-21	2.79539e-20
G6332	3.17929	1.33451	0.419751	2.96305e-05	7.44388e-05
G6339	3.98449	1.12942	0.283453	6.50036e-08	2.19688e-07
G650	149.58	898.039	6.00374	3.17095e-70	2.4263e-68
G6375	173.955	957.866	5.50642	9.26745e-45	2.76066e-43
G74	7.01903	3.05492	0.435233	3.82423e-08	1.32574e-07
G6380	2.12648	0.41503	0.195172	1.02901e-09	4.12063e-09
G6398	715.091	2607.75	3.64673	4.50056e-65	2.96e-63
G6413	9.70184	3.95022	0.407162	3.26083e-13	1.73324e-12
G6414	7.06879	3.46984	0.490867	4.01793e-06	1.12022e-05
G6416	18.7035	8.24284	0.440712	5.01755e-19	4.03714e-18
G6415	702.268	1468.07	2.09047	5.86295e-32	9.6131e-31
G6432	583.984	1389.5	2.37935	5.19247e-46	1.63409e-44
G6459	2.23864	0.675331	0.30167	2.95758e-06	8.37451e-06
G656	2.55978	1.14566	0.447563	0.000122812	0.000284424
G657	181.761	383.278	2.10869	4.52762e-30	6.67567e-29
G6477	5.679	1.47285	0.25935	2.08623e-13	1.13019e-12
G6485	8.08701	43.3218	5.35696	9.82351e-49	3.43808e-47
G6504	15.8446	6.9803	0.440548	4.94856e-16	3.26106e-15
G6510	677.277	2467.82	3.64373	4.3366e-63	2.67908e-61
G6511	825.682	2189.01	2.65115	3.78514e-49	1.33875e-47
G6517	0.54894	4.73227	8.62073	2.56888e-18	1.9766e-17
G6544	1547.91	680.755	0.439789	2.8377e-21	2.61685e-20
G6547	46.329	21.7658	0.469811	2.01895e-12	1.01376e-11
G6548	1.86384	0.489156	0.262446	8.8268e-07	2.65269e-06
G6549	32.3208	4.31158	0.1334	1.38967e-10	6.00547e-10
G6551	2.82364	1.23463	0.437246	0.000656983	0.00138271
G6565	16.3798	100.862	6.15769	3.26389e-45	9.82272e-44
G6579	629.316	227.215	0.36105	2.41668e-56	1.17394e-54
G6617	78.1256	208.828	2.67297	3.03291e-53	1.27035e-51
G6619	1244.84	3063.11	2.46065	2.05459e-50	7.69699e-49
G6625	3.75291	1.30759	0.34842	4.84699e-08	1.66257e-07
G6651	10.92	4.30593	0.394314	3.49151e-14	1.99829e-13
G6652	476.475	196.129	0.411625	3.70816e-54	1.62286e-52
G6662	107.624	45.989	0.427311	5.5908e-40	1.32493e-38
G6686	3263.58	14671.6	4.49555	7.31969e-145	4.89666e-142
G6692	0.0503451	2.22876	44.2697	2.61929e-16	1.76687e-15
G6693	17.6985	7.31084	0.413077	3.83496e-18	2.92768e-17
G6700	29.8399	103.367	3.46407	7.53967e-53	3.10253e-51
G6722	1.99813	6.84983	3.42812	2.31661e-11	1.06837e-10
G6731	0.705228	22.7824	32.3051	6.86542e-64	4.34451e-62
G6732	0.0726441	3.26903	45.0007	6.30376e-31	9.77458e-30
G6734	1.4785	3.76984	2.54977	0.000439119	0.000946613
G6750	1515.66	408.877	0.269769	6.30139e-68	4.45742e-66
G6753	91.7116	45.3258	0.494222	1.24262e-26	1.5592e-25
G6761	2971.37	957.014	0.322078	5.22816e-81	5.64111e-79
G6763	26.2728	87.7099	3.33843	7.33274e-29	1.02623e-27
G6768	21.8586	8.80377	0.40276	1.75345e-11	8.17182e-11
G6769	123.251	56.6718	0.459807	2.35527e-14	1.36535e-13
G6770	955.405	449.47	0.470449	9.03334e-15	5.40661e-14
G6790	32.0152	15.4919	0.483891	4.18131e-18	3.18171e-17
G6793	3.30756	0.644159	0.194754	6.81057e-13	3.54598e-12
G6798	518.738	220.88	0.425803	9.81172e-20	8.23411e-19
G6807	3.89607	1.89475	0.486323	1.98523e-05	5.08947e-05
G6839	0.0689041	6.65001	96.5111	1.53515e-62	9.29351e-61
G6874	17.9388	231.805	12.922	3.00551e-88	4.13948e-86
G6875	1.26293	16.7426	13.257	2.04975e-53	8.72596e-52
G6880	1088.9	3126.34	2.87109	8.00606e-67	5.49718e-65
G6894	8.54796	4.00855	0.468948	1.24304e-08	4.50606e-08
G6912	12.4226	3888.12	312.987	3.38601e-143	2.20222e-140
G6913	3.4379	0.195081	0.0567444	7.33881e-19	5.84857e-18
G6916	8.61629	18.0684	2.09701	5.64071e-05	0.000136919
G6922	25.6618	2.92685	0.114055	3.31727e-17	2.38546e-16
G705	45.1735	17.5198	0.387833	4.87906e-25	5.62751e-24
G6930	16.6345	4.28727	0.257734	8.04942e-14	4.49592e-13
G6944	25.0491	7.65668	0.305666	4.04301e-21	3.69057e-20
G6947	1.83349	5.73561	3.12825	3.79094e-10	1.58248e-09
G6951	103.164	256.251	2.48392	6.28052e-18	4.7117e-17
G6952	110.583	264.034	2.38766	3.7716e-17	2.70138e-16
G708	97.7606	26.8693	0.274848	8.01306e-26	9.63131e-25
G6953	3.18981	7.98505	2.5033	5.39954e-09	2.03158e-08
G6959	2825.63	1224.36	0.433306	6.46262e-48	2.19617e-46
G709	9.11972	2.74343	0.300824	3.40118e-17	2.4398e-16
G6963	2.31182	1.02579	0.443715	4.30695e-05	0.000106128
G6967	2131.79	555.882	0.260758	5.23156e-13	2.74338e-12
G6968	2.10714	0.979666	0.464926	0.000166838	0.000380254
G6969	71.7782	11.6209	0.1619	1.92705e-18	1.49764e-17
G6975	6159	1872.54	0.304033	1.06327e-15	6.8169e-15
G6980	16.8227	7.87133	0.467899	1.0055e-14	5.99662e-14
G6982	8.91141	3.97422	0.44597	2.5728e-12	1.28015e-11
G7052	12.9567	4.08586	0.315346	1.53668e-21	1.43689e-20
G7054	38.163	14.7511	0.386527	1.62633e-05	4.223e-05
G7065	134.456	35.8409	0.266562	2.09052e-54	9.27036e-53
G7066	149.951	38.7907	0.258689	6.13086e-55	2.7712e-53
G7068	86.6724	35.6122	0.410883	1.54148e-21	1.43966e-20
G7071	31.3725	12.3878	0.394863	7.16096e-12	3.44355e-11
G7085	2.05101	0.84353	0.411276	0.00306657	0.00580348
G7088	554.011	276.876	0.499766	1.86231e-25	2.20436e-24
G7115	1104.28	2274.38	2.05961	1.36748e-17	1.00604e-16
G7116	214.647	448.746	2.09062	1.05498e-34	1.9496e-33
G7125	1.89014	0.828345	0.438245	0.00183033	0.00359164
G7128	0.746941	2.22608	2.98027	0.000902874	0.00186238
G7131	24410.8	1952.91	0.0800018	1.19293e-26	1.49765e-25
G7133	45.3419	91.2828	2.01321	4.70816e-11	2.11912e-10
G7135	5412.71	1941.84	0.358756	1.64091e-18	1.2794e-17
G7141	4.26967	1.68059	0.393611	4.28346e-09	1.62628e-08
G7155	183.701	58.7412	0.319765	2.77399e-45	8.40235e-44
G7156	15.712	140.024	8.91188	5.84229e-34	1.05063e-32
G7179	63.6565	203.731	3.20048	4.16736e-43	1.152e-41
G7183	45.2098	107.831	2.38512	1.47739e-30	2.24913e-29
G7205	42.4047	16.3101	0.384629	7.88207e-09	2.92381e-08
G7207	100.93	395.213	3.91572	2.83549e-45	8.57753e-44
G7221	26.3385	11.3761	0.431919	3.47514e-23	3.56872e-22
G7222	15.5578	6.90877	0.44407	7.59098e-14	4.24899e-13
G735	17.4866	71.6572	4.09784	7.8794e-78	7.75161e-76
G7237	3.83653	1.67094	0.435535	0.000161372	0.000368441
G7257	11.2682	5.40328	0.479518	1.40345e-12	7.13581e-12
G7259	1085.2	2387.59	2.20013	5.08767e-27	6.50944e-26
G741	21364.7	54444.4	2.54834	9.55835e-16	6.15376e-15
G7263	750.445	1671.5	2.22734	2.60702e-30	3.91538e-29
G742	6389.29	16260.7	2.545	7.89275e-14	4.41052e-13
G7274	1779.21	852.026	0.478879	3.07413e-36	6.14668e-35
G7297	132.013	369.672	2.80027	7.83925e-67	5.4144e-65
G7302	11460.6	2302.43	0.200898	7.72452e-44	2.20027e-42
G7303	5570.89	2112.1	0.379132	1.00572e-24	1.1343e-23
G7338	0.840083	2.08915	2.48684	0.000235339	0.00052674
G7341	3.50047	1.15306	0.329402	6.27747e-10	2.56287e-09
G7363	1404.3	106.228	0.0756449	3.50126e-24	3.82898e-23
G7364	92.2719	5.11046	0.0553848	1.92113e-23	2.01079e-22
G753	1178.92	3870.12	3.28277	2.40077e-44	7.00894e-43
G7399	121.899	10.7586	0.0882582	2.36247e-101	5.26809e-99
G7410	291.763	63.0585	0.216129	6.4736e-71	5.08634e-69
G7411	2.27931	0.469008	0.205768	2.20673e-10	9.37892e-10
G7413	353.258	712.767	2.01769	2.50407e-13	1.34782e-12
G7414	55.4785	22.2587	0.401214	0.000378982	0.000824828
G7415	1.46203	5.13315	3.51098	5.3114e-09	2.00034e-08
G7433	8595.89	3699.25	0.430351	2.89584e-49	1.03044e-47
G7445	2.04086	0.379777	0.186087	1.53233e-08	5.50953e-08
G7450	22.4443	10.2509	0.456724	5.82196e-16	3.8205e-15
G7489	102.824	38.1756	0.371272	2.95936e-12	1.46709e-11
G7509	135.444	58.8103	0.434205	1.92271e-24	2.12752e-23
G7510	20.0421	9.3562	0.466827	3.97658e-15	2.43929e-14
G7521	89.8191	195.363	2.17508	7.50953e-17	5.26116e-16
G7522	3.95568	8.19152	2.07082	5.50855e-08	1.87767e-07
G7545	284.21	33.6778	0.118496	8.16528e-23	8.22287e-22
G7548	133.186	42.7377	0.320888	1.02231e-64	6.63059e-63
G7553	0.378995	1.92939	5.09081	1.4812e-06	4.34106e-06
G7555	90.004	42.8221	0.47578	3.32917e-35	6.28623e-34
G7567	10.0862	2.52041	0.249887	9.63874e-12	4.58889e-11
G771	798.711	6329.96	7.92522	8.31453e-32	1.34818e-30
G776	92.7091	226.939	2.44786	1.14293e-23	1.21529e-22
G7650	9692.43	4062.72	0.419165	4.50725e-31	7.04492e-30
G7657	2.4391	1.19066	0.488156	0.00244949	0.00471183
G7660	3238.36	734.376	0.226774	1.31077e-19	1.09063e-18
G7693	961.198	2247.81	2.33855	1.62028e-46	5.20401e-45
G7702	260.471	603.22	2.31588	7.00912e-22	6.6712e-21
G7703	2006.16	4906.98	2.44596	4.62755e-55	2.11208e-53
G7718	0.74831	5.30378	7.08768	1.05894e-13	5.86286e-13
G7721	2.97634	0.781667	0.262627	1.02321e-08	3.74388e-08
G7729	610.082	248.765	0.407757	1.2482e-51	4.86279e-50
G7751	28.9094	13.8493	0.479059	3.72867e-13	1.97697e-12
G7758	1.83476	0.145956	0.0795502	1.69058e-12	8.54192e-12
G7775	507.509	217.62	0.428799	8.55142e-50	3.13338e-48
G7776	99.1614	8238.5	83.0817	2.34605e-177	2.38828e-174
G7777	812.715	1773.47	2.18215	4.24303e-41	1.06026e-39
G7778	8.97322	504.896	56.267	6.30548e-138	3.60089e-135
G7779	0.744845	43.192	57.9878	1.13078e-94	2.05242e-92
G7817	983.58	482.793	0.490853	2.16698e-34	3.94232e-33
G7825	53.415	152.852	2.8616	4.44032e-42	1.16553e-40
G7829	2.04401	29.5895	14.4762	2.11634e-18	1.63971e-17
G7832	9.74102	158.89	16.3115	4.32247e-24	4.71165e-23
G7833	3.20411	127.802	39.8868	2.85215e-34	5.17276e-33
G7866	18.1252	4.81973	0.265912	2.0229e-35	3.86332e-34
G7872	310.933	821.773	2.64292	2.40812e-36	4.84813e-35
G7887	1037.74	2194.66	2.11485	6.29278e-34	1.1299e-32
G7903	1216.97	470.543	0.386652	1.42671e-53	6.11815e-52
G7904	214.083	87.9469	0.410807	1.15913e-31	1.86656e-30
G7922	20.7506	8.84432	0.42622	1.67546e-06	4.88533e-06
G7925	120.711	53.9677	0.44708	6.76916e-25	7.73515e-24
G7927	252.937	110.929	0.438565	1.43006e-21	1.34041e-20
G7942	9.04317	3.97832	0.439926	1.47194e-13	8.0693e-13
G7947	404.509	182.417	0.450959	2.58836e-34	4.70161e-33
G7948	198.772	69.8861	0.35159	3.60268e-65	2.3964e-63
G7949	2884.17	1130.64	0.392014	1.98321e-58	1.03418e-56
G7952	0.0636613	7.60848	119.515	9.10963e-34	1.622e-32
G7956	70.3672	33.6505	0.478213	1.80859e-23	1.89639e-22
G7957	1.7488	0.844179	0.482719	0.00509823	0.00928804
G7966	8.57891	184.102	21.4599	1.70403e-31	2.72156e-30
G7968	3.94946	0.794141	0.201076	4.01284e-15	2.46024e-14
G7989	843.2	409.085	0.485158	6.50184e-31	1.00751e-29
G7995	292.449	89.3034	0.305364	2.22379e-74	1.97226e-72
G7996	3.56185	1.37516	0.38608	1.82288e-06	5.29079e-06
G8001	2191.24	473.958	0.216296	5.25614e-44	1.50818e-42
G8002	4.12517	0.476829	0.11559	2.63702e-22	2.57478e-21
G8003	157.775	32.6194	0.206746	2.8725e-32	4.75986e-31
G8014	870.536	298.782	0.343216	1.41748e-67	9.99668e-66
G8021	2.28552	1.1353	0.496735	0.00119931	0.00242619
G8032	99.9379	244.49	2.44642	5.15365e-29	7.25602e-28
G8067	109.517	794.554	7.25505	2.79802e-61	1.6176e-59
G817	1.6243	0.582444	0.358583	0.000341662	0.000747983
G8075	20.3034	53.7397	2.64682	6.02465e-29	8.46198e-28
G8077	2253.08	7627.68	3.38544	1.12385e-93	1.96372e-91
G93	11.2669	5.3131	0.471568	9.00157e-11	3.95205e-10
G8090	81.1647	183.855	2.26521	4.1636e-22	4.02006e-21
G8113	265.467	622.283	2.34411	4.28173e-48	1.46354e-46
G8114	282.724	658.203	2.32808	1.09961e-46	3.56598e-45
G8119	2.20462	0.301589	0.136799	3.52183e-11	1.60148e-10
G8121	9.58898	273.238	28.495	2.92568e-97	5.66131e-95
G8124	0.661918	17.4353	26.3406	9.08004e-64	5.71505e-62
G8127	2.45146	1.13813	0.464268	0.000844166	0.00174713
G8130	7.3341	2.77131	0.377867	4.47634e-12	2.18261e-11
G94	11.7119	32.9674	2.81487	5.42166e-17	3.83977e-16
G8136	8.14301	17.9099	2.19941	4.4177e-17	3.14874e-16
G8138	1209.04	3059.75	2.53073	8.07141e-30	1.17527e-28
G8153	9.76782	20.754	2.12473	5.42574e-10	2.23384e-09
G8165	1233.63	486.308	0.394209	8.24516e-27	1.04522e-25
G8166	852.909	325.775	0.381958	2.35509e-29	3.36642e-28
G8196	5.23786	1.55497	0.296871	2.20022e-08	7.79245e-08
G8197	13.7429	5.11617	0.372278	1.13522e-09	4.52811e-09
G832	499.906	1397.26	2.79504	3.00797e-68	2.1342e-66
G8228	8.13805	3.23045	0.396956	2.15582e-10	9.17417e-10
G8242	13.0799	4.79586	0.366658	4.82686e-19	3.88773e-18
G8252	3.46793	1.61223	0.464898	0.000777462	0.0016178
G8260	1.16148	3.99765	3.44184	0.000115098	0.000267458
G8261	0.335425	1.62216	4.83612	4.54874e-08	1.56417e-07
G8318	807.942	344.754	0.426707	2.45193e-45	7.45577e-44
G8325	2549.63	1176.53	0.461454	1.59566e-35	3.06739e-34
G8340	26.7038	10.9285	0.409247	1.09024e-21	1.02931e-20
G8343	6.76035	3.14959	0.465891	6.10946e-08	2.07134e-07
G8346	133.529	287.006	2.14939	4.36003e-36	8.61204e-35
G8348	2.129	12.9939	6.10327	7.72547e-39	1.74094e-37
G8358	1.77891	5.18243	2.91327	1.55435e-09	6.12995e-09
G8363	297.053	115.55	0.388988	4.27844e-55	1.96422e-53
G8412	46.8375	131.534	2.8083	5.40415e-26	6.55951e-25
G8413	3.03268	1.15246	0.380014	3.32772e-06	9.3682e-06
G8421	118.664	423.309	3.56729	3.08203e-36	6.15723e-35
G8427	40.1152	16.9728	0.423102	4.14255e-32	6.82094e-31
G8434	29.6367	14.6912	0.495709	1.04088e-15	6.68253e-15
G8460	242.238	115.892	0.478423	4.45033e-11	2.00732e-10
G8488	15.2587	49.2231	3.22592	1.66254e-27	2.1771e-26
G8494	4.35057	17.6352	4.05354	1.37021e-19	1.13887e-18
G8514	0.316076	4.27242	13.517	4.67358e-24	5.08019e-23
G8521	4.76782	23.1393	4.85324	2.10192e-24	2.32034e-23
G857	824.24	1760.62	2.13605	1.95274e-36	3.95514e-35
G8553	0.181807	1.97431	10.8594	5.11019e-07	1.57517e-06
G8555	56.5028	130.948	2.31755	6.99685e-38	1.50851e-36
G8557	299.558	118.891	0.396889	2.71304e-26	3.34157e-25
G8560	44.0228	16.3711	0.371879	1.83217e-23	1.92026e-22
G8561	108.071	229.808	2.12645	2.28971e-10	9.71393e-10
G8563	3998.98	1886.38	0.471714	2.48744e-16	1.68132e-15
G8568	2.47276	8.40227	3.39794	3.37388e-14	1.93333e-13
G858	320.486	690.561	2.15473	1.22171e-35	2.36798e-34
G8603	781.575	373.874	0.478359	2.36897e-25	2.77613e-24
G8606	52.9073	143.917	2.72018	1.81948e-54	8.08372e-53
G8616	3.82337	1.91136	0.499916	0.000147922	0.000339353
G8618	3.31439	1.51616	0.457448	2.78206e-05	7.0125e-05
G8647	34.1483	76.1199	2.2291	3.45128e-31	5.41247e-30
G8650	37.8494	143.581	3.79349	1.66076e-42	4.42883e-41
G866	64.9646	29.1862	0.449262	5.98667e-24	6.46251e-23
G8652	14.2882	68.845	4.81832	2.89245e-40	6.95316e-39
G8687	1.78825	0.851504	0.476165	0.00301545	0.00571737
G8730	3.05764	1.36231	0.445543	5.47769e-06	1.50516e-05
G8732	24.5196	3.56755	0.145498	0.000689764	0.0014465
G8736	2159.03	738.111	0.341872	3.18003e-14	1.82672e-13
G8738	56.6804	21.9958	0.388067	2.28422e-16	1.54753e-15
G8764	1.97375	11.7911	5.97395	1.97255e-35	3.77331e-34
G8784	22.6076	3.17838	0.140589	8.62779e-47	2.81352e-45
G882	1133.34	460.314	0.406157	1.58487e-52	6.4536e-51
G8790	3019.52	17300.4	5.72953	3.70131e-94	6.56535e-92
G8798	2843.05	942.326	0.331449	4.80539e-50	1.77466e-48
G8803	28.1915	97.7918	3.46884	5.14148e-40	1.22092e-38
G8823	618.955	196.008	0.316676	3.56512e-81	3.8825e-79
G8837	352.333	925.03	2.62544	4.71159e-62	2.79284e-60
G98	99.0958	275.195	2.77706	1.19861e-20	1.06465e-19
G8867	2.05203	0.643305	0.313496	1.92129e-05	4.938e-05
G8874	7.20421	1.57992	0.219305	1.32849e-22	1.31802e-21
G892	111.193	302.049	2.71643	1.03761e-36	2.13486e-35
G8877	323.381	88.5337	0.273776	3.27006e-93	5.62979e-91
G8878	16.8905	3.53553	0.20932	2.15735e-41	5.47856e-40
G8887	19.7498	6.64223	0.336318	3.6669e-24	4.00638e-23
G8908	572.333	2565.25	4.4821	6.80548e-140	4.08573e-137
G8909	1.88582	6.43433	3.41195	4.02875e-14	2.29735e-13
G8925	2.50248	0.0303161	0.0121144	3.28202e-14	1.88392e-13
G8946	68.6886	166.379	2.42223	9.31351e-33	1.58825e-31
G8950	1670.21	284.591	0.170392	1.37212e-19	1.14006e-18
G8960	1033.77	4269.12	4.12967	4.96231e-125	1.93646e-122
G8965	2.9311	1.36619	0.4661	1.39772e-05	3.65779e-05
G8971	5.42417	2.22056	0.409382	1.24672e-08	4.51868e-08
G9002	138.832	36.6976	0.264331	6.87385e-22	6.54511e-21
G9011	2.83012	0.0906737	0.0320388	1.10049e-24	1.2376e-23
G9012	22.9501	2.87974	0.125478	1.72307e-46	5.52657e-45
G9029	0.267472	1.97067	7.36775	1.88048e-09	7.36033e-09
G9040	40.3801	14.6	0.361565	5.69162e-35	1.06611e-33
G909	5.82729	1.52918	0.262417	4.08729e-15	2.50327e-14
G9060	12.0409	287.573	23.883	1.00658e-58	5.29617e-57
G9072	1179.78	517.797	0.438894	6.14243e-44	1.75818e-42
G9073	34.8542	17.2172	0.493979	3.90058e-19	3.15905e-18
G9082	7.55152	1.97719	0.261826	2.60308e-19	2.13181e-18
G9085	8.89141	3.905	0.439189	2.6356e-09	1.0195e-08
G9091	186.835	82.1418	0.439649	1.2645e-29	1.82985e-28
G9092	832.39	364.435	0.437817	4.19341e-43	1.15784e-41
G9116	2162.84	990.119	0.457787	9.51566e-10	3.82292e-09
G9118	10.308	3.2275	0.313106	2.6591e-09	1.02825e-08
G9153	2.43144	1.16455	0.478954	0.00120301	0.00243346
G9155	54.8815	177.061	3.22623	2.67743e-74	2.36564e-72
G9156	24.6779	8.92762	0.361766	1.27823e-18	1.00195e-17
G9172	2.42808	1.0394	0.428077	0.00308701	0.00583981
G9176	4.40953	2.03953	0.462527	1.74685e-06	5.08273e-06
G9178	2.0037	0.991195	0.494683	0.00486775	0.0089014
G9184	1655.26	738.24	0.445997	4.37957e-21	3.99156e-20
G9202	476.151	956.422	2.00865	9.43446e-29	1.31331e-27
G9212	496.814	242.042	0.487188	1.72908e-07	5.60107e-07
G9222	10.9505	4.08496	0.37304	4.43766e-17	3.16104e-16
G9236	54.6185	20.052	0.367128	4.12875e-09	1.56933e-08
G9250	1892.68	659.887	0.348653	1.05923e-22	1.05805e-21
G9256	2.91469	1.09786	0.376666	5.54356e-06	1.52219e-05
G9260	68.6047	34.1714	0.498092	3.11386e-08	1.08801e-07
G9261	14.5385	6.27055	0.431308	1.17634e-08	4.27617e-08
G9273	1.23758	4.67939	3.78108	4.73713e-12	2.30641e-11
G9279	442.227	1782.32	4.03032	2.84729e-95	5.29098e-93
G9307	25.2915	57.166	2.26029	2.566e-05	6.5022e-05
G9309	435.62	203.311	0.466716	2.5072e-36	5.03893e-35
G9317	9145.63	3539.45	0.387009	7.17736e-10	2.913e-09
G9318	42307.2	9263.86	0.218967	3.26584e-16	2.1835e-15
G9324	135.702	60.657	0.446986	0.00154716	0.00307619
G9345	137.791	292.339	2.12161	6.51626e-37	1.35619e-35
G9349	178.284	53.6947	0.301176	1.88114e-14	1.10002e-13
G9355	7145.89	1063.22	0.148787	2.19291e-21	2.03346e-20
G9359	8066.05	641.359	0.0795134	2.25748e-186	2.51698e-183
G9368	1.86629	0.170396	0.0913018	9.39274e-07	2.81194e-06
G944	72.8375	188.534	2.58842	9.49258e-08	3.15709e-07
G9411	8.37637	30.148	3.59918	1.70681e-31	2.72415e-30
G9420	1.6862	4.78984	2.84062	1.31798e-07	4.31898e-07
G9450	911.078	2800.7	3.07405	4.13407e-79	4.32122e-77
G9451	9.10654	3.61076	0.396502	4.29204e-12	2.09975e-11
G9460	4.45661	24.9391	5.59599	7.92605e-32	1.28697e-30
G9470	99.7289	38.1393	0.38243	1.0991e-48	3.83521e-47
G9486	59.5102	315.956	5.30927	1.38184e-79	1.45741e-77
G9505	392.395	806.534	2.05542	1.65437e-36	3.36829e-35
G9514	2.39316	0.605764	0.253123	8.83071e-08	2.94869e-07
G9544	4.80666	2.10952	0.438875	5.34573e-07	1.64388e-06
G9561	122.225	54.9057	0.44922	7.85848e-23	7.92755e-22
G9585	597.003	64.9302	0.10876	2.21846e-67	1.55054e-65
G9590	15.4145	6.52165	0.423086	2.00068e-14	1.16556e-13
G9604	0.763084	17.6265	23.099	3.89634e-66	2.65973e-64
G9605	0.610284	10.5182	17.2349	2.73738e-22	2.66832e-21
G9606	0.074981	8.10538	108.099	4.43099e-33	7.66228e-32
G9626	1.74258	0.835178	0.479276	0.0054701	0.00989317
G9628	413.533	202.404	0.489451	1.7953e-33	3.16292e-32
G9674	10.6523	4.73015	0.44405	2.05856e-13	1.11572e-12
G105	2.80647	0.39739	0.141598	1.56491e-08	5.62149e-08
G9678	36.1199	14.8389	0.410825	1.11734e-26	1.40728e-25
G9679	101.269	43.9326	0.433819	4.20137e-38	9.15078e-37
G9680	185.296	91.9236	0.496091	5.95777e-30	8.74578e-29
G9695	312.276	112.635	0.360689	4.22466e-65	2.79424e-63
G9700	17.5104	69.2454	3.95452	3.18903e-20	2.75426e-19
G9732	34.9303	15.0029	0.429509	2.20088e-21	2.04004e-20
G9734	20.2057	5.83805	0.28893	2.09892e-18	1.62675e-17
G9746	25.5313	12.7013	0.49748	1.22863e-14	7.27916e-14
G968	41.9238	148.915	3.55203	4.01657e-57	2.0052e-55
G9750	11.2547	5.32206	0.472873	1.74917e-09	6.86474e-09
G9763	18.9351	2.75112	0.145292	5.29961e-13	2.77658e-12
G9777	16.8065	93.9073	5.58755	7.9842e-50	2.93013e-48
G9781	2.27084	5.02226	2.21163	7.83249e-06	2.11644e-05
G9786	0.978871	3.602	3.67975	1.76141e-10	7.54237e-10
G9793	35.159	105.177	2.99147	5.44193e-62	3.20144e-60
G9797	491.915	213.751	0.434528	8.66137e-12	4.13535e-11
G9798	227.931	49.0694	0.215282	1.23321e-44	3.65036e-43
G9799	757.246	177.89	0.234917	4.53732e-42	1.18966e-40
G9800	42.875	17.162	0.400278	1.1135e-15	7.13116e-15
G9812	1.80178	0.676287	0.375344	0.000331349	0.000726425
G9825	5.5277	2.07671	0.375691	1.75152e-08	6.26014e-08
G9836	1.42933	0.490144	0.342919	0.000258022	0.000574217
G9845	1.82963	4.85457	2.65331	1.81974e-08	6.49206e-08
G9846	0.766868	14.4396	18.8293	3.82795e-46	1.21611e-44
G9847	0.2469	3.57965	14.4984	2.05934e-15	1.2944e-14
G9848	3.82387	0.568722	0.148729	5.24537e-09	1.97643e-08
G9866	71.4185	168.761	2.36299	8.07024e-38	1.72879e-36
G9883	263.234	94.1434	0.357642	6.86857e-58	3.52677e-56
G9891	57189	25709	0.449545	3.31732e-33	5.77484e-32
G9909	1.94786	0.822078	0.422042	0.00519548	0.0094461
G9912	6.96804	0.750129	0.107653	5.68235e-17	4.01953e-16
G9938	1.93374	9.06869	4.6897	3.50343e-25	4.07497e-24
G9956	1844.89	8243.54	4.46831	1.61889e-86	2.15368e-84
G9958	0.565701	14.5369	25.6972	6.05194e-39	1.37573e-37
G9960	0.0214174	8.30343	387.696	5.4122e-42	1.4143e-40
G9961	54.1616	22.6071	0.417402	1.64603e-08	5.90201e-08
G9962	4.32027	0.805123	0.186359	1.9588e-13	1.06313e-12
G10007	4.10696	9.74486	2.37277	6.78312e-10	2.76017e-09
G10011	49.4978	136.688	2.76151	1.43418e-36	2.93018e-35
G10012	10.7546	31.3722	2.9171	4.70416e-15	2.87056e-14
G10019	6.75001	1.37355	0.203489	1.53328e-21	1.43486e-20
G10025	808.035	375.909	0.465213	1.2551e-37	2.6691e-36
G10059	331.083	777.31	2.34778	4.84415e-33	8.36437e-32
G10101	2709.45	5749.68	2.12208	7.25678e-39	1.63848e-37
G10102	2026.16	4367.84	2.15573	2.08547e-39	4.82978e-38
G10141	4.19902	2.08301	0.496071	0.000981461	0.00201543
G10146	5.70934	27.7572	4.86173	2.56126e-21	2.37033e-20
G10150	0.225676	5.05203	22.3862	2.99168e-20	2.59338e-19
G10155	2.29901	1.00232	0.43598	0.00104084	0.0021284
G10170	9.78665	3.271	0.334231	4.09581e-19	3.3103e-18
G999	89.8707	28.5055	0.317184	2.15431e-26	2.66884e-25
G10180	338.886	160.034	0.472235	7.68124e-35	1.42737e-33
G112	3.4535	1.23951	0.358913	2.64051e-08	9.28025e-08
G10200	7.59495	29.7858	3.92179	8.37017e-34	1.49147e-32
G10215	6.82517	2.51513	0.368509	1.35605e-06	3.99178e-06
G10218	23.0104	7.216	0.313597	8.20793e-13	4.25084e-12
G10220	22.6955	47.9759	2.11389	1.87197e-06	5.42722e-06
G113	9.05202	3.77476	0.417007	2.75182e-07	8.73288e-07
G10240	2.39373	1.14976	0.480323	0.000772577	0.00160821
G10243	125.704	42.2372	0.336006	3.63538e-62	2.16587e-60
G10244	231.229	78.1679	0.338055	2.01232e-65	1.35004e-63
G10256	4.16145	1.65757	0.398316	1.29362e-07	4.24405e-07
G10255	45.466	21.5394	0.473747	1.18314e-18	9.29285e-18
G10257	178.235	78.0926	0.438143	3.59845e-23	3.69212e-22
G10282	2.61706	1.02979	0.393492	0.000110721	0.000257798
G10298	0.547046	10.6996	19.5589	8.64961e-21	7.75947e-20
G10308	8.87054	3.04725	0.343525	1.87424e-11	8.71224e-11
G10344	1305.68	7604.14	5.8239	4.11839e-71	3.2577e-69
G10345	271.142	3576.55	13.1907	1.58273e-71	1.26911e-69
G10357	13.3768	319.529	23.8869	9.81039e-80	1.03937e-77
G10358	49.4441	1251.09	25.3032	2.5833e-92	4.29079e-90
G1022	100.207	39.3889	0.393074	1.41937e-41	3.66003e-40
G1023	6.00451	13.1993	2.19824	3.46888e-07	1.08816e-06
G10390	12.2889	2.84617	0.231604	2.18018e-32	3.6488e-31
G1026	64.0983	146.36	2.28337	1.16054e-09	4.62676e-09
G10417	75.2184	359.473	4.77905	1.91921e-41	4.8897e-40
G10466	3.46151	7.78205	2.24817	4.19274e-07	1.30457e-06
G1033	10.6134	4.66355	0.439401	6.66732e-11	2.96672e-10
G10484	0.537728	1.8664	3.4709	8.16885e-06	2.20251e-05
G10488	12.4864	0.0426837	0.00341843	2.1074e-88	2.93706e-86
G10489	13.8419	0.0736275	0.00531916	1.22206e-88	1.73414e-86
G1038	408.222	5656.49	13.8564	7.59927e-89	1.08493e-86
G10516	60.8247	186.99	3.07424	8.31299e-62	4.86601e-60
G10518	4.53075	1.97472	0.435849	5.42436e-09	2.04026e-08
G1039	140.606	343.675	2.44424	1.07832e-32	1.8322e-31
G10523	299.061	71.4102	0.238781	6.25232e-117	2.12162e-114
G10524	56.3157	16.0086	0.284265	1.11709e-65	7.51594e-64
G10525	35.871	7.04785	0.196478	2.43378e-73	2.06466e-71
G10535	221.445	56.7125	0.256102	1.21626e-93	2.10945e-91
G1040	351.853	4489.72	12.7602	1.51488e-92	2.57025e-90
G10551	2.62906	0.921998	0.350695	2.96585e-06	8.3969e-06
G10564	8.31553	1.63608	0.19675	9.4018e-11	4.12004e-10
G10617	1.39305	0.528043	0.379055	0.000454788	0.000978175
G10618	38.9113	6.63338	0.170474	2.04195e-35	3.89652e-34
G1047	10.5843	80.0365	7.56182	6.44476e-98	1.30084e-95
G10619	0.783045	1.93854	2.47564	0.00025068	0.00055862
G1048	9.67657	2.91564	0.301309	5.98883e-18	4.50153e-17
G1049	3.7704	9.03241	2.39561	2.10726e-10	8.97732e-10
G10635	19.977	68.4436	3.42613	2.55988e-57	1.28345e-55
G1051	154.519	368.721	2.38626	1.10768e-49	4.03974e-48
G10648	487.841	236.617	0.48503	8.43955e-24	9.04778e-23
G10657	1111.58	8714.88	7.84008	3.54121e-129	1.5945e-126
G10658	2592.57	54602.5	21.0612	2.87216e-215	5.17297e-212
G10659	1767.47	14160.9	8.01199	1.99703e-140	1.23049e-137
G10660	2838.85	59355	20.9081	2.2406e-218	6.55768e-215
G10661	0.668601	5.99057	8.95986	6.17267e-29	8.65949e-28
G10665	11.7459	4.76095	0.405329	1.1618e-08	4.22921e-08
G10667	2.92315	0.688098	0.235396	5.75539e-10	2.36042e-09
G10668	0.834085	2.2317	2.67563	5.01657e-05	0.000122556
G10671	8.02894	3.94611	0.491486	5.69768e-08	1.93875e-07
G10696	212.452	59.1071	0.278213	1.61778e-81	1.80375e-79
G10697	99.3015	27.1484	0.273393	5.86852e-74	5.12547e-72
G10705	45.4479	187.469	4.12492	2.03803e-71	1.62861e-69
G10706	1.62705	26.2776	16.1505	1.44664e-38	3.21362e-37
G10708	53.2387	20.8398	0.391442	1.80436e-34	3.298e-33
G10731	411.361	6987.03	16.9851	9.39984e-91	1.50745e-88
G10734	171.265	52.4251	0.306106	2.0808e-11	9.64365e-11
G10739	87.9267	41.6771	0.473999	1.10261e-14	6.55908e-14
G10743	1.15114	0.502524	0.436545	0.0029566	0.00561351
G10801	3.87292	10.0368	2.59153	4.92144e-05	0.000120396
G10803	0.906967	17.0002	18.744	2.07922e-25	2.44884e-24
G10815	7.60123	3.02378	0.397801	6.12008e-11	2.72996e-10
G10826	2081.05	6374.66	3.0632	1.20946e-85	1.53904e-83
G10838	356.586	71.3188	0.200005	1.40064e-53	6.01736e-52
G10839	2729.15	8373.65	3.06822	9.48407e-88	1.29105e-85
G10875	965.692	2172.53	2.24972	1.7288e-11	8.06016e-11
G10876	1.78015	0.691147	0.388252	0.000726047	0.00151769
G10883	6.68375	3.21952	0.481694	6.97082e-07	2.11637e-06
G10886	7.32982	17.8301	2.43255	0.000109568	0.000255241
G119	1.40631	0.42518	0.302338	3.43804e-05	8.57733e-05
G10890	1.19804	2.88034	2.40422	0.00185475	0.00363529
G10895	87.6811	225.664	2.57368	8.62561e-29	1.20143e-27
G10900	108.951	16.7179	0.153444	3.68101e-34	6.65539e-33
G10907	8.75692	2.75213	0.314281	4.39527e-16	2.90873e-15
G10908	12.2292	5.28334	0.432028	5.28556e-15	3.21194e-14
G10909	7.90965	3.88808	0.491562	2.56312e-07	8.15059e-07
G10910	6.80518	2.87064	0.421832	3.17537e-08	1.10852e-07
G10911	7.40743	3.56104	0.48074	9.20854e-08	3.06746e-07
G10923	93.9667	30.6429	0.326103	3.13318e-36	6.25408e-35
G10930	9680.25	3586.5	0.370497	8.49472e-37	1.75393e-35
G10931	240.208	109.587	0.456217	2.50686e-28	3.42848e-27
G10932	4.6738	2.04837	0.438267	6.98221e-06	1.89896e-05
G1074	3316.6	1361.09	0.410388	4.07478e-47	1.34946e-45
G10949	1.90468	0.828951	0.435218	0.000566329	0.00120131
G10957	6.48251	2.04564	0.315563	3.42824e-15	2.11233e-14
G10969	935.492	400.523	0.428141	1.0591e-30	1.62609e-29
G10970	2002.56	877.331	0.438105	1.75894e-26	2.1918e-25
G10998	27.8978	5.92898	0.212525	1.30732e-13	7.19382e-13
G11001	39.7759	19.0845	0.479801	1.94525e-19	1.60035e-18
G11002	12.7673	4.88344	0.382495	1.43066e-09	5.6593e-09
G11004	160.029	717.929	4.48624	5.45004e-59	2.90016e-57
G11061	1.39583	0.534895	0.38321	0.00210798	0.00409527
G11083	29.4677	82.6164	2.80363	3.93874e-46	1.24962e-44
G11114	3.42742	1.57506	0.459547	6.84201e-06	1.86234e-05
G11162	2.92568	7.04654	2.40851	4.35115e-07	1.35099e-06
G11163	1.75823	5.13533	2.92074	2.07825e-05	5.31747e-05
G11173	1.60532	0.632686	0.394119	0.0015252	0.00303587
G11188	667.683	314.419	0.470912	1.02362e-38	2.28912e-37
G11190	2.04879	0.681773	0.332769	1.58963e-05	4.13366e-05
G11191	281.76	137.899	0.489419	1.15354e-33	2.04613e-32
G11193	64.2463	202.059	3.14507	4.15259e-36	8.22578e-35
G11194	4.74238	0.0504015	0.0106279	1.64645e-47	5.51503e-46
G11200	1.31015	2.65932	2.02979	0.00349993	0.00655789
G11201	170.077	44.7679	0.263221	1.23419e-72	1.02111e-70
G123	2.35226	0.900403	0.382782	8.62455e-05	0.000203728
G11208	79.2642	33.5673	0.423486	1.40695e-36	2.87706e-35
G11209	1.74928	0.518433	0.296369	7.59901e-05	0.000180927
G11220	1.60416	0.195273	0.121729	1.62617e-10	6.99783e-10
G11229	187.851	84.6986	0.450882	1.48875e-29	2.14905e-28
G11233	629.754	305.398	0.484949	1.20041e-33	2.12606e-32
G11234	33.0173	10.012	0.303236	1.62092e-39	3.76885e-38
G11238	3.3953	1.21286	0.357218	1.02493e-07	3.39959e-07
G11239	2.57005	0.0370558	0.0144183	9.60109e-09	3.51965e-08
G11243	1.83758	0.538867	0.293249	3.70819e-05	9.2013e-05
G11246	690.319	294.244	0.426244	7.30635e-48	2.47929e-46
G11247	737.957	333.935	0.452513	2.98203e-41	7.50765e-40
G11258	8732.36	2960.24	0.338996	2.03187e-67	1.42865e-65
G11262	5.53997	2.35993	0.425983	3.69959e-07	1.1582e-06
G11266	345.728	132.132	0.382185	1.77528e-57	8.93904e-56
G11274	101.703	38.2918	0.376504	6.12444e-18	4.59755e-17
G11276	3.76713	8.36014	2.21923	4.91698e-08	1.6851e-07
G11277	273.111	120.74	0.442092	5.8963e-22	5.63494e-21
G11306	33.7941	14.519	0.42963	2.79116e-27	3.61262e-26
G11315	5.27241	0.409422	0.0776537	1.61605e-15	1.02598e-14
G11316	4.15458	0.681648	0.164072	3.79292e-10	1.58302e-09
G11331	157.143	319.471	2.033	6.53513e-27	8.325e-26
G11334	1.05346	2.73922	2.60021	1.88249e-06	5.45637e-06
G11342	34.6666	9.02087	0.260218	8.61518e-23	8.65733e-22
G11349	69.3033	14.2969	0.206295	2.9601e-35	5.59837e-34
G11370	243.973	108.057	0.442905	5.11421e-38	1.1108e-36
G11385	1.34679	2.83597	2.10573	0.00257107	0.00492924
G11389	1.61802	0.527386	0.325945	5.96115e-05	0.000144188
G11430	1333.64	508.61	0.381371	1.39435e-42	3.74825e-41
G11465	1.00084	7.1241	7.11815	9.87914e-16	6.35293e-15
G11474	624.814	2724.26	4.36011	9.48407e-82	1.07796e-79
G11476	1.97226	0.767931	0.389366	1.62053e-05	4.20888e-05
G11477	1.98876	0.816839	0.410728	0.000686229	0.00143973
G11482	9.59178	3.95366	0.412192	5.56047e-11	2.48887e-10
G11496	2058.72	761.477	0.369879	1.57069e-63	9.85955e-62
G11514	3.1001	8.81749	2.84425	9.39213e-11	4.11657e-10
G11515	3.64258	9.74821	2.67618	1.13903e-05	3.01688e-05
G11516	2.03283	4.45117	2.18964	1.93221e-06	5.59358e-06
G11517	4.64201	11.4566	2.46802	1.3007e-13	7.16074e-13
G11519	1.2676	2.90809	2.29418	1.39909e-05	3.66095e-05
G11520	1.38108	3.14822	2.27952	0.000821436	0.00170325
G11525	4.25006	11.1247	2.61755	6.54403e-14	3.68145e-13
G11526	5.45481	11.3577	2.08215	2.20628e-08	7.81272e-08
G11528	2.22021	5.18705	2.33629	1.18316e-06	3.5009e-06
G11530	3.23143	9.51231	2.94368	1.78753e-15	1.12964e-14
G11531	8.20081	19.9164	2.42858	8.96306e-21	8.01915e-20
G11532	4.48873	9.54387	2.12618	1.11921e-08	4.08055e-08
G11533	2.83943	6.89171	2.42714	4.97312e-06	1.37296e-05
G11534	5.89555	15.8213	2.6836	9.30368e-15	5.56557e-14
G11535	2.2668	6.17888	2.72581	7.38396e-07	2.23456e-06
G11536	2.44446	6.52076	2.66757	8.61684e-10	3.47254e-09
G11537	5.74918	12.3019	2.13977	9.6014e-12	4.57297e-11
G11538	1.64684	3.45453	2.09767	8.03249e-05	0.000190608
G11539	2.45591	5.73941	2.33697	2.94782e-06	8.34787e-06
G11541	1.15577	2.86201	2.47628	7.06002e-05	0.000168901
G11542	5.54677	12.6159	2.27446	1.35483e-09	5.37024e-09
G11544	2.43854	5.23609	2.14722	1.11039e-06	3.29557e-06
G11545	3.3589	6.95267	2.06993	9.15381e-08	3.05136e-07
G11546	0.909563	2.03607	2.23852	0.000510217	0.00109018
G11547	4.02987	10.1146	2.5099	1.01807e-07	3.37779e-07
G11549	1.29499	5.11096	3.9467	2.18018e-10	9.26942e-10
G11550	0.943508	2.27805	2.41445	0.000352542	0.000770577
G11551	1.17596	3.1596	2.68682	1.7276e-06	5.02798e-06
G11552	1.27655	2.62198	2.05396	0.000402	0.000871277
G11553	1.5874	3.86345	2.43382	1.95793e-06	5.66662e-06
G11558	44.6003	22.132	0.49623	8.66189e-21	7.76674e-20
G1129	24.9832	12.1702	0.487136	4.98508e-10	2.05706e-09
G11577	1.5995	0.738961	0.461996	0.00466394	0.00855677
G11589	265.112	130.604	0.492638	7.99297e-28	1.06758e-26
G11592	0.651458	1.44358	2.21592	0.00492217	0.0089932
G11594	0.533216	2.62745	4.92754	1.11744e-10	4.86948e-10
G11604	16.8519	5.11335	0.303429	2.95656e-26	3.63576e-25
G11607	45.2723	3.62626	0.0800989	1.21746e-13	6.71352e-13
G11610	37.0622	7.13184	0.192429	5.33975e-20	4.55464e-19
G1135	22.2078	6.45589	0.290704	1.52796e-38	3.38785e-37
G1136	53.0941	16.1248	0.303701	9.17795e-39	2.05639e-37
G1137	2.68152	1.01578	0.378809	2.70337e-06	7.6919e-06
G11644	2.24097	1.06906	0.477051	0.00330743	0.0062271
G11675	27.3364	217.781	7.96673	2.81796e-55	1.30394e-53
G11689	2176.62	4578.56	2.10352	1.49453e-22	1.47899e-21
G1141	16.8093	5.63984	0.33552	6.35833e-21	5.74359e-20
G11693	1201.47	3092.69	2.57408	4.05612e-32	6.68333e-31
G11700	94.8365	206.73	2.17985	5.45525e-19	4.37879e-18
G11725	397.497	185.942	0.467781	1.15632e-30	1.7707e-29
G11733	451.563	177.584	0.393265	1.13119e-55	5.28654e-54
G11740	2.18116	0.708255	0.324714	6.4305e-05	0.000154742
G11749	1412.72	3982.81	2.81925	7.93113e-60	4.2986e-58
G11756	0.477335	1.69529	3.55158	2.6768e-06	7.62141e-06
G1152	430.951	1002.82	2.327	1.01126e-46	3.28399e-45
G11780	110.242	34.5568	0.313464	1.21249e-18	9.51379e-18
G11788	27.8659	12.0491	0.432395	8.14939e-20	6.87603e-19
G11791	38.4961	17.4609	0.453577	8.16625e-24	8.76281e-23
G11803	1.78859	0.530118	0.296389	3.83874e-05	9.51214e-05
G11808	7.60779	2.72495	0.35818	6.6512e-12	3.20501e-11
G11836	6266.56	17946.4	2.86383	1.15402e-26	1.45191e-25
G11837	725.476	182.99	0.252234	2.56093e-42	6.76768e-41
G11854	2.52389	0.0595811	0.0236068	1.57121e-24	1.75015e-23
G11859	5.93611	2.10143	0.354008	5.07726e-10	2.09404e-09
G11881	131.73	46.9865	0.35669	6.96883e-39	1.5765e-37
G11918	46.9883	108.043	2.29935	6.60253e-37	1.37229e-35
G11934	5270.5	11693.7	2.21872	1.46951e-42	3.94125e-41
G11952	2.8375	0.668281	0.235517	5.371e-10	2.21208e-09
G11963	646.671	210.842	0.326042	6.71893e-86	8.64379e-84
G11964	0.539898	2.20978	4.09296	1.14899e-07	3.78855e-07
G11965	7.17115	15.4658	2.15667	3.89135e-12	1.91051e-11
G11967	1259.21	3020.19	2.39848	1.3065e-49	4.73535e-48
G11970	4.64819	1.84803	0.397581	9.37392e-07	2.80666e-06
G11977	56.5415	194.155	3.43385	3.86896e-60	2.1365e-58
G11978	20.8438	72.0982	3.45898	3.78642e-41	9.492e-40
G11981	861.276	2280.72	2.64807	3.37878e-26	4.13976e-25
G12017	238.366	581.716	2.44043	1.67035e-51	6.4644e-50
G12029	3.89746	1.22109	0.313304	2.31468e-11	1.06769e-10
G12038	69.4882	323.641	4.65749	8.78171e-78	8.60314e-76
G12061	179.341	88.2969	0.492341	6.07473e-28	8.16029e-27
G12062	5.13065	2.29776	0.44785	3.52063e-05	8.76854e-05
G12068	502.909	228.978	0.455308	4.22144e-38	9.18594e-37
G12069	162.68	69.1666	0.425169	5.8721e-38	1.27305e-36
G12070	3.34347	1.64885	0.493157	0.000664149	0.00139657
G12085	1.05654	11.6173	10.9956	2.47895e-57	1.24554e-55
G12092	547.319	1104.66	2.01831	6.56095e-22	6.24972e-21
G12110	2565.13	5693.93	2.21974	2.82028e-26	3.46999e-25
G12121	0.604066	2.08191	3.44649	3.10414e-06	8.77253e-06
G12163	8.39418	3.68774	0.439321	0.000141423	0.000325048
G12167	33.2681	13.8146	0.415251	8.26683e-11	3.64108e-10
G12177	12.757	4.59771	0.360408	8.82163e-19	6.99931e-18
G12180	2.40514	0.112596	0.0468148	2.59104e-18	1.99299e-17
G12186	4.19943	0.531725	0.126618	7.59789e-25	8.63159e-24
G12194	5.38105	2.13891	0.39749	3.08187e-09	1.18624e-08
G12217	43.7643	19.1111	0.436684	8.67949e-26	1.04163e-24
G12226	228.332	635.717	2.78418	2.82864e-29	4.03102e-28
G12227	5.12215	2.25273	0.439802	1.07863e-06	3.20516e-06
G12234	16.6571	40.1981	2.41327	6.81155e-31	1.0541e-29
G12242	2.73588	1.10422	0.403608	0.000169515	0.000386054
G12263	2.98567	67.6009	22.6417	1.84825e-81	2.05094e-79
G12265	486.058	1073.94	2.20948	7.08549e-38	1.52622e-36
G12267	399.933	862.842	2.15747	1.21981e-35	2.36625e-34
G12269	1.10961	3.62377	3.26581	4.61574e-05	0.000113308
G12274	7.09084	3.1883	0.449636	3.74998e-10	1.56621e-09
G12285	1747.42	714.732	0.409021	2.16626e-45	6.60426e-44
G12290	940.338	407.719	0.433588	1.34885e-39	3.1519e-38
G12296	1.47482	0.504053	0.341773	0.000890152	0.00183727
G12305	35.7695	11.8312	0.330763	6.51508e-24	7.0232e-23
G12322	16.4082	6.62372	0.403685	2.38097e-22	2.33157e-21
G12328	2495.55	1217.27	0.487776	4.46514e-37	9.40169e-36
G12348	111.899	378.842	3.38556	1.6621e-60	9.35492e-59
G1209	8.25335	3.88901	0.471204	4.55065e-10	1.88482e-09
G12349	637.947	1437.83	2.25384	9.28361e-45	2.76196e-43
G12357	817.988	1881.41	2.30005	7.73033e-47	2.52791e-45
G12374	803.328	297.039	0.36976	2.43558e-63	1.51667e-61
G12377	65.804	21.1636	0.321617	8.51011e-46	2.64968e-44
G12389	13.5743	5.21371	0.384086	9.89658e-18	7.34449e-17
G12417	1709.09	4143.59	2.42443	6.20117e-55	2.79757e-53
G12418	83.617	30.0898	0.359853	1.89525e-49	6.81648e-48
G12429	1.58324	0.571143	0.360743	0.00113613	0.00230735
G12431	2.35844	5.01088	2.12466	0.000325817	0.000714899
G12438	1293.89	3076.45	2.37768	3.53013e-27	4.54895e-26
G12439	1.09352	4.65486	4.25675	1.42932e-08	5.14864e-08
G12440	0.898908	10.6116	11.805	1.34779e-39	3.1519e-38
G12441	30.9943	69.6245	2.24637	1.14838e-25	1.37254e-24
G12444	195.684	20.644	0.105497	8.30092e-34	1.48026e-32
G12447	30.3568	3.46153	0.114028	6.00084e-30	8.79797e-29
G12468	8.12103	110.948	13.6618	7.26576e-135	3.69827e-132
G12517	3500.26	1721.53	0.491829	4.72569e-30	6.95895e-29
G12529	22.77	4.7743	0.209675	1.09565e-11	5.18883e-11
G12543	3.21648	1.25952	0.391583	2.3229e-06	6.66199e-06
G12549	8.05153	22.989	2.85523	1.00068e-17	7.42396e-17
G12556	2111.93	847.359	0.401225	5.44516e-56	2.58083e-54
G12563	8.00301	3.1713	0.396263	6.8363e-11	3.03614e-10
G12577	1122.36	15485.9	13.7976	5.50767e-90	8.65481e-88
G12578	23.4018	10.4763	0.44767	2.07396e-14	1.20735e-13
G12591	106.499	50.627	0.475373	1.3132e-21	1.23433e-20
G12593	272.324	124.993	0.458988	4.3623e-36	8.61204e-35
G12595	1.6572	0.626604	0.37811	0.000128032	0.00029584
G12597	13.0602	5.70862	0.4371	1.44216e-10	6.22544e-10
G12600	813.425	1713.13	2.10606	2.16405e-33	3.78975e-32
G12601	3.44101	24.896	7.23508	6.29657e-39	1.42857e-37
G12603	8.50857	50.0455	5.88177	5.09495e-31	7.92119e-30
G12605	132.612	586.181	4.42028	2.84384e-62	1.70732e-60
G12607	1.66744	19.7101	11.8206	1.05246e-12	5.40402e-12
G12624	612.468	1594.48	2.60338	8.4044e-12	4.01839e-11
G12623	627.384	216.643	0.345312	1.60639e-20	1.41559e-19
G12625	3.62807	0.539845	0.148797	3.58412e-07	1.12341e-06
G1229	138.126	515.757	3.73396	6.17075e-74	5.35118e-72
G12629	7421.71	1609.2	0.216824	2.62096e-108	6.97354e-106
G12637	627.265	1419.79	2.26346	1.37312e-43	3.87352e-42
G12673	3.26103	1.56116	0.478734	0.000105868	0.000247236
G1231	15.2694	7.06396	0.462623	3.00169e-15	1.85881e-14
G12700	3173.78	938.947	0.295845	1.03997e-89	1.56089e-87
G12701	3148.7	931.056	0.295695	7.42683e-90	1.1516e-87
G12702	50.225	106.517	2.12079	8.32714e-13	4.30781e-12
G12703	222.721	738.885	3.31754	4.99674e-88	6.84173e-86
G12717	165.852	58.142	0.350566	2.24488e-60	1.25445e-58
G12719	24.3435	2.83215	0.116341	2.00547e-08	7.12968e-08
G12724	4.53847	1.98214	0.436741	5.9776e-06	1.63561e-05
G12733	7.28118	3.23573	0.444397	3.42638e-09	1.31237e-08
G12735	13.9431	4.21355	0.302196	2.85767e-30	4.2699e-29
G12736	167.049	53.4959	0.32024	2.2604e-72	1.86356e-70
G12758	1.79548	18.6661	10.3961	6.10255e-34	1.09659e-32
G12769	4.32665	1.89765	0.438595	1.38273e-07	4.52357e-07
G12784	723.946	1581.71	2.18485	3.88013e-21	3.54327e-20
G12789	1817.01	3964.32	2.18178	1.93945e-23	2.02815e-22
G12795	7.29795	2.8617	0.392124	3.79794e-07	1.18725e-06
G12796	7.86981	3.11431	0.395729	5.57369e-14	3.14767e-13
G12808	142.408	64.08	0.449975	1.36797e-27	1.80856e-26
G12809	545.267	264.076	0.484306	4.17115e-33	7.22362e-32
G12815	95.3266	29.3081	0.307449	2.1085e-36	4.26693e-35
G12817	148.182	62.0857	0.418983	2.0233e-34	3.68953e-33
G12819	21.7168	8.31119	0.382707	3.4385e-23	3.53575e-22
G1245	21.8261	63.757	2.92114	1.18953e-22	1.18568e-21
G12853	45.9251	112.78	2.45574	2.80292e-44	8.13228e-43
G12854	1.29611	18.8299	14.528	4.53264e-53	1.88503e-51
G12872	356.842	1360.99	3.81399	2.05788e-56	1.00591e-54
G12877	7.52523	88.3438	11.7397	1.98674e-124	7.38373e-122
G12889	14.8541	4.42279	0.297749	8.83046e-28	1.17609e-26
G12890	17.3013	6.0381	0.348998	3.84985e-25	4.46239e-24
G12891	32.9814	15.3728	0.466104	2.01589e-16	1.3701e-15
G12894	118.585	461.73	3.89365	5.55823e-24	6.01666e-23
G12910	207.486	81.2034	0.391368	2.41687e-52	9.73985e-51
G12912	3840.54	1857.46	0.483645	2.96288e-23	3.05473e-22
G12930	1.02541	2.50609	2.44399	3.45533e-05	8.61772e-05
G1254	127.451	446.103	3.50019	1.36328e-94	2.45537e-92
G12986	10.8942	4.40409	0.404259	5.40568e-12	2.61938e-11
G12987	323.406	136.543	0.422201	5.77837e-33	9.93354e-32
G12988	40.3821	16.0984	0.398652	2.7137e-20	2.3629e-19
G12990	13.1237	5.15141	0.392528	4.56247e-14	2.5916e-13
G143	5.12703	2.44831	0.477529	1.8424e-07	5.95253e-07
G12993	23.0488	46.8065	2.03076	2.80292e-05	7.0613e-05
G1256	14.261	44.8128	3.14233	7.57403e-43	2.05968e-41
G13019	3745.19	1483.33	0.396063	2.69138e-45	8.1627e-44
G1261	1.86432	0.57869	0.310402	1.17588e-06	3.48024e-06
G13034	85.3571	35.6572	0.417741	1.12169e-14	6.6641e-14
G13047	2.08204	0.712366	0.342148	1.25979e-05	3.31945e-05
G1266	4.95426	52.0705	10.5102	5.63684e-39	1.28386e-37
G13064	3.79124	1.53521	0.404935	1.36827e-06	4.02522e-06
G13084	25.6962	9.39568	0.365644	2.32057e-33	4.05173e-32
G13086	10.9706	4.4986	0.410058	1.42823e-14	8.42122e-14
G13089	27.7221	10.7238	0.386834	1.89516e-29	2.71728e-28
G13091	2.77373	0.98444	0.354916	9.10192e-06	2.43863e-05
G13096	10.8593	36.0603	3.32067	2.75517e-30	4.13258e-29
G13101	1637.61	574.044	0.350537	3.5839e-33	6.23428e-32
G1271	0.314158	6.31474	20.1005	4.83511e-31	7.52721e-30
G13156	201.404	31.2958	0.155389	2.39207e-22	2.34049e-21
G13157	218.781	37.0348	0.169278	1.3367e-21	1.25542e-20
G13158	555.195	92.5888	0.166768	1.3403e-21	1.25829e-20
G13177	5.6765	2.45969	0.43331	1.73325e-08	6.19861e-08
G1276	1215.4	5959.08	4.90298	6.68151e-56	3.1477e-54
G13206	47.0234	3.31641	0.0705267	4.3969e-59	2.35581e-57
G13212	1.99333	22.4561	11.2657	9.95765e-52	3.90533e-50
G13213	0.549459	11.4074	20.7612	1.1143e-49	4.05757e-48
G13214	2.64099	0.344483	0.130437	1.0501e-09	4.20076e-09
G13225	1701.29	843.186	0.495616	9.76249e-33	1.66239e-31
G13226	2.97654	1.28896	0.433039	0.000217324	0.000488848
G13227	45.9125	17.2131	0.37491	6.04496e-37	1.26259e-35
G13228	68.7433	28.2769	0.41134	2.55524e-38	5.60715e-37
G13244	114.422	282.977	2.4731	4.36475e-37	9.19858e-36
G13287	188.134	392.246	2.08493	1.34225e-18	1.05108e-17
G13309	374.578	1092.16	2.91571	1.49825e-69	1.1172e-67
G13312	28.3343	873.105	30.8144	4.11462e-64	2.63944e-62
G13313	5.3642	139.063	25.9242	1.54938e-73	1.32398e-71
G13322	1.57438	0.610461	0.387748	0.00115373	0.00234066
G13334	73.1802	256.809	3.50927	2.11466e-48	7.30273e-47
G13346	108.407	314.566	2.90172	2.38035e-68	1.69919e-66
G13356	79.9574	169.546	2.12045	2.29249e-33	4.00571e-32
G13365	235.324	117.457	0.499128	5.05142e-32	8.2883e-31
G13381	322.066	842.693	2.61652	2.17046e-52	8.77707e-51
G13389	989.336	4948.8	5.00214	3.28418e-116	1.08304e-113
G13405	1844.59	9423.56	5.10877	2.56903e-110	7.33551e-108
G13406	442.001	10635.9	24.0632	2.3106e-109	6.36476e-107
G13424	49.0082	21.1018	0.430577	1.5361e-26	1.91923e-25
G13427	1.49341	0.598905	0.401031	0.000685547	0.00143843
G13437	433.826	909.864	2.0973	6.30412e-34	1.13107e-32
G13446	1.86129	0.093594	0.0502845	1.60095e-15	1.01695e-14
G13451	0.410333	4.45178	10.8492	5.22431e-17	3.70224e-16
G13481	149.954	358.707	2.39212	3.48297e-45	1.04686e-43
G13483	9.02061	2.8136	0.311908	8.56189e-18	6.38027e-17
G13484	3385.22	1601.65	0.473132	2.90253e-41	7.33115e-40
G13492	0.314608	2.8861	9.17362	1.85467e-16	1.26567e-15
G13493	384.718	997.349	2.59242	4.59616e-24	5.003e-23
G13509	5.81611	2.32355	0.399503	7.63299e-08	2.56559e-07
G1302	29.8064	14.6211	0.490535	1.77647e-15	1.12295e-14
G13532	2964.02	6012.89	2.02863	1.22109e-32	2.0673e-31
G1304	43.7125	115.724	2.64738	1.86875e-49	6.73151e-48
G13540	170.342	32.3555	0.189945	1.19863e-19	9.99813e-19
G13548	1.67733	0.278911	0.166282	3.40927e-08	1.18698e-07
G13549	1.36972	0.138648	0.101224	1.72135e-08	6.15794e-08
G13559	11.0079	24.305	2.20796	1.17857e-10	5.11873e-10
G13589	966.58	2534.39	2.62201	1.77406e-47	5.93399e-46
G13591	247.158	109.64	0.443602	3.42089e-36	6.82255e-35
G13606	273.833	49.4192	0.180472	3.19257e-66	2.1857e-64
G13616	3.40577	7.3047	2.1448	2.00659e-09	7.83823e-09
G1315	11.4252	4.73313	0.414271	1.57265e-11	7.36001e-11
G13660	2321.44	4676.05	2.01429	8.28846e-36	1.62127e-34
G13669	1011.17	2868.26	2.83659	3.06575e-55	1.41302e-53
G13670	3.29443	1.3323	0.404411	4.06617e-06	1.13299e-05
G13675	1.54392	0.587074	0.380248	0.000424856	0.000917843
G13690	1.82897	0.771295	0.421709	0.000733072	0.00153156
G13700	964.521	184.729	0.191524	5.57473e-162	4.83432e-159
G13701	233.962	71.1736	0.30421	1.58086e-61	9.1847e-60
G13704	49.0527	14.8497	0.30273	6.04854e-22	5.77336e-21
G1324	11.6855	5.6577	0.484163	4.65576e-10	1.92631e-09
G13705	5036.53	2120.39	0.421002	6.15597e-54	2.67911e-52
G13708	2410.94	927.631	0.384758	4.18579e-55	1.92546e-53
G13711	1318.01	507.072	0.384726	5.5409e-55	2.51424e-53
G13723	512.409	1071.39	2.09089	1.17452e-34	2.16537e-33
G13727	2.86583	1.40704	0.490969	0.000118741	0.000275431
G13736	136.15	438.506	3.22076	2.7164e-83	3.22851e-81
G13757	10.8227	42.0383	3.88429	3.88954e-33	6.7509e-32
G13761	1.99825	0.793665	0.39718	0.000701422	0.00146897
G13762	106.212	39.1794	0.36888	9.41411e-47	3.06567e-45
G13763	68.7127	22.6578	0.329747	1.01807e-42	2.75255e-41
G13772	2.4314	0.879427	0.361696	6.39152e-05	0.000153899
G13786	1.56566	0.58129	0.371275	0.000403582	0.000874384
G13787	1.1982	0.519475	0.433544	0.00495055	0.00904081
G1337	190.294	92.5299	0.486246	5.65624e-21	5.11728e-20
G13796	1.69558	0.537899	0.317235	2.65401e-05	6.7107e-05
G13799	134.078	37.342	0.27851	1.54739e-16	1.06373e-15
G13800	4645.65	1429.33	0.30767	9.81128e-25	1.10816e-23
G13817	5.99667	2.20043	0.366942	4.92121e-10	2.03112e-09
G13836	77.5993	299.91	3.86485	8.56537e-90	1.30227e-87
G13840	741.044	361.785	0.48821	1.18801e-31	1.91044e-30
G13846	63.119	25.7768	0.408384	2.28854e-27	2.97523e-26
G13855	14.3332	6.75262	0.471118	2.16704e-10	9.21522e-10
G13856	265.273	129.597	0.488544	1.04837e-22	1.04766e-21
G13861	412.527	176.751	0.428458	1.29009e-40	3.12369e-39
G13862	201.605	94.3383	0.467937	9.61433e-33	1.63836e-31
G13882	0.341895	8.23362	24.0823	1.97105e-09	7.70838e-09
G13883	0.446073	38.3648	86.0056	6.99457e-98	1.38789e-95
G13886	0.853449	1.93483	2.26708	0.000297335	0.000655598
G13934	4.02073	1.65068	0.410541	6.53915e-07	1.991e-06
G13935	1160.29	536.528	0.46241	1.9136e-19	1.57597e-18
G13937	1.39981	0.362765	0.259153	1.23662e-05	3.25989e-05
G13947	300.064	141.702	0.472238	6.67014e-34	1.19491e-32
G13948	1.48729	0.733914	0.493456	0.00387779	0.00720821
G13954	26.7987	11.4275	0.42642	3.0935e-22	3.00669e-21
G13965	371.924	117.908	0.317022	5.18365e-67	3.59083e-65
G1353	68.3984	27.1593	0.397074	3.35173e-40	8.04897e-39
G13982	61.7472	23.0855	0.373871	1.3383e-26	1.67657e-25
G13994	0.982578	5.76938	5.87168	4.83052e-22	4.64675e-21
G13995	6.23281	74.323	11.9245	3.73699e-30	5.54135e-29
G14001	39.5693	13.508	0.341376	1.20189e-29	1.74247e-28
G14003	367.083	66.3043	0.180625	0.000667372	0.00140293
G14007	1.64123	0.417121	0.254151	5.53582e-06	1.52024e-05
G14025	132.547	417.681	3.1512	1.83554e-73	1.56281e-71
G14033	35.501	5.51253	0.155278	5.91832e-38	1.28188e-36
G14040	14.1169	6.62406	0.46923	3.4812e-13	1.84701e-12
G14050	32.014	67.1249	2.09674	3.28433e-14	1.88479e-13
G14051	15.7371	6.17242	0.392221	5.0758e-07	1.5654e-06
G14056	305.202	640.037	2.09709	2.4953e-21	2.31111e-20
G14090	236.91	97.391	0.411089	6.38033e-17	4.4956e-16
G14092	6.03097	14.1005	2.33802	1.86815e-11	8.68734e-11
G14112	16.5854	57.6226	3.4743	3.12668e-37	6.60127e-36
G14113	17.4162	46.5042	2.67017	3.97508e-15	2.43901e-14
G14114	11.1369	38.9385	3.49633	7.14359e-37	1.48149e-35
G14141	458.293	1124.87	2.45447	2.02736e-50	7.60717e-49
G14149	4.76931	2.23779	0.469206	1.80412e-06	5.23896e-06
G14150	1.83068	0.826364	0.451398	0.00297133	0.00563783
G14165	2600.7	322.289	0.123924	1.59232e-22	1.57311e-21
G1369	646.057	279.901	0.433246	6.95691e-45	2.07767e-43
G14194	15.2769	102.95	6.73891	1.11105e-31	1.79038e-30
G14197	15.8246	104.32	6.59231	1.72361e-31	2.74909e-30
G1370	3.45963	7.51667	2.17268	2.99233e-06	8.46982e-06
G14207	55.1411	22.1381	0.401481	2.13797e-31	3.3961e-30
G14216	13.7078	36.1809	2.63943	5.96704e-12	2.88066e-11
G1372	85.0224	273.322	3.21471	1.21674e-72	1.01024e-70
G14261	148.602	65.206	0.438796	1.00194e-30	1.54136e-29
G14262	274.325	57.5791	0.209893	2.15818e-128	9.35769e-126
G14267	219.495	581.389	2.64876	1.84276e-41	4.70515e-40
G14268	98.3265	253.916	2.58237	1.13405e-30	1.73774e-29
G14280	3.36698	16.5228	4.90729	1.49465e-44	4.40198e-43
G14282	166.183	437.278	2.63131	1.49693e-35	2.88709e-34
G14283	196.605	600.896	3.05636	6.27666e-47	2.06117e-45
G14295	262.563	10347.9	39.411	1.94269e-81	2.14557e-79
G14309	1.39873	0.623909	0.446054	0.00182828	0.00358792
G14315	5.33368	12.6922	2.37964	4.66289e-11	2.10036e-10
G14316	30.2731	107.508	3.55128	2.56281e-73	2.16627e-71
G14317	1.89787	7.00045	3.68858	1.38662e-16	9.57423e-16
G14325	34.5836	16.8364	0.48683	7.07947e-17	4.97028e-16
G14326	1183.36	433.349	0.366201	2.31118e-15	1.44419e-14
G14341	1.02671	4.33826	4.22538	2.52932e-13	1.35922e-12
G14354	57.7272	183.751	3.18308	4.401e-76	4.07293e-74
G14362	15.5645	6.80489	0.437206	2.5127e-12	1.25202e-11
G14366	3262.93	1559.23	0.477861	9.01295e-41	2.20511e-39
G14370	2.89036	1.33388	0.461494	0.000103253	0.00024154
G14378	641.718	311.407	0.485271	6.17862e-28	8.29508e-27
G14389	5.67035	2.27769	0.401685	7.74559e-09	2.875e-08
G14399	5.25085	1.90002	0.361849	6.2554e-10	2.55431e-09
G14423	4.37305	1.88995	0.43218	2.11968e-06	6.10757e-06
G14439	1714.24	3565.95	2.08019	3.57585e-35	6.74114e-34
G14440	0.300874	5.88166	19.5485	1.8993e-33	3.34111e-32
G14441	0.0690912	2.82315	40.8613	1.92398e-13	1.04544e-12
G14451	2.94966	1.45042	0.491725	0.000560798	0.00119055
G14462	80.7548	199.785	2.47398	5.73199e-35	1.07196e-33
G14467	586.375	1316.19	2.24461	6.03501e-43	1.65267e-41
G1397	2.98943	6.67284	2.23215	2.02016e-09	7.88754e-09
G14508	1.74898	0.642391	0.367294	0.000360303	0.000786074
G14519	3.46593	1.50481	0.434173	1.17381e-05	3.10375e-05
G14540	2.31306	1.09641	0.474011	0.00167475	0.00330768
G14543	26.1531	8.09671	0.309589	2.43546e-07	7.76259e-07
G14601	309.132	1340.5	4.33632	4.40676e-28	5.96071e-27
G14607	124.823	43.8252	0.351099	1.41618e-33	2.50442e-32
G14609	2.70895	0.410867	0.15167	5.6806e-13	2.97219e-12
G1411	3.45939	9.5114	2.74944	6.5427e-14	3.68145e-13
G14627	3590.57	1158.32	0.322601	1.29662e-42	3.49356e-41
G14628	432.152	95.5923	0.221201	1.06063e-34	1.95848e-33
G14629	2.80698	1.17476	0.418514	7.1361e-05	0.000170564
G14632	49.1354	14.1019	0.287001	1.12347e-33	1.99583e-32
G14634	9.2207	3.52258	0.38203	1.11875e-14	6.64834e-14
G14638	29.314	6.13533	0.209297	5.44768e-33	9.37882e-32
G14643	43.884	9.34759	0.213007	3.08742e-26	3.78882e-25
G14644	13.7876	2.70531	0.196213	2.46354e-31	3.89739e-30
G14645	18.162	3.35236	0.184581	5.99885e-28	8.06761e-27
G14658	14.8958	38.646	2.59443	1.75243e-29	2.5219e-28
G14660	84.7175	41.0822	0.484931	2.26601e-15	1.41748e-14
G14677	13.9278	39.217	2.81573	1.09171e-09	4.3635e-09
G14679	82.8335	1525.36	18.4148	1.12398e-59	6.06381e-58
G14686	5.06793	1.59295	0.314319	1.01867e-06	3.03603e-06
G1418	246.094	1460.59	5.9351	2.68361e-95	5.02672e-93
G14704	3.08106	18.162	5.89474	1.21163e-45	3.74263e-44
G14705	89.7344	967.176	10.7782	1.08779e-48	3.80143e-47
G14706	20.1632	236.539	11.7313	2.20175e-43	6.12981e-42
G14721	222.237	460.891	2.07387	1.72362e-24	1.91265e-23
G14724	136.696	62.3279	0.455959	5.00917e-12	2.43279e-11
G14757	14.7233	37.1296	2.52183	7.89981e-30	1.15172e-28
G14784	6.66963	3.04661	0.456789	5.73809e-09	2.15376e-08
G14793	328.867	163.064	0.495836	4.99462e-32	8.20085e-31
G14796	108.36	53.585	0.49451	1.52144e-25	1.8092e-24
G14803	1.49065	0.569561	0.38209	0.000531072	0.00113154
G14839	176.214	59.2182	0.336059	1.16171e-26	1.46081e-25
G1440	76.0118	7.86061	0.103413	1.50431e-168	1.35469e-165
G14855	27.8629	7.61111	0.273163	3.5136e-26	4.30044e-25
G14856	4.3809	1.64548	0.375602	3.75923e-07	1.17562e-06
G14858	62.2939	13.0115	0.208873	5.56713e-56	2.63331e-54
G14880	862.185	2487.62	2.88525	1.49212e-28	2.06481e-27
G14884	1018.74	3362.14	3.30029	2.82467e-30	4.2287e-29
G14904	5.14473	1.09722	0.21327	1.78904e-20	1.57121e-19
G14915	19.9357	9.67816	0.485469	5.58092e-15	3.38791e-14
G1449	72.9177	30.5321	0.418721	4.07933e-27	5.24799e-26
G14954	57.5543	24.2925	0.42208	9.40948e-35	1.74437e-33
G14973	11.4162	2.70716	0.237134	7.50409e-17	5.25893e-16
G14979	2.3457	8.04274	3.42871	4.2222e-18	3.20865e-17
G1456	83.9036	227.925	2.71651	9.23741e-59	4.87128e-57
G15007	52.0647	18.2707	0.350923	4.10508e-08	1.41932e-07
G15012	2.30711	0.993038	0.430425	0.00011587	0.000269145
G15016	6.9958	2.83586	0.405367	1.96244e-10	8.37715e-10
G1459	3535.19	1729.69	0.489277	4.20229e-28	5.694e-27
G15019	1404.07	3183.65	2.26745	1.85491e-47	6.18675e-46
G15025	22353.7	6545.7	0.292824	2.20523e-44	6.44611e-43
G24	6.59281	2.44533	0.370909	4.91845e-12	2.38972e-11
G1460	1.44261	0.617323	0.427921	0.0053154	0.00963869
G1461	2327.15	1163.46	0.499949	8.33926e-31	1.28458e-29
G1466	47.9646	16.2019	0.33779	4.97723e-46	1.56846e-44
G15075	20.9078	74.7362	3.57455	7.37198e-28	9.88023e-27
G15091	112.249	928.562	8.27232	1.34065e-111	4.02434e-109
G15094	125.247	40.255	0.321404	9.19376e-52	3.61786e-50
G15103	26.6387	8.7986	0.330294	1.26685e-32	2.14321e-31
G15105	2.78197	0.843701	0.303275	3.05156e-07	9.63837e-07
G15119	70.9103	34.1814	0.482037	4.75127e-15	2.89704e-14
G1471	18.6187	5.41637	0.29091	1.99073e-26	2.47272e-25
G15122	5613	2384.22	0.424768	3.05468e-49	1.08532e-47
G15123	141.547	50.6305	0.357693	4.30391e-65	2.83864e-63
G15154	3818.21	771.572	0.202077	2.74673e-157	2.29685e-154
G15158	6.26703	2.78599	0.444547	5.95403e-08	2.02099e-07
G15169	1.36645	5.19049	3.79853	3.89299e-14	2.22264e-13
G15189	1013.66	3177.93	3.13511	2.08161e-84	2.5652e-82
G15198	27.2675	107.755	3.95176	1.19647e-46	3.85869e-45
G15232	55.705	21.9323	0.393722	1.03161e-24	1.16237e-23
G15239	679.892	307.16	0.451777	9.19842e-42	2.38243e-40
G15249	133.395	528.453	3.96157	6.49675e-77	6.18354e-75
G15253	35.4629	108.381	3.05619	1.05593e-39	2.47482e-38
G15329	20.582	9.87053	0.479572	5.86947e-14	3.31071e-13
G1493	3.27493	1.0078	0.307731	2.56654e-08	9.03654e-08
G15355	7.58655	15.646	2.06233	2.50094e-12	1.24669e-11
G15369	237.663	1332.38	5.60615	8.17116e-79	8.46547e-77
G15372	7.50084	2.00988	0.267954	7.67925e-18	5.73348e-17
G15374	11.7729	5.10777	0.433857	1.84333e-16	1.25867e-15
G15375	33.813	14.7663	0.436706	4.81897e-24	5.23094e-23
G15396	13.5651	32.4383	2.39131	1.19781e-14	7.10191e-14
G15411	96.9975	197.809	2.03932	4.68708e-08	1.6089e-07
G15412	143.506	299.184	2.08481	2.54755e-09	9.86737e-09
G1504	29.237	13.8151	0.472519	7.46505e-17	5.23314e-16
G15455	203.85	450.953	2.21218	9.84483e-21	8.78121e-20
G15461	5.32592	0.946411	0.177699	8.57821e-10	3.45776e-09
G15465	1185.63	2431.51	2.05082	4.92144e-18	3.72312e-17
G15477	2.22282	0.165454	0.074434	5.89597e-09	2.2116e-08
G15479	137.799	47.4958	0.344675	4.38906e-21	3.99865e-20
G15482	38.4111	107.316	2.79389	2.29294e-49	8.20901e-48
G1509	9898.03	4649.61	0.46975	1.95205e-35	3.73714e-34
G15486	293.988	76.6785	0.260822	6.61601e-32	1.07949e-30
G1510	73.5568	192.736	2.62023	5.98729e-26	7.24103e-25
G15491	10.9823	32.6568	2.97359	6.86688e-39	1.55494e-37
G15492	85.0787	272.73	3.20562	1.22103e-76	1.15279e-74
G15502	78.6271	18.3561	0.233458	3.53847e-29	5.01816e-28
G15506	66.9886	272.189	4.06321	4.1095e-44	1.18352e-42
G15522	504.883	215.574	0.426978	1.74302e-34	3.18837e-33
G15523	7.57112	2.99621	0.395742	2.02616e-10	8.64439e-10
G15524	742.389	322.153	0.433941	1.82584e-40	4.39366e-39
G15526	0.915087	2.17293	2.37456	3.54806e-06	9.96213e-06
G15527	0.906616	2.17293	2.39675	2.94441e-06	8.33922e-06
G15534	27.1863	8.33586	0.30662	8.69749e-30	1.26565e-28
G15535	274.006	630.804	2.30216	2.92827e-41	7.3882e-40
G15536	42.6031	108.286	2.54174	5.6477e-11	2.52502e-10
G15542	1.97144	5.64564	2.86372	3.60237e-10	1.50699e-09
G15544	5.91736	18.3329	3.09815	4.77681e-26	5.81614e-25
G15545	766.272	1612.19	2.10394	9.6832e-16	6.22864e-15
G15547	201.822	1270.62	6.29577	1.0461e-20	9.31311e-20
G15557	41.7186	1.85302	0.0444171	1.67424e-23	1.75709e-22
G1520	29.2977	13.1753	0.449703	8.15121e-18	6.08198e-17
G15588	365.21	1336.45	3.65941	6.08673e-102	1.3972e-99
G15589	94.4681	400.963	4.24443	1.98613e-33	3.49124e-32
G15600	2.55372	1.02555	0.401592	9.47408e-05	0.00022265
G1526	74.2559	465.538	6.26937	2.81746e-53	1.18434e-51
G15609	229.871	28.533	0.124126	1.52447e-15	9.69416e-15
G1527	3.08635	19.3199	6.25979	2.93478e-31	4.62105e-30
G15613	2785.35	1278.64	0.459061	2.95601e-24	3.24178e-23
G15621	0.46579	1.87334	4.02185	9.11998e-06	2.44264e-05
G15630	6.02114	2.01465	0.334596	1.53425e-14	9.03495e-14
G1530	66.568	17.0003	0.255382	7.24679e-49	2.55152e-47
G15632	138.803	61.3008	0.441639	1.20436e-13	6.64597e-13
G15644	500.011	142.425	0.284844	1.47438e-35	2.84592e-34
G15645	37.4255	3.30575	0.0883287	4.14035e-15	2.5351e-14
G15648	663.007	189.17	0.285322	2.80239e-100	6.07548e-98
G15650	1187.64	332.363	0.279851	2.39442e-105	6.02828e-103
G15651	25.2455	57.0993	2.26176	7.4649e-05	0.000177915
G15657	12.9912	29.7553	2.29042	2.30687e-23	2.39632e-22
G15659	1.19472	2.92282	2.44646	2.34219e-05	5.96153e-05
G15666	13.1035	33.773	2.57739	2.48419e-29	3.54664e-28
G15667	127.778	275.452	2.15571	5.81158e-36	1.14443e-34
G1534	238.203	71.04	0.298233	8.30468e-85	1.02881e-82
G15686	3.5414	52.9162	14.9422	2.08908e-33	3.6612e-32
G15688	2.57513	0.4343	0.168652	8.44164e-13	4.36126e-12
G1537	10.3484	4.48376	0.433281	8.95703e-11	3.93323e-10
G15708	1763.63	3527.78	2.0003	1.0094e-34	1.86832e-33
G15716	1.90093	0.389536	0.204919	2.42304e-09	9.40848e-09
G15719	1.66693	0.521886	0.313083	1.76283e-05	4.5517e-05
G15727	9.53022	3.31039	0.347357	2.78534e-15	1.72849e-14
G1543	814.486	1717.65	2.10887	4.47472e-33	7.73218e-32
G15749	161.43	445.422	2.75923	2.03807e-62	1.22988e-60
G15751	681.133	1398.78	2.05361	2.87282e-35	5.43769e-34
G15752	351.419	730.831	2.07966	1.23626e-35	2.3942e-34
G15772	5.25239	2.43862	0.464287	7.44301e-07	2.25156e-06
G1549	244.718	119.141	0.48685	6.40725e-32	1.04762e-30
G15795	15.0303	30.7672	2.04702	2.98541e-12	1.47906e-11
G15801	121.026	49.636	0.410125	5.7897e-20	4.92766e-19
G15805	15.7454	6.37629	0.404961	1.7569e-18	1.36892e-17
G15833	719.637	343.559	0.477406	1.78387e-22	1.75789e-21
G15849	1520.87	5703.55	3.75019	1.37225e-36	2.81101e-35
G15867	907.477	1870.3	2.06099	4.0893e-31	6.40019e-30
G15898	2.19793	0.996112	0.453204	0.000758665	0.00158164
G15925	2777.57	1146.47	0.412761	2.18583e-54	9.67467e-53
G1562	7.59369	3.06852	0.404088	6.23982e-11	2.78125e-10
G15951	1228.31	3748.48	3.05173	1.56343e-35	3.0079e-34
G15963	39.9567	14.2507	0.356655	8.58734e-16	5.55119e-15
G15973	0.165345	235.594	1424.86	3.82229e-33	6.6391e-32
G15983	5.0369	2.2336	0.443448	3.98487e-08	1.37939e-07
G15986	7.44089	3.31762	0.445863	1.69781e-09	6.6722e-09
G15988	20.8905	9.0865	0.434959	1.23822e-20	1.09859e-19
G15992	650.097	113.009	0.173834	1.01099e-23	1.07792e-22
G15991	138.371	363.317	2.62568	3.07781e-45	9.28657e-44
G16010	78.3929	7.801	0.0995116	7.10804e-20	6.01691e-19
G16011	6.63889	2.27067	0.342026	8.80662e-14	4.90598e-13
G16013	26.4842	9.097	0.343488	2.76434e-30	4.14368e-29
G16015	5.85394	0.867798	0.148242	2.89598e-13	1.54562e-12
G16028	2.21004	0.500337	0.226393	4.66747e-07	1.44479e-06
G16029	26.2236	8.33225	0.317739	5.54082e-30	8.14905e-29
G16040	1.41123	0.337872	0.239416	8.5183e-06	2.29013e-05
G16043	19.8061	9.85935	0.497795	3.23403e-14	1.85729e-13
G1578	128.543	470.086	3.65704	2.0516e-102	4.80362e-100
G16052	0.238595	5.03896	21.1193	2.624e-28	3.58241e-27
G16078	5.01356	1.43235	0.285695	3.65043e-12	1.79524e-11
G16084	313.929	1253.59	3.99321	3.08109e-31	4.84165e-30
G16101	294.874	98.7957	0.335044	2.96916e-12	1.47163e-11
G16125	6319	2055.09	0.325225	1.55214e-80	1.6519e-78
G16150	2.936	1.324	0.450954	0.000155303	0.000355485
G16151	445.932	921.282	2.06597	9.22665e-38	1.9711e-36
G16154	234.193	1670.65	7.13364	7.87835e-43	2.13747e-41
G16182	4.3409	1.69659	0.390838	5.69722e-08	1.93875e-07
G16187	1060.75	4295.11	4.04913	2.79031e-54	1.23036e-52
G16188	0.402368	18.7137	46.5089	2.70451e-32	4.49102e-31
G16189	1598.33	6453.34	4.03755	9.86376e-52	3.875e-50
G16199	2.11757	0.910934	0.43018	0.000510175	0.00109018
G16200	408.004	830.624	2.03582	1.70942e-35	3.28069e-34
G16205	0.147833	6.38329	43.179	1.99536e-38	4.39091e-37
G16207	0.19471	4.60106	23.6303	2.91369e-17	2.10365e-16
G16208	0.0918375	7.3865	80.4301	9.00676e-21	8.05517e-20
G16223	48.4471	8.01468	0.165432	6.58305e-16	4.30306e-15
G16244	16.3224	66.8048	4.09283	1.92977e-23	2.01893e-22
G16269	2.63217	1.07157	0.407105	1.28198e-06	3.78323e-06
G16270	100.519	215.435	2.14322	5.97002e-33	1.02555e-31
G16271	5.59587	1.68362	0.300868	1.12361e-10	4.89454e-10
G16276	4.58393	1.91946	0.418737	1.4475e-07	4.72624e-07
G16282	62.0811	141.263	2.27545	2.89321e-15	1.79211e-14
G16323	148.104	52.2397	0.352723	5.89773e-08	2.00304e-07
G16361	1.57013	4.89199	3.11567	2.55443e-11	1.1725e-10
G16363	0.584505	2.02933	3.47188	1.57202e-06	4.59689e-06
G16387	388.55	144.571	0.372079	4.95946e-58	2.55211e-56
G16389	1.7217	0.560551	0.325581	4.18693e-05	0.000103323
G16395	23.7866	11.1007	0.466681	5.12751e-20	4.37839e-19
G16435	8.05148	2.53001	0.314229	7.69796e-15	4.62866e-14
G16441	14.3033	6.30735	0.440973	3.05884e-14	1.76013e-13
G16443	425.894	134.218	0.315144	1.60198e-41	4.1083e-40
G16451	2053.01	946.376	0.460971	1.1669e-16	8.09294e-16
G16470	88.675	180.298	2.03325	1.40295e-26	1.75567e-25
G16483	9.8698	43.1756	4.37452	6.08421e-39	1.38172e-37
G16487	27.2324	79.4509	2.91752	5.57363e-52	2.21941e-50
G16525	174.915	57.7701	0.330275	5.26302e-66	3.57184e-64
G16529	32.6156	12.1131	0.371389	1.71898e-27	2.24977e-26
G16530	81.1683	28.2808	0.348421	7.4893e-40	1.76059e-38
G16541	1.40265	6.29023	4.48453	1.76548e-10	7.55842e-10
G16547	455.392	1376.73	3.02318	9.91894e-65	6.45117e-63
G16558	50.8127	24.8446	0.488944	2.69013e-11	1.2331e-10
G16578	4.31873	1.86378	0.431557	2.32674e-07	7.43527e-07
G16587	227.402	82.9281	0.364677	9.18886e-30	1.33632e-28
G16588	65.5756	26.7425	0.407812	7.39013e-32	1.20078e-30
G16616	923.624	358.079	0.38769	9.81041e-55	4.4004e-53
G16629	28.2297	9.03887	0.32019	2.40847e-30	3.62882e-29
G16675	186.908	89.4614	0.47864	1.18265e-32	2.00657e-31
G16701	4605.65	1477.73	0.320851	6.75169e-11	3.00027e-10
G16703	2286.34	11560.1	5.05616	2.9073e-56	1.40065e-54
G16704	2.27177	0.426715	0.187834	2.77425e-06	7.88592e-06
G16714	690.522	1616.1	2.3404	6.79758e-44	1.94096e-42
G16718	596.16	249.884	0.419156	2.17911e-15	1.36568e-14
G1669	67.457	283.551	4.20344	4.96491e-95	9.15342e-93
G16727	3410.03	1411.99	0.414069	3.43982e-18	2.63203e-17
G16750	1655.69	707.475	0.427299	6.89898e-40	1.62835e-38
G16751	10.3641	61.7206	5.95521	4.76488e-37	1.00238e-35
G16762	19.5178	7.63386	0.391123	3.48075e-25	4.0506e-24
G16821	9.19122	3.74605	0.407568	2.18914e-11	1.01298e-10
G16840	87.9465	191.163	2.17363	2.27042e-36	4.58668e-35
G16843	17.5445	45.9597	2.61961	1.1298e-21	1.06494e-20
G16853	120.685	511.351	4.23706	1.50557e-71	1.21139e-69
G16860	135.397	565.729	4.1783	1.34258e-70	1.04784e-68
G1689	2199.96	584.852	0.265846	1.64358e-49	5.93869e-48
G16923	348.213	121.761	0.349675	4.62562e-29	6.53223e-28
G16932	9809.77	4539.36	0.462739	1.12072e-40	2.72487e-39
G16935	4.70966	12.0518	2.55896	5.30194e-06	1.45885e-05
G16940	90.41	199.925	2.21131	5.47267e-10	2.25078e-09
G16945	11.6574	2.9162	0.250158	6.27568e-13	3.2755e-12
G16946	304.589	57.9226	0.190166	2.33185e-14	1.35244e-13
G16951	6.53833	2.17825	0.333151	2.32789e-05	5.92706e-05
G16952	0.313186	12.015	38.3637	1.59804e-33	2.81752e-32
G1694	29.3614	11.892	0.405023	2.1806e-25	2.56308e-24
G16966	6.37114	2.44833	0.384284	2.64006e-11	1.21086e-10
G16969	2.35919	0.888259	0.37651	6.49329e-05	0.00015606
G17041	124.573	59.0257	0.473823	2.70227e-26	3.33005e-25
G17071	142.332	70.6561	0.496418	2.23766e-28	3.06748e-27
G17083	63.92	25.4657	0.398399	8.062e-19	6.41398e-18
G17094	100.985	312.419	3.09373	2.21758e-68	1.59271e-66
G17107	251.775	124.151	0.4931	6.59316e-34	1.18202e-32
G17110	303.979	146.207	0.480978	2.70015e-36	5.41743e-35
G17111	12.0793	695.374	57.5672	1.59567e-76	1.50032e-74
G17174	21.2824	6.36331	0.298995	9.22968e-28	1.22716e-26
G17177	1.71812	8.51932	4.95851	9.09726e-19	7.21067e-18
G17182	31.3789	8.2048	0.261475	2.33061e-18	1.80036e-17
G17183	24.0443	7.46908	0.310638	1.97089e-16	1.34069e-15
G17186	231.852	703.347	3.0336	2.8031e-39	6.45348e-38
G17187	12.5317	40.2442	3.2114	3.58986e-21	3.28589e-20
G17196	7.46495	3.62823	0.486035	3.46481e-06	9.73773e-06
G17209	79.7959	394.528	4.94422	1.55106e-138	9.07911e-136
G17215	165.018	1177.48	7.13546	1.33051e-12	6.78263e-12
G1725	2.17458	0.773741	0.355811	2.40601e-05	6.11599e-05
G17227	251.784	104.48	0.414958	6.11146e-41	1.51102e-39
G17234	834.042	361.273	0.43316	1.07148e-37	2.2807e-36
G17251	1329.78	2685.45	2.01947	1.76015e-31	2.80545e-30
G17252	324.014	710.786	2.19369	5.96898e-18	4.48948e-17
G17289	77.0956	386.844	5.01772	6.38125e-54	2.772e-52
G17306	259.131	102.933	0.397223	4.69742e-12	2.28755e-11
G17307	15.8111	37.7888	2.39002	2.47304e-30	3.72132e-29
G17319	34.2729	6.16579	0.179903	1.06268e-21	1.0041e-20
G17321	36.8372	129.095	3.50447	1.59671e-29	2.29923e-28
G17323	77.68	34.0336	0.438126	4.95121e-08	1.69633e-07
G17324	5.21419	1.76188	0.337902	8.37636e-13	4.33136e-12
G17326	15.9077	6.74239	0.423844	2.818e-16	1.89491e-15
G17327	1021.53	327.122	0.320226	7.39808e-24	7.95676e-23
G17328	7.47897	2.83294	0.378788	1.29336e-11	6.09431e-11
G17329	3.70383	0.162725	0.0439343	8.06094e-32	1.30796e-30
G17341	12.1808	4.60909	0.378391	1.59762e-18	1.24606e-17
G17357	0.343766	4.26266	12.3999	1.01298e-19	8.48581e-19
G1746	1065.48	2139.21	2.00773	2.95352e-22	2.87303e-21
G17428	1443.6	697.651	0.48327	5.22237e-35	9.7978e-34
G17429	161.882	399.766	2.46948	2.15153e-52	8.71554e-51
G17441	2.50287	10.2953	4.11342	1.70855e-20	1.50278e-19
G17458	11.3133	39.9394	3.5303	1.47958e-09	5.84395e-09
G17462	30.3275	11.102	0.366069	1.75614e-08	6.27496e-08
G17481	776.879	279.786	0.360141	4.54475e-09	1.72214e-08
G17485	335.872	147.121	0.438028	1.40754e-06	4.13452e-06
G17486	22.9899	10.2236	0.444699	0.00104427	0.00213468
G17497	83.0914	15.9782	0.192297	1.37776e-51	5.34973e-50
G17503	14.524	6.38955	0.43993	0.00192978	0.003772
G17504	45.3385	279.555	6.16594	3.87252e-75	3.50082e-73
G17505	49.0118	308.331	6.29097	1.4453e-78	1.47132e-76
G17510	673.157	1926.32	2.86162	5.95183e-65	3.90353e-63
G17513	35.4406	14.0159	0.395475	0.000559694	0.00118831
G17514	36.4262	14.9765	0.411145	7.66319e-05	0.000182306
G17516	6.19409	0.665573	0.107453	1.41798e-32	2.39543e-31
G17520	104.235	42.8985	0.411557	0.000272505	0.000604266
G17522	3.1751	1.16682	0.367492	3.53895e-05	8.8103e-05
G17528	302.354	121.709	0.402539	0.0013747	0.00275575
G17529	312.61	125.522	0.401529	0.00145167	0.00289789
G17534	2662.56	1139.09	0.427815	1.43856e-45	4.41449e-44
G17544	3918.82	1525.95	0.389389	3.39797e-35	6.41096e-34
G17558	195.031	88.7531	0.455072	0.000247637	0.000552311
G17559	211.409	83.7865	0.396324	0.000794689	0.0016513
G17583	89.2598	306.47	3.43346	1.32702e-88	1.87173e-86
G191	3.60751	29.3541	8.13696	5.49589e-59	2.91793e-57
G17596	8.72362	25.1596	2.88408	5.07582e-07	1.5654e-06
G1763	12.4905	4.17939	0.334607	4.85339e-22	4.66682e-21
G17612	6870.19	15515.8	2.25843	1.79074e-46	5.72791e-45
G17623	22.5663	9.68029	0.42897	1.90246e-19	1.56791e-18
G17636	39.3932	19.028	0.483027	4.6971e-19	3.78452e-18
G17657	7.66345	87.0781	11.3628	2.15562e-30	3.25204e-29
G17671	202.624	94.0697	0.464257	9.38243e-36	1.83067e-34
G17697	18417.2	6873.98	0.373236	8.29093e-41	2.03698e-39
G1770	1.63171	0.677567	0.415251	0.00296922	0.00563428
G17702	5.87319	17.2957	2.94485	2.1486e-23	2.24086e-22
G17707	58.4389	136.616	2.33775	0.00288042	0.0054782
G17732	36.0051	8.92531	0.24789	8.21521e-37	1.69771e-35
G17779	159.077	345.651	2.17285	3.54552e-32	5.85436e-31
G17796	69.7754	219.686	3.14848	6.22749e-52	2.47556e-50
G17797	7.09182	18.8366	2.6561	2.2339e-19	1.8346e-18
G17830	16.9512	8.4057	0.495875	9.32883e-13	4.80055e-12
G17857	8.63187	3.71986	0.430944	2.1539e-07	6.90748e-07
G17860	0.248795	4.04958	16.2768	1.09215e-13	6.04099e-13
G17871	4.43075	2.12773	0.480218	1.26644e-05	3.33661e-05
G17883	4.35559	1.11044	0.254946	4.7679e-13	2.50417e-12
G17908	799.369	357.842	0.447655	1.81789e-40	4.37903e-39
G17909	530.091	209.87	0.395914	1.47528e-50	5.55339e-49
G1796	4.65151	1.42739	0.306866	8.24759e-12	3.94583e-11
G1797	4.4216	1.69558	0.383476	2.81356e-09	1.08582e-08
G17918	5.38182	2.1497	0.399437	4.65406e-09	1.76071e-08
G17928	4.26755	10.5178	2.46459	2.3593e-11	1.08635e-10
G17936	30.3476	15.1601	0.499548	6.3955e-14	3.60048e-13
G17945	522.722	138.618	0.265184	9.99734e-45	2.97053e-43
G17946	6.21989	3.10268	0.498831	7.03423e-08	2.37114e-07
G1802	84.9031	36.2986	0.42753	1.80525e-32	3.03214e-31
G17959	5.67737	17.2183	3.03279	1.33515e-20	1.1819e-19
G17967	13.2851	0.79957	0.0601856	1.32049e-34	2.43066e-33
G17968	18.3555	2.2563	0.122922	9.97729e-41	2.43342e-39
G1806	6243.07	17827.6	2.85558	6.96043e-73	5.7997e-71
G17984	363.624	150.214	0.413104	1.09604e-47	3.6978e-46
G17986	211.899	90.3482	0.426374	1.25758e-42	3.39227e-41
G17988	20.8825	42.2748	2.02441	6.99695e-09	2.60663e-08
G17992	368.597	168.739	0.457788	7.59347e-38	1.62964e-36
G17994	705.1	304.1	0.431287	7.26178e-43	1.97936e-41
G18008	181.599	28.5644	0.157294	1.63289e-120	5.88192e-118
G18011	3.53108	1.54841	0.438508	6.92377e-06	1.88394e-05
G18020	25.6993	4.9865	0.194032	5.7853e-59	3.06464e-57
G18045	163.405	35.6976	0.218461	4.65516e-115	1.4931e-112
G1815	0.128036	14.4346	112.739	1.36907e-52	5.58457e-51
G18049	1179.41	3290.31	2.78979	2.64062e-26	3.25751e-25
G18053	12.6337	5.16692	0.40898	3.33308e-15	2.05479e-14
G18055	42.3672	18.283	0.431538	1.39808e-28	1.9404e-27
G18064	172.412	52.468	0.304316	7.841e-38	1.68122e-36
G18116	9.40638	4.54797	0.483499	4.97654e-09	1.87816e-08
G18157	34.6281	12.7271	0.367538	6.01469e-22	5.74339e-21
G18193	2.32564	5.769	2.48061	8.9644e-08	2.9912e-07
G18195	5.34696	2.40273	0.449363	2.78108e-06	7.9015e-06
G18196	1.39459	0.533063	0.382235	0.00157641	0.00312878
G18211	80.3754	193.729	2.4103	1.63741e-34	3.00457e-33
G1838	3.4048	7.25296	2.13022	8.00621e-08	2.68525e-07
G18214	54.4619	21.3506	0.392028	1.05696e-31	1.70674e-30
G18218	47.3753	19.4185	0.409886	2.93808e-16	1.97282e-15
G18241	34.4833	15.4581	0.448276	2.36178e-23	2.4501e-22
G18267	37.2879	16.4842	0.44208	1.70423e-26	2.12475e-25
G18268	33.7292	8.75384	0.259533	9.25088e-17	6.44068e-16
G1846	14.449	6.6009	0.456843	1.11865e-14	6.64834e-14
G18287	4.31583	1.24816	0.289204	2.74572e-11	1.2571e-10
G1849	582.37	253.492	0.435276	5.64317e-45	1.68747e-43
G18312	4.87261	0.230836	0.0473741	2.13171e-25	2.50688e-24
G18341	2.58138	0.305005	0.118156	3.3629e-11	1.53248e-10
G18355	20.0695	2.24126	0.111675	2.11692e-35	4.03628e-34
G18371	8.42612	4.10391	0.487046	7.29946e-07	2.20985e-06
G1856	2.75945	1.08216	0.392166	0.000293098	0.000647353
G18383	173.659	81.4022	0.468748	1.65327e-08	5.92565e-08
G1859	341.761	162.02	0.474074	3.61687e-25	4.20275e-24
G18397	2.2455	9.46824	4.21653	2.79503e-15	1.73404e-14
G18398	889.531	426.356	0.479304	5.32202e-37	1.11658e-35
G18401	4.67964	2.03808	0.43552	4.29695e-08	1.48325e-07
G18407	235.334	529.241	2.24889	5.02397e-44	1.44333e-42
G18408	5.55552	11.205	2.01691	1.38136e-09	5.47302e-09
G18426	39.6781	141.821	3.57428	9.03023e-33	1.54219e-31
G18471	3.97482	14.9518	3.76164	2.08761e-25	2.45748e-24
G18473	8.60644	37.8292	4.39545	3.40715e-14	1.95144e-13
G18474	20.7069	102.619	4.9558	4.45811e-17	3.17464e-16
G18491	1.44045	0.577282	0.400764	0.00178407	0.00350672
G18514	324.783	137.958	0.424769	1.56909e-36	3.19744e-35
G18525	40.7654	5.83114	0.143042	3.15651e-21	2.90285e-20
G18539	3.79943	9.36073	2.46372	2.836e-07	8.98662e-07
G18560	30.04	63.4751	2.11302	5.27392e-12	2.55871e-11
G18576	1.95323	4.88398	2.50046	5.22967e-07	1.6103e-06
G18580	161.412	558.644	3.46099	5.76041e-98	1.17282e-95
G18585	162.968	722.873	4.43567	2.2363e-33	3.91044e-32
G18586	232.351	481.066	2.07043	8.87639e-15	5.31539e-14
G18600	36.0747	154.715	4.28875	4.29909e-36	8.50878e-35
G18619	4.40453	0.708803	0.160926	3.9083e-14	2.23084e-13
G18631	320.369	886.63	2.76753	1.68605e-32	2.83805e-31
G18634	3369.03	6796.25	2.01727	6.79312e-32	1.10762e-30
G18658	180.294	401.557	2.22724	4.50719e-40	1.07466e-38
G18659	96.1432	212.532	2.21057	1.64092e-38	3.63143e-37
G18660	187.54	23.0018	0.12265	1.20634e-40	2.92393e-39
G1884	6.95821	2.21108	0.317766	1.69803e-13	9.274e-13
G18673	3.01201	1.21391	0.403024	1.30561e-05	3.43248e-05
G1890	9.89114	4.59107	0.46416	4.64607e-11	2.09319e-10
G18713	3.70113	14.5137	3.92144	4.53652e-14	2.57748e-13
G18720	9.72238	27.9527	2.87509	2.16327e-18	1.67496e-17
G18739	2.10994	0.663445	0.314437	7.31935e-06	1.9865e-05
G18748	59.2591	20.8967	0.352633	5.35306e-18	4.03791e-17
G1894	206.153	1664.07	8.072	8.7381e-41	2.1401e-39
G18774	19559.3	7534.86	0.385232	2.15597e-14	1.25416e-13
G199	418.473	208.703	0.498725	2.28445e-32	3.82057e-31
G18776	32.3688	137.802	4.25724	2.18799e-31	3.47084e-30
G1895	12.1478	67.3213	5.54186	7.44602e-16	4.8455e-15
G1896	0.615071	5.1279	8.33708	1.52609e-13	8.36028e-13
G1898	85.2446	746.53	8.7575	3.45661e-71	2.75282e-69
G18817	2.76162	1.32859	0.481088	0.000259675	0.000577566
G18825	249.948	107.783	0.431224	1.00635e-43	2.85954e-42
G1900	13.0128	127.345	9.78612	4.19156e-29	5.9264e-28
G1901	3899.77	1870.34	0.479602	1.06558e-32	1.81187e-31
G18838	10.7036	66.3784	6.20152	8.57428e-13	4.42491e-12
G1902	13.5792	6.39787	0.471151	1.22381e-11	5.77474e-11
G18860	24.2213	57.9624	2.39303	1.54473e-18	1.20641e-17
G18874	9.81551	0.640945	0.0652992	9.07259e-32	1.46804e-30
G18903	3.33556	1.24021	0.371815	4.07512e-06	1.13535e-05
G1908	1.84399	0.357458	0.19385	3.78823e-09	1.44647e-08
G18930	299.483	655.702	2.18945	2.28236e-38	5.01306e-37
G18941	5.53239	11.4489	2.06943	1.00005e-05	2.6678e-05
G1910	99.968	38.639	0.386514	4.95193e-21	4.49572e-20
G18949	57.1822	205.182	3.58822	7.2593e-69	5.24596e-67
G18951	5.92672	21.9437	3.7025	7.41986e-40	1.74602e-38
G18958	7.56359	2.42123	0.320117	7.2496e-17	5.08362e-16
G1912	1347.63	285.613	0.211938	4.50778e-157	3.63949e-154
G18962	1.16697	4.95795	4.24857	3.5878e-14	2.0524e-13
G18966	0.0483847	4.54392	93.9123	6.35531e-25	7.27644e-24
G18973	0.821639	2.48624	3.02595	4.64478e-06	1.28656e-05
G18984	110.162	3.78806	0.0343864	8.38949e-205	1.2277e-201
G18985	1451.77	3126.19	2.15336	1.45182e-40	3.51168e-39
G18989	172.449	6.76846	0.0392491	3.89293e-203	5.36171e-200
G19000	2.77933	1.20322	0.432916	4.73123e-05	0.000115997
G19008	519.437	239.517	0.461109	4.94329e-37	1.03805e-35
G19013	1.54632	0.649594	0.420092	0.00177866	0.00349786
G1920	3.1639	0.0186251	0.00588677	7.47203e-38	1.60505e-36
G19033	1942.86	4429.6	2.27994	7.22514e-46	2.26162e-44
G19037	999.191	291.182	0.291417	4.16358e-12	2.03946e-11
G19038	10.4128	3.61277	0.346955	1.56339e-07	5.08758e-07
G1921	29.3596	7.34806	0.250278	4.06328e-53	1.69889e-51
G1922	563.416	149.308	0.265004	2.1996e-107	5.72237e-105
G19064	4.64767	2.31505	0.498109	5.85947e-05	0.000141978
G19085	223.577	574.617	2.5701	3.71298e-51	1.42052e-49
G19090	54.2217	140.978	2.60002	3.00538e-20	2.60333e-19
G19098	1.60091	0.319973	0.19987	3.73767e-07	1.16981e-06
G19099	111.23	29.5488	0.265655	3.2364e-38	7.08196e-37
G19104	67.4381	31.9226	0.473361	4.13587e-26	5.04426e-25
G19109	347.396	145.307	0.418274	6.02225e-25	6.90862e-24
G19113	69.3459	23.6931	0.341665	1.53933e-42	4.11908e-41
G19132	2.13905	0.814605	0.380825	0.00083165	0.00172306
G19139	3.68316	1.69936	0.461385	5.14834e-06	1.41849e-05
G19157	5.12796	0.999283	0.19487	2.42427e-15	1.51163e-14
G19158	20.1093	6.3332	0.314938	1.07392e-31	1.73174e-30
G19165	4.36853	0.850602	0.194711	1.83283e-16	1.25223e-15
G19189	2392.58	10808.9	4.51767	2.51708e-95	4.75281e-93
G19191	1012.27	4665.12	4.60858	1.41572e-70	1.10125e-68
G19209	12.5857	3.88297	0.308522	3.69659e-15	2.2723e-14
G19211	11.1218	1.21483	0.10923	3.77695e-19	3.06422e-18
G19221	223.742	467.941	2.09143	1.89736e-36	3.84964e-35
G19233	1311.76	590.152	0.449893	1.09961e-40	2.67632e-39
G19254	0.949648	3.14255	3.30917	1.80432e-07	5.83513e-07
G19265	2.82691	0.89861	0.317877	8.84673e-07	2.65833e-06
G19270	20.1353	0.0436735	0.00216899	9.5402e-110	2.65922e-107
G19284	221.465	98.4806	0.444678	1.04435e-36	2.14684e-35
G19288	1.24312	12.4031	9.97744	1.59434e-29	2.29723e-28
G19294	1637.69	12247.9	7.4788	1.53608e-62	9.29351e-61
G19302	1.53365	0.609444	0.397381	0.00199457	0.00388849
G19303	219.128	35.5149	0.162073	1.00363e-24	1.13248e-23
G19304	2.99988	1.28116	0.427071	3.32534e-05	8.30768e-05
G19307	1.53894	0.432128	0.280796	0.000107189	0.000250096
G19311	7.48563	1.16138	0.155148	4.74342e-23	4.83932e-22
G19320	3.50467	1.08555	0.309744	1.17568e-07	3.87326e-07
G19361	75.486	373.666	4.95014	2.27404e-36	4.59002e-35
G19373	151.133	40.3934	0.267271	1.03329e-54	4.6259e-53
G19395	2838.27	7025.32	2.47522	6.63692e-53	2.74068e-51
G19409	1.30736	0.39455	0.301791	5.3997e-05	0.0001313
G19413	4.72948	1.74303	0.368545	1.65412e-06	4.8273e-06
G1964	1.05984	2.62515	2.47694	0.000236813	0.000529836
G19426	2.75234	12.4464	4.52211	1.6675e-05	4.32321e-05
G19454	37.6031	6.87648	0.18287	8.70652e-86	1.11396e-83
G19465	74.2053	28.8395	0.388645	1.89193e-39	4.3859e-38
G19473	130.138	62.8243	0.482753	2.38545e-09	9.26711e-09
G19502	2.95143	0.408759	0.138495	2.69322e-14	1.5551e-13
G19506	528.841	261.715	0.494885	1.97528e-25	2.33228e-24
G19517	30.2922	14.7397	0.486583	1.47876e-16	1.01804e-15
G19527	658.283	5407.74	8.21492	5.04259e-93	8.61805e-91
G19528	9.67689	3.32931	0.344048	1.32459e-09	5.2557e-09
G19530	2.0218	0.843425	0.417166	3.25915e-05	8.15276e-05
G19548	24.9898	12.2614	0.490654	7.5707e-14	4.23865e-13
G19550	21.24	53.8618	2.53586	4.99068e-27	6.38884e-26
G19554	1.44133	0.497704	0.345309	0.00123856	0.00250019
G19566	1.55073	0.531327	0.342631	0.00143185	0.00286052
G19571	35.321	14.0721	0.398408	2.14114e-28	2.93688e-27
G19580	3.13214	1.46414	0.467458	0.00105435	0.00215282
G19581	3.14026	1.39286	0.44355	1.67044e-05	4.32987e-05
G19596	17.6511	7.98605	0.45244	1.79141e-14	1.04965e-13
G19597	205.249	101.555	0.494791	5.57975e-28	7.52125e-27
G19617	1.52998	0.674539	0.44088	0.00369629	0.00689765
G19643	15.7313	33.2205	2.11175	2.31082e-08	8.16687e-08
G19663	9.8437	4.59955	0.467258	6.52906e-11	2.90686e-10
G19674	24.5588	10.3469	0.421312	6.77345e-12	3.26123e-11
G19687	1524.05	546.972	0.358893	4.23585e-46	1.34206e-44
G19689	271.909	119.236	0.438515	7.2708e-26	8.76615e-25
G19696	194.18	95.1375	0.489946	5.13412e-06	1.41524e-05
G19715	491.137	232.561	0.473515	2.11204e-29	3.0227e-28
G19752	17.7144	2.05658	0.116096	1.64051e-19	1.3592e-18
G19757	98.4224	40.5407	0.411905	1.55345e-33	2.74303e-32
G19766	111.047	300.038	2.7019	1.70161e-30	2.58209e-29
G19783	1292.16	3367.83	2.60635	1.21667e-14	7.21191e-14
G19804	4.42145	2.20571	0.498866	3.45687e-05	8.62064e-05
G2004	519.377	86.5883	0.166716	6.71625e-21	6.06223e-20
G19820	162.614	74.6118	0.458827	1.00444e-21	9.50607e-21
G19824	23.9379	53.8857	2.25106	4.89114e-18	3.70259e-17
G2007	9.92825	3.20655	0.322972	1.69335e-20	1.49053e-19
G19848	1170.74	3530.37	3.01549	5.08075e-26	6.17587e-25
G19849	947.994	374.273	0.394805	3.3781e-56	1.6208e-54
G19854	108.525	43.2214	0.398263	1.02758e-38	2.29578e-37
G19856	168.437	67.1609	0.39873	5.34663e-39	1.21895e-37
G19857	6.53703	2.9508	0.451398	8.88328e-08	2.96455e-07
G19859	243.547	107.909	0.443074	5.59838e-37	1.17246e-35
G2011	679.149	1723.1	2.53715	1.53489e-60	8.65974e-59
G19874	8.91603	4.05605	0.454917	4.25449e-10	1.7681e-09
G19879	1.72152	5.33048	3.09637	2.51479e-07	8.00128e-07
G19882	9.36161	30.7905	3.28902	3.40948e-20	2.93599e-19
G19919	184.672	86.5192	0.468501	3.29985e-30	4.90868e-29
G19942	59.5077	170.078	2.85808	3.5978e-18	2.75111e-17
G2017	25.1748	10.8807	0.432205	1.72458e-24	1.91281e-23
G19962	26.3908	53.4321	2.02465	9.19192e-18	6.83889e-17
G19968	123.895	56.2395	0.453929	1.90094e-13	1.0346e-12
G19975	1.86353	0.261374	0.140257	2.79656e-10	1.17873e-09
G19979	0.216297	1.87429	8.66535	1.35546e-10	5.86413e-10
G19990	1585.42	551.409	0.3478	2.89574e-12	1.43645e-11
G19991	37.2478	15.1834	0.407633	5.50954e-16	3.62157e-15
G20013	1.46714	0.627639	0.427799	0.00267876	0.00511921
G20019	34.0083	13.601	0.399933	5.70557e-08	1.94115e-07
G20022	27.161	54.6253	2.01117	2.9859e-05	7.49645e-05
G2026	217.636	88.4889	0.406591	2.03538e-10	8.68216e-10
G20031	6.23804	2.09924	0.336523	8.43074e-13	4.35659e-12
G20051	15.4421	6.08072	0.393775	1.11286e-19	9.29923e-19
G20074	1643.92	757.784	0.46096	1.00241e-31	1.61976e-30
G20080	0.507055	9.92737	19.5785	2.62074e-19	2.14477e-18
G20082	44.2127	17.5679	0.397349	1.06298e-15	6.8169e-15
G20084	71.1403	28.4963	0.400564	4.20889e-15	2.57437e-14
G20092	9.71227	1.20997	0.124582	3.28277e-17	2.36138e-16
G20117	327.097	980.514	2.99763	1.51341e-19	1.25611e-18
G20147	1.68589	0.652988	0.387325	0.000649407	0.00136802
G2043	122.088	16.0244	0.131253	6.11959e-18	4.59538e-17
G20168	2.39657	0.648974	0.270793	5.55528e-08	1.8925e-07
G20208	3568.74	1395.29	0.390975	4.83833e-12	2.35274e-11
G20216	273.204	135.03	0.494247	2.64036e-32	4.39384e-31
G20218	34.8381	16.186	0.464606	4.89451e-23	4.98912e-22
G20225	2640.24	727.228	0.27544	1.44216e-47	4.83763e-46
G20234	8.83266	3.73638	0.423018	1.60109e-12	8.10898e-12
G20242	3524.97	1604.21	0.4551	3.92161e-41	9.82038e-40
G20257	1213.42	3108.5	2.56176	5.57077e-37	1.16772e-35
G20258	23.8461	52.6303	2.20709	3.688e-25	4.28115e-24
G20277	2.21452	0.639155	0.288621	1.98685e-06	5.74393e-06
G20288	120.25	329.227	2.73786	6.63763e-60	3.63115e-58
G20302	152.178	70.7023	0.464601	8.62848e-39	1.93884e-37
G20328	5.43958	39.0903	7.18628	1.09439e-35	2.12824e-34
G20329	1895.54	5205.98	2.74644	2.18311e-41	5.53795e-40
G20331	259.14	103.578	0.3997	2.2199e-18	1.71824e-17
G20334	715.359	1703.97	2.38198	1.21321e-31	1.94828e-30
G20341	2080.08	4418.57	2.12422	5.30013e-35	9.93572e-34
G20357	274.998	577.491	2.09999	8.24769e-25	9.3607e-24
G20364	9.80211	3.47398	0.354412	4.91005e-16	3.23751e-15
G20377	30.0367	3.99713	0.133075	1.15284e-47	3.88382e-46
G20378	1224.66	2965.98	2.42188	2.3448e-14	1.35961e-13
G20379	19.1488	2.0764	0.108435	3.64147e-70	2.77724e-68
G20382	93.7808	42.8236	0.456635	1.20345e-30	1.84048e-29
G20396	13.8137	44.9769	3.25595	2.10847e-27	2.74723e-26
G20406	34.7346	9.56159	0.275276	3.9096e-11	1.77059e-10
G20409	1.83637	5.88316	3.20369	1.5015e-07	4.89436e-07
G20437	3.96308	8.15047	2.0566	9.92539e-08	3.29542e-07
G20449	715.062	219.845	0.307449	5.16172e-11	2.31659e-10
G20453	350.589	132.465	0.377835	4.02983e-18	3.06944e-17
G20513	132.061	327.057	2.47655	1.80804e-38	3.98995e-37
G20528	1455.39	4477.92	3.07678	1.3453e-11	6.33142e-11
G20536	19.8092	8.88427	0.448493	3.12543e-20	2.70232e-19
G20538	289.442	20.4177	0.0705417	1.9578e-11	9.08981e-11
G20544	82.8262	204.733	2.47184	3.79358e-14	2.16747e-13
G2082	47.7761	21.4222	0.448387	2.73163e-15	1.69606e-14
G20558	4.73097	1.4367	0.303681	4.95393e-11	2.22718e-10
G20559	2.56561	0.425833	0.165977	2.31975e-12	1.15983e-11
G20574	20.2467	10.0335	0.495562	1.01076e-12	5.19359e-12
G20585	17.3181	4.80608	0.277518	8.22788e-34	1.46835e-32
G20626	51.7893	316.079	6.10316	2.95418e-131	1.38338e-128
G20686	1.43791	0.638194	0.443835	0.00262023	0.00501595
G20694	2.91766	1.34607	0.461354	0.00014475	0.000332403
G2092	67.7596	384.091	5.66843	2.87838e-58	1.49103e-56
G20735	385.961	869.073	2.25171	8.52555e-41	2.09023e-39
G20747	0.587424	3.28522	5.5926	5.84695e-13	3.0565e-12
G20755	28.2378	5.16864	0.18304	3.39503e-20	2.92462e-19
G20761	26.0849	65.9915	2.52987	4.41733e-30	6.51716e-29
G20768	1.1343	2.91009	2.56555	4.81193e-05	0.000117877
G20785	253.395	90.0505	0.355377	0.000493964	0.00105709
G20786	79.5135	25.2869	0.318021	0.00043834	0.000945055
G2102	611.849	245.117	0.400617	7.27312e-15	4.37883e-14
G20803	691.219	270.05	0.390686	4.76581e-47	1.57608e-45
G20806	16.9381	6.55729	0.387132	1.08823e-17	8.05814e-17
G20822	28.9822	8.90136	0.307132	1.13024e-43	3.19607e-42
G20823	13.3481	3.98232	0.298343	2.10571e-22	2.07156e-21
G20859	26.7709	10.9332	0.4084	3.26738e-30	4.86347e-29
G2114	68.9561	23.8157	0.345374	6.90763e-52	2.74128e-50
G20889	2.35744	0.782736	0.332028	6.67274e-07	2.03062e-06
G20893	2130.5	537.798	0.252428	2.43596e-16	1.647e-15
G20894	72.6807	33.0673	0.454967	9.53806e-17	6.63274e-16
G219	2.06881	0.485764	0.234804	3.54284e-08	1.23184e-07
G20903	10.3239	4.22367	0.409116	2.65316e-15	1.64821e-14
G2117	562.231	193.831	0.344754	1.31194e-53	5.65705e-52
G20936	5173.72	12646.3	2.44433	3.64095e-38	7.94493e-37
G220	43.5563	19.1784	0.440313	1.25282e-27	1.66008e-26
G2121	3415.5	1407.32	0.412039	1.5662e-39	3.64522e-38
G20943	142.565	63.1078	0.44266	1.06515e-27	1.41541e-26
G2122	4.77242	1.97187	0.41318	2.19143e-06	6.30423e-06
G20944	455.937	1096.17	2.40421	4.63849e-48	1.58087e-46
G20994	896.721	380.534	0.424362	3.06048e-16	2.05031e-15
G20999	34.726	3.04338	0.0876398	1.13822e-07	3.7541e-07
G21005	195.902	80.5921	0.41139	7.47536e-25	8.50063e-24
G21011	0.925601	2.16465	2.33864	0.00220931	0.00427957
G21026	16.0711	1.17896	0.0733591	3.14472e-18	2.41096e-17
G21027	37.4041	9.80426	0.262117	2.36443e-16	1.60095e-15
G21028	117.376	16.3794	0.139547	2.77085e-20	2.40998e-19
G21031	1.88199	0.784303	0.41674	0.000844527	0.00174773
G21034	20.5082	6.52256	0.318047	2.93108e-06	8.30348e-06
G21036	14.906	4.48614	0.300962	2.26392e-12	1.13288e-11
G21052	32.3113	12.3041	0.380799	2.79136e-31	4.4041e-30
G21055	335.177	688.389	2.05381	1.40993e-20	1.24621e-19
G21073	377.759	4972.64	13.1635	1.41332e-104	3.44704e-102
G21105	175.084	485.435	2.77258	7.31963e-34	1.30826e-32
G21106	88.75	257.908	2.90601	5.57426e-28	7.51819e-27
G21131	2.4839	0.633275	0.254952	2.53261e-08	8.92245e-08
G21144	5.65597	1.87262	0.331087	2.75831e-13	1.47619e-12
G21147	16.0475	3.22015	0.200663	3.15453e-14	1.81296e-13
G21184	1.62534	0.800487	0.492504	0.00330772	0.00622714
G21208	8100.43	3048.97	0.376397	6.36499e-36	1.25025e-34
G21214	1.89343	0.830581	0.438665	1.0243e-05	2.72998e-05
G2160	2.54182	0.656032	0.258095	7.54715e-09	2.80357e-08
G2161	1.55135	0.670302	0.432076	8.93618e-05	0.000210537
G21251	3101.72	26079.6	8.40812	4.3097e-14	2.45338e-13
G21257	51.981	20.539	0.395126	6.52874e-33	1.11988e-31
G21264	3.24813	83.9573	25.8479	9.13971e-125	3.50815e-122
G21265	2.26941	17.1012	7.53552	6.57994e-32	1.07436e-30
G21272	227.874	97.6728	0.428626	9.48712e-43	2.56799e-41
G21275	351.299	147.846	0.420854	3.17261e-45	9.56028e-44
G21281	5.61443	14.0325	2.49936	1.05778e-08	3.86318e-08
G21282	74.968	20.6318	0.275208	6.60641e-31	1.02303e-29
G21286	0.911032	2.74324	3.01113	9.18961e-06	2.46016e-05
G21292	4.8312	1.96226	0.406163	3.04982e-10	1.28133e-09
G21314	438.649	944.163	2.15244	1.24464e-22	1.2385e-21
G21346	480.469	1167.3	2.42949	8.17651e-15	4.90884e-14
G2175	5.52955	1.48519	0.268592	5.85269e-15	3.54737e-14
G21405	4.02452	38.4166	9.54564	3.39307e-40	8.13989e-39
G21411	26.5086	8.37157	0.315806	5.02594e-31	7.8191e-30
G21420	13.0183	2.24703	0.172605	5.49928e-22	5.26627e-21
G21421	43.6517	7.43108	0.170236	1.00089e-28	1.39244e-27
G21422	8683.41	2805.86	0.323129	4.4439e-55	2.03619e-53
G21423	2017.79	644.448	0.319382	2.35484e-32	3.93269e-31
G21445	675.874	245.989	0.363957	5.41699e-15	3.2901e-14
G21462	2528.85	5712.18	2.25881	1.82084e-24	2.01575e-23
G21464	44.2821	20.704	0.467549	1.26557e-24	1.41848e-23
G21465	1.32071	0.55749	0.422113	0.00296629	0.00563099
G2193	8.41672	0.689496	0.0819197	3.0068e-53	1.26167e-51
G2195	1.44193	3.88548	2.69464	2.74407e-07	8.71181e-07
G21503	1073.66	462.058	0.430356	3.57998e-20	3.07829e-19
G21509	277.731	556.341	2.00316	2.24451e-20	1.96533e-19
G21513	92.0143	37.8796	0.411671	1.44644e-27	1.90799e-26
G21514	172.629	69.5859	0.403094	5.39453e-09	2.03034e-08
G21516	298.754	124.385	0.416347	2.59382e-29	3.70089e-28
G21517	193.725	55.5257	0.286621	1.41253e-55	6.57515e-54
G2197	194.499	89.8134	0.461768	1.81939e-38	4.01123e-37
G21536	258.379	117.744	0.455703	3.58516e-36	7.13801e-35
G21543	100.284	19.5257	0.194703	4.57059e-64	2.92393e-62
G21556	38.554	13.7866	0.357591	1.48218e-23	1.56323e-22
G21571	13.8799	3.02675	0.218067	1.89821e-41	4.84147e-40
G21580	35.5206	72.332	2.03634	6.74949e-19	5.3936e-18
G21589	1008.96	185.838	0.184188	4.26414e-133	2.12427e-130
G21592	18.082	681.749	37.7032	9.81072e-47	3.19039e-45
G21595	1509.92	331.639	0.21964	6.60134e-110	1.86222e-107
G21597	83.0097	39.031	0.470198	9.4062e-19	7.43907e-18
G21601	57.3042	231.065	4.03226	7.18014e-17	5.03743e-16
G21602	308.52	143.706	0.465793	1.21069e-24	1.35892e-23
G21633	40.4957	19.0157	0.469573	9.3076e-23	9.33711e-22
G21647	19.9231	9.24643	0.464105	5.02565e-17	3.56686e-16
G2218	115.005	339.299	2.95029	2.98902e-32	4.94943e-31
G21681	8706.25	4115.95	0.472758	1.07996e-40	2.63123e-39
G2219	10.3666	30.1392	2.90734	3.64816e-36	7.25727e-35
G21689	2.09102	0.308647	0.147606	3.67672e-11	1.66899e-10
G21705	234.517	88.5389	0.377538	1.46037e-42	3.92122e-41
G21706	50.8119	150.741	2.96664	5.77182e-60	3.17233e-58
G230	0.779527	4.67994	6.00356	7.61922e-15	4.58367e-14
G21735	12.3108	5.92964	0.481663	4.46832e-10	1.85334e-09
G21738	4.20858	2.05649	0.488641	5.27668e-05	0.000128589
G21759	2.16268	0.865591	0.40024	0.000704009	0.00147412
G21760	38.778	16.9487	0.437069	2.19169e-25	2.57482e-24
G21768	58.6107	28.6241	0.488376	1.01901e-21	9.64008e-21
G21790	9.1366	3.03323	0.331986	4.31455e-16	2.85773e-15
G21808	16.4809	2.63227	0.159716	5.78166e-57	2.88025e-55
G21820	765.326	293.891	0.384008	3.38599e-62	2.02244e-60
G21839	46.5368	109.677	2.35678	1.01221e-20	9.01826e-20
G21840	9452.85	2247.7	0.23778	2.29804e-90	3.6603e-88
G21880	1.44217	0.617706	0.428316	0.00338521	0.00635923
G21887	911.048	1985.39	2.17923	7.19555e-40	1.69664e-38
G2242	216.008	3774.19	17.4724	6.52258e-155	4.92644e-152
G21918	1.5762	14.1184	8.95729	1.09066e-24	1.22773e-23
G21924	34.7577	232.225	6.68125	4.60165e-40	1.09606e-38
G21938	2.19089	20.9128	9.54533	4.60122e-13	2.42042e-12
G21939	18.9725	151.537	7.98722	2.40216e-39	5.54677e-38
G21942	4522.19	2159.77	0.477594	9.08674e-33	1.55071e-31
G21943	2066.44	990.74	0.479442	2.11947e-36	4.28542e-35
G21952	3.02091	20.8778	6.91108	9.7747e-23	9.78892e-22
G2248	302.107	19.3252	0.0639683	7.84207e-28	1.04862e-26
G21993	165.64	544.833	3.28925	4.13644e-14	2.35819e-13
G21994	0.585943	8.68992	14.8307	1.20599e-19	1.0056e-18
G233	7.26977	0.429096	0.0590247	3.5183e-15	2.16612e-14
G2249	32.6951	2.12597	0.065024	2.45744e-15	1.53191e-14
G2254	2.16014	0.210339	0.0973727	8.7744e-11	3.8552e-10
G22030	1451.49	664.73	0.457963	3.41566e-16	2.28042e-15
G22031	514.707	245.999	0.47794	4.35083e-17	3.10412e-16
G22044	1.58435	0.371456	0.234453	5.25344e-06	1.44643e-05
G22062	80.7348	1193.05	14.7775	6.65631e-90	1.03901e-87
G22063	64.0973	726.196	11.3296	1.51352e-56	7.46053e-55
G22066	1379.36	3792.22	2.74925	1.00897e-32	1.71686e-31
G22068	371.143	6042.86	16.2818	9.15148e-90	1.38241e-87
G22072	725.826	6924.12	9.53964	3.45615e-54	1.51824e-52
G22078	1585.13	8676.7	5.4738	9.15051e-58	4.66776e-56
G22087	2.67538	0.353158	0.132003	5.94241e-14	3.35105e-13
G2263	418.191	122.608	0.293186	4.4929e-43	1.23761e-41
G22091	135.434	38.8539	0.286885	1.87352e-46	5.98454e-45
G22099	515.865	156.695	0.303752	5.1067e-41	1.26661e-39
G22115	47.7885	21.1481	0.442534	4.40637e-13	2.3221e-12
G22126	1527.91	4443.85	2.90845	2.21106e-62	1.33084e-60
G22129	1449.5	4224.95	2.91476	3.6298e-64	2.33484e-62
G22133	14.0532	6.52699	0.464448	1.68572e-12	8.52105e-12
G22135	4.34318	0.92203	0.212294	1.694e-13	9.25634e-13
G22145	310.107	1341.67	4.32647	6.02358e-126	2.39044e-123
G22148	765.429	216.059	0.282272	2.95469e-102	6.84961e-100
G22166	10.1021	3.5144	0.347888	6.90049e-17	4.84898e-16
G22189	17.1408	41.8278	2.44025	2.57591e-14	1.48956e-13
G22190	307.25	122.724	0.399428	1.24685e-46	4.01012e-45
G22193	14.6003	6.44948	0.441734	5.15463e-16	3.39304e-15
G22195	5310.96	1956.26	0.368344	1.49642e-07	4.87915e-07
G22196	9.9679	4.77654	0.479192	2.01595e-08	7.16586e-08
G22215	0.514743	2.88676	5.60816	2.18005e-11	1.00897e-10
G22216	1.19228	3.7396	3.13651	1.06483e-06	3.16636e-06
G22228	3.18122	8.13837	2.55825	5.09311e-09	1.9206e-08
G22255	5.89047	0.205513	0.034889	3.75915e-36	7.4717e-35
G22282	126.343	996.978	7.89104	1.60372e-30	2.43775e-29
G22283	89.789	489.973	5.45693	6.87761e-38	1.48554e-36
G22284	3.56977	1.4743	0.412998	2.80577e-07	8.89563e-07
G22285	2.74476	5.71583	2.08245	0.00501351	0.00914438
G22290	3.7877	0.826542	0.218217	0.00119767	0.00242307
G22291	5.43092	0.702374	0.129329	5.78378e-29	8.13342e-28
G22292	6.4899	0.190549	0.0293609	1.26812e-44	3.74896e-43
G22302	64.6943	154.05	2.3812	9.30997e-12	4.43868e-11
G22304	2.04979	0.0532925	0.025999	7.66914e-18	5.72776e-17
G22319	7.55071	3.76975	0.499258	8.68791e-08	2.90308e-07
G34	14.7658	43.1212	2.92035	9.55117e-14	5.31064e-13
G22321	466.407	1446.55	3.10149	4.64756e-74	4.07558e-72
G22345	3.80196	1.01939	0.268122	1.11562e-10	4.86248e-10
G22346	2.10494	0.511892	0.243186	5.08621e-09	1.91831e-08
G22374	6.96562	3.3669	0.48336	4.52256e-08	1.55631e-07
G22375	7.3481	3.36537	0.457991	5.1391e-08	1.75711e-07
G22379	4330.49	1838.91	0.424643	1.84943e-47	6.17724e-46
G22380	1870.19	883.446	0.472383	1.72378e-39	4.00402e-38
G22381	1.39533	0.366391	0.262583	0.00039622	0.000860106
G22394	219.766	103.408	0.470539	2.07273e-17	1.50811e-16
G22398	22.8032	2.2689	0.0994993	8.17828e-77	7.75248e-75
G22399	1.51403	0.0229978	0.0151898	1.71899e-16	1.17686e-15
G22408	4.54176	2.00504	0.441468	5.93019e-07	1.81479e-06
G22415	6.32345	2.45582	0.388368	1.96596e-10	8.39064e-10
G22417	4.13963	2.04022	0.492851	6.96083e-05	0.000166647
G22418	148.559	63.6217	0.428258	4.70113e-41	1.16974e-39
G22437	18.2157	38.5943	2.11874	1.32291e-20	1.17151e-19
G22446	15.2447	3.32218	0.217923	7.02846e-26	8.4827e-25
G22448	2.373	0.819627	0.345398	2.27148e-05	5.78783e-05
G22449	97.5281	224.519	2.3021	5.93197e-37	1.2401e-35
G22451	109.872	230.113	2.09437	2.33569e-23	2.42518e-22
G22452	2.19378	4.53796	2.06856	4.40974e-07	1.36845e-06
G22479	22.0261	10.5607	0.479464	1.85106e-18	1.44085e-17
G22490	311.675	153.529	0.492594	3.56722e-34	6.45462e-33
G22505	17.7179	7.78973	0.439652	1.55143e-16	1.06619e-15
G22509	2.96151	7.66604	2.58856	1.69901e-10	7.29516e-10
G22510	181.85	393.922	2.1662	4.94311e-29	6.97217e-28
G2303	491.34	95.3034	0.193966	2.19293e-47	7.29337e-46
G22573	18.4775	2.67269	0.144645	3.58529e-21	3.28299e-20
G22589	166.098	67.2488	0.404875	7.54346e-46	2.35497e-44
G22591	25.6005	12.4699	0.487096	9.95437e-20	8.34784e-19
G22593	173.466	69.0449	0.398032	4.72027e-46	1.48949e-44
G2313	27521.8	12196.2	0.443145	1.70984e-42	4.5545e-41
G22602	95.533	33.3272	0.348856	2.49216e-51	9.61308e-50
G22605	14.2059	6.19637	0.436182	6.58725e-19	5.26755e-18
G22606	2.31003	0.650644	0.281661	1.16727e-06	3.45561e-06
G22645	1618.81	3382.68	2.08961	9.84467e-32	1.59187e-30
G22652	24.9079	11.1326	0.446951	2.63311e-15	1.63706e-14
G22660	2.60757	0.473938	0.181755	8.52372e-12	4.07211e-11
G22682	3.58331	1.05714	0.295017	3.23773e-09	1.24439e-08
G22683	5.16206	2.56275	0.496459	2.95644e-05	7.4289e-05
G22691	81.1294	588.029	7.24805	1.35111e-45	4.15702e-44
G22705	611.329	234.543	0.38366	2.23849e-51	8.64886e-50
G22722	3.74269	1.81964	0.486186	1.07119e-05	2.84589e-05
G22727	38.8892	13.4679	0.346316	8.44374e-15	5.06668e-14
G22734	31.0599	4.49712	0.144789	1.09086e-83	1.31656e-81
G22742	2.00776	5.93131	2.9542	1.06728e-11	5.06164e-11
G22751	4.11947	1.67525	0.406667	4.81009e-07	1.48678e-06
G22754	8.96365	3.83896	0.428281	1.26165e-12	6.44424e-12
G22769	10.1555	4.80358	0.473003	5.86363e-12	2.83425e-11
G22770	3.35221	1.36761	0.407972	2.13959e-06	6.16116e-06
G22781	99.1652	49.1318	0.495454	2.26122e-07	7.23381e-07
G22789	1.25533	0.607788	0.484167	0.00379857	0.00707162
G2336	3.38188	0.343244	0.101495	1.03397e-20	9.20857e-20
G22791	1.28545	3.59101	2.79358	4.79333e-07	1.48199e-06
G22793	1.60467	0.442572	0.275802	1.46436e-05	3.82449e-05
G22799	3.19924	0.384648	0.120231	5.41654e-11	2.42723e-10
G22813	1.73391	0.554688	0.319906	2.09041e-05	5.3474e-05
G22816	161.208	58.1057	0.360439	1.90172e-56	9.31523e-55
G22817	371.651	137.503	0.369979	8.84101e-62	5.16218e-60
G22841	313.399	136.322	0.43498	8.04188e-27	1.02056e-25
G22845	8.58137	4.20451	0.489958	2.60404e-07	8.27624e-07
G22865	1.08432	3.50311	3.23071	2.68012e-09	1.03586e-08
G22906	154.178	55.4968	0.359952	4.95417e-53	2.05304e-51
G22923	0.580325	3.42257	5.89768	2.9076e-13	1.55112e-12
G22927	7.20862	1.09565	0.151992	3.5026e-20	3.01396e-19
G22929	21.1036	9.29295	0.44035	3.58598e-20	3.08231e-19
G22939	7.32107	16.2553	2.22034	1.45124e-08	5.22276e-08
G22956	22.2442	75.0038	3.37184	1.17564e-33	2.08376e-32
G22968	50.6872	5.71228	0.112697	2.49505e-14	1.44388e-13
G23004	13.0092	5.34929	0.411193	1.1388e-15	7.28916e-15
G2353	2.74846	1.04178	0.379042	1.64935e-05	4.27898e-05
G23007	4.62466	1.86918	0.404176	2.06732e-06	5.96404e-06
G23016	3.96861	1.98252	0.49955	0.000116631	0.000270832
G23041	2.79018	1.37513	0.492846	0.00032378	0.000710694
G23048	3.03831	1.32516	0.436151	7.38813e-05	0.000176246
G2364	162.344	74.5576	0.459258	1.86664e-36	3.79719e-35
G23082	291.495	671.374	2.30321	1.51122e-39	3.52076e-38
G23083	6.45164	14.6631	2.27277	2.15665e-16	1.4628e-15
G2365	147.92	62.3347	0.421407	7.45761e-15	4.48875e-14
G23113	2.00839	0.967484	0.481721	0.00275843	0.00526287
G23116	17.2379	8.06281	0.467738	6.4112e-09	2.39527e-08
G23125	2.33585	0.208547	0.0892812	5.65066e-15	3.42936e-14
G23128	49.9086	23.7748	0.476366	1.29575e-24	1.45023e-23
G23146	647.893	1719.55	2.65406	1.16955e-57	5.95299e-56
G23165	4666.82	1209.12	0.259088	4.00421e-36	7.94022e-35
G23167	563.294	2196.22	3.89889	9.60739e-76	8.78701e-74
G23195	1.88642	0.798332	0.423199	0.00248604	0.00477822
G2378	626.623	1630.51	2.60206	1.55734e-43	4.3669e-42
G23252	22.3453	10.4272	0.466638	9.55891e-16	6.15376e-15
G23280	2.51079	0.845632	0.336799	5.52027e-06	1.51633e-05
G23286	22.3895	10.8235	0.483416	6.84986e-16	4.47151e-15
G23301	30.3019	112.816	3.72307	3.36943e-21	3.09501e-20
G23302	10.6799	39.1179	3.66276	1.24568e-20	1.10436e-19
G23304	457.345	145.619	0.318401	2.30817e-49	8.2509e-48
G23305	113.664	37.3932	0.32898	4.5299e-43	1.24633e-41
G23315	750.764	1617.19	2.15406	4.1225e-22	3.98202e-21
G23335	758.43	264.621	0.348907	1.25543e-23	1.33128e-22
G23344	1625.5	605.673	0.372608	7.81383e-47	2.55165e-45
G23361	16.3812	7.56311	0.461693	4.603e-08	1.58166e-07
G23401	4.25993	2.12255	0.498261	0.000163491	0.000372915
G23416	314.57	139.317	0.442882	4.62736e-43	1.27166e-41
G23430	1.53621	0.474446	0.308841	9.266e-05	0.000217957
G23438	30.2712	10.5575	0.348763	1.95905e-30	2.96313e-29
G23439	340.653	127.532	0.374376	2.79598e-60	1.55499e-58
G23440	4.56002	12.0218	2.63636	3.11439e-15	1.92453e-14
G23469	30.1725	11.1017	0.367942	2.82443e-32	4.68683e-31
G23502	23.5881	10.5416	0.446903	1.6528e-17	1.20896e-16
G23532	8.107	1.27235	0.156944	5.54957e-09	2.08601e-08
G2418	40.4399	108.513	2.68332	3.41987e-25	3.9857e-24
G23572	2.70658	5.88456	2.17417	3.59009e-06	1.00777e-05
G23595	80.8354	284.467	3.51909	2.41e-92	4.05954e-90
G23611	93.5831	38.1516	0.407676	1.72305e-40	4.15484e-39
G23614	91.5658	192.942	2.10714	1.32925e-06	3.91536e-06
G23615	6.9905	23.7954	3.40396	1.64205e-27	2.15269e-26
G23617	14.0344	3.8702	0.275765	1.333e-27	1.76333e-26
G23623	9.11008	4.50642	0.494663	2.81639e-09	1.08673e-08
G23624	553.659	1443.43	2.60707	7.3085e-51	2.76895e-49
G23630	22.1718	8.41513	0.379543	2.74061e-23	2.83431e-22
G23640	2.58753	0.674128	0.26053	9.94016e-07	2.96709e-06
G23654	26.3283	12.1763	0.462479	3.29066e-20	2.83994e-19
G23676	62.4645	12.9908	0.207971	4.9831e-49	1.75979e-47
G23688	4.73481	1.21687	0.257006	1.92889e-11	8.96092e-11
G23734	132.823	46.6895	0.351516	1.17645e-27	1.55976e-26
G23767	92.5534	336.1	3.63142	5.35152e-99	1.12883e-96
G23772	3.49594	0	0	8.75196e-43	2.37174e-41
G23773	5.88016	0.415336	0.0706335	2.49893e-41	6.3254e-40
G23775	155.629	33.6318	0.216102	7.9701e-53	3.27389e-51
G23776	313.421	112.224	0.358063	8.10277e-53	3.32256e-51
G2447	6.36091	2.90566	0.456799	6.87185e-09	2.56165e-08
G23796	21.4648	193.701	9.02412	1.06565e-11	5.05596e-11
G23800	1587.83	187.739	0.118236	1.89418e-198	2.4639e-195
G2449	7.88692	3.16951	0.401869	3.08588e-12	1.5269e-11
G2450	20.6034	9.94355	0.482616	6.21347e-16	4.06943e-15
G23825	2.53943	0.686532	0.270349	6.68016e-09	2.49218e-08
G23826	2.2317	1.06935	0.479164	6.19569e-05	0.000149475
G23831	41.8457	19.6814	0.470333	0.000446421	0.000960973
G23849	164.405	7922.47	48.1887	2.48758e-224	8.3206e-221
G23850	9.35108	0.956371	0.102274	1.3161e-38	2.9292e-37
G23852	74.3938	29.2466	0.393131	1.95606e-23	2.0446e-22
G23867	109.778	263.264	2.39815	2.03997e-07	6.56368e-07
G23893	3.38563	1.45784	0.430596	1.06447e-06	3.16569e-06
G23899	8.40227	3.80701	0.453093	2.3556e-11	1.08486e-10
G23905	1.34416	5.65761	4.20904	8.68186e-16	5.61074e-15
G23907	9.44239	0.309037	0.0327287	6.08519e-63	3.7396e-61
G23910	71.5227	214.524	2.99938	2.20394e-53	9.34836e-52
G23917	1533.77	11123.6	7.25246	2.45264e-107	6.31057e-105
G23918	2229.74	4894.77	2.19522	7.07298e-31	1.09311e-29
G2465	11.185	3.57474	0.319602	6.68331e-23	6.77416e-22
G23926	0.825226	3.57533	4.33254	1.25527e-12	6.41442e-12
G23937	154.684	61.3804	0.396811	1.02664e-45	3.18802e-44
G250	1430.43	418.136	0.292315	1.58819e-27	2.08675e-26
G23961	851.196	394.889	0.463923	3.68797e-38	8.04004e-37
G23962	403.52	186.965	0.463335	1.4013e-36	2.86801e-35
G23966	12.9412	5.15345	0.39822	2.48486e-19	2.03571e-18
G23968	16.8739	6.30631	0.373733	6.73564e-23	6.82129e-22
G23977	100.662	47.6713	0.473579	2.88789e-27	3.73368e-26
G23984	17.1877	7.29145	0.424226	4.40563e-16	2.91476e-15
G24012	10.8581	2.49596	0.229871	1.05734e-15	6.7826e-15
G24038	5.60432	2.31518	0.413106	2.14701e-07	6.88724e-07
G24040	698.708	327.178	0.468262	8.17053e-37	1.68997e-35
G24042	1243.49	574.119	0.461699	6.33302e-37	1.31923e-35
G24050	104.642	28.853	0.275731	1.0731e-41	2.77629e-40
G24064	2.65505	0.617116	0.232431	4.2747e-10	1.77587e-09
G24073	5.24479	14.6012	2.78394	9.57562e-18	7.11532e-17
G2473	1010.13	426.812	0.422531	4.60127e-50	1.70196e-48
G24079	144.358	324.472	2.2477	7.71492e-39	1.74024e-37
G24080	4.09136	1.52304	0.372257	5.49599e-06	1.51001e-05
G24092	6.19599	2.55926	0.41305	4.9657e-08	1.70055e-07
G24107	28.801	76.9124	2.67048	5.90489e-13	3.08609e-12
G24111	35.0486	134.947	3.85028	9.85555e-19	7.78535e-18
G24113	172.27	623.631	3.62008	5.75115e-79	5.98478e-77
G24134	1.91752	0.243316	0.126891	1.07141e-08	3.91052e-08
G24151	46.5511	1265.07	27.1759	3.5679e-217	7.59444e-214
G24185	43.9216	20.9608	0.477233	8.77211e-21	7.86032e-20
G24190	807.567	329.823	0.408416	4.89406e-54	2.13388e-52
G24203	264.756	758.193	2.86374	5.64726e-62	3.31391e-60
G24205	1.28856	0.240097	0.18633	2.58904e-06	7.38814e-06
G24229	46.5392	21.2796	0.45724	1.27676e-06	3.76832e-06
G24265	1.06326	2.91311	2.7398	1.6078e-05	4.17814e-05
G24272	45.7708	22.7821	0.497743	8.5518e-09	3.15475e-08
G24291	9.15884	42.0187	4.58777	1.64835e-11	7.69888e-11
G24302	54.5987	164.571	3.01419	2.69554e-44	7.83043e-43
G24311	178.345	654.372	3.66913	9.9266e-38	2.1187e-36
G24322	46.047	164.751	3.57788	1.91701e-36	3.88614e-35
G24323	393.372	1279.48	3.25259	2.66943e-52	1.07392e-50
G24339	158.125	542.71	3.43215	7.3298e-38	1.57739e-36
G24342	24.5869	11.6996	0.475848	1.03589e-15	6.65234e-15
G24348	2.03281	0.996201	0.490062	0.00178546	0.00350916
G24353	18.7069	9.22675	0.493226	3.2275e-15	1.99127e-14
G24374	256.987	85.7811	0.333796	4.23936e-35	7.97271e-34
G24375	12506.6	6119.06	0.489265	6.09916e-29	8.5615e-28
G24377	180.331	77.3083	0.428702	1.40176e-21	1.31494e-20
G24380	155.01	335.972	2.16742	1.01344e-26	1.28056e-25
G24382	1.69067	0.544526	0.322078	0.000284852	0.000630212
G24393	0.396765	2.9115	7.33809	2.32454e-11	1.07182e-10
G24417	86.7116	30.2275	0.348598	5.1083e-40	1.21427e-38
G24418	48.2959	14.1925	0.293866	3.74839e-48	1.28499e-46
G24453	1.80996	0.539712	0.29819	0.000184987	0.000419171
G24464	6.96472	2.37581	0.34112	3.29795e-12	1.62701e-11
G24465	39.242	16.2233	0.413416	1.78906e-28	2.46407e-27
G24466	3.77541	1.04996	0.278105	1.07019e-10	4.66791e-10
G24501	4.83786	1.80729	0.373571	0.000342671	0.000750052
G24505	31.0384	12.7782	0.41169	7.68664e-11	3.39639e-10
G24522	5.54524	1.77383	0.319884	1.76621e-15	1.11677e-14
G24523	5.30589	1.73231	0.326487	9.35643e-15	5.59427e-14
G24542	727.248	334.401	0.459817	2.20952e-23	2.29928e-22
G24547	3.42896	1.14047	0.332598	4.015e-08	1.38941e-07
G24559	2.19014	0.76744	0.350407	1.94636e-05	4.99694e-05
G24563	4.68628	2.12245	0.452908	1.25879e-05	3.31719e-05
G24578	0.511405	2.69314	5.26615	6.18991e-11	2.76006e-10
G24589	10.0736	4.8771	0.484148	8.96934e-10	3.60963e-09
G24602	1.5108	0.509494	0.337235	0.000711178	0.00148781
G2522	21.5753	45.8872	2.12684	9.97747e-09	3.65362e-08
G2523	47.8287	4.46229	0.0932974	3.53403e-20	3.03989e-19
G24714	346.653	140.997	0.406739	1.22881e-47	4.13382e-46
G24735	158.44	490.167	3.09372	1.61805e-43	4.53169e-42
G24745	16.7249	5.61476	0.335713	1.01687e-15	6.53378e-15
G24790	6.1419	3.04355	0.495539	1.46446e-06	4.29416e-06
G24793	59.7345	156.15	2.61406	2.41145e-20	2.10756e-19
G24802	3.74575	1.81264	0.48392	2.25037e-05	5.73779e-05
G24808	569.844	1166.84	2.04765	6.34943e-38	1.37272e-36
G24809	0.259937	5.78349	22.2496	6.07707e-26	7.34581e-25
G24828	30.3287	96.8189	3.19232	1.40705e-06	4.13359e-06
G24835	6.16258	58.6166	9.51169	4.47408e-61	2.56755e-59
G24837	1403.88	3195.21	2.27599	1.93876e-26	2.41074e-25
G24838	2422.96	10177	4.20022	5.6032e-117	1.92931e-114
G24856	11.5563	81.2847	7.03379	8.8549e-58	4.52682e-56
G24873	43.4245	134.542	3.0983	1.86167e-47	6.20045e-46
G24875	4.56907	0.810404	0.177367	1.23063e-14	7.28914e-14
G24878	7.0613	2.62601	0.371887	6.68127e-14	3.75504e-13
G24887	96.7344	336.57	3.47932	7.89025e-67	5.43359e-65
G24895	1.91933	0.765719	0.398952	0.00175042	0.00344637
G24910	1974.17	946.558	0.479472	1.64149e-27	2.15269e-26
G24920	6.66599	1.43565	0.215369	4.80448e-21	4.36524e-20
G24921	87.5214	379.182	4.33245	1.13653e-70	8.89991e-69
G24924	0.373633	1.43465	3.83973	7.95605e-06	2.14884e-05
G24952	6.31846	0.895441	0.141718	2.01071e-26	2.4949e-25
G24964	1.44293	0.296181	0.205263	4.12776e-06	1.14947e-05
G24966	6.85914	18.7917	2.73966	1.0069e-24	1.13507e-23
G24975	1.42283	0.487575	0.342681	0.000798137	0.00165758
G24976	34113.3	13598.6	0.398632	1.02409e-34	1.89401e-33
G24983	175.197	414.462	2.36569	4.14381e-48	1.41847e-46
G24987	408.374	1124.01	2.7524	2.1804e-49	7.81805e-48
G24989	581.449	1600.69	2.75294	6.01411e-63	3.70564e-61
G24990	447.248	98.5826	0.22042	6.82677e-20	5.78928e-19
G24993	22.1593	65.7481	2.96706	1.37811e-13	7.57264e-13
G25006	74.5873	15.103	0.202488	8.96663e-101	1.96377e-98
G25013	15.2564	31.5528	2.06817	7.23833e-06	1.9661e-05
G25015	3.75632	8.67503	2.30945	4.81523e-05	0.000117945
G25019	0.882636	5.127	5.80873	2.33455e-20	2.04264e-19
G25021	2.1197	13.7677	6.49512	4.65119e-31	7.26503e-30
G25025	890.655	405.914	0.455748	6.78673e-39	1.53828e-37
G25026	2821.96	8722.46	3.09093	4.0798e-83	4.82447e-81
G25041	10681.4	2098.71	0.196483	1.54534e-43	4.33844e-42
G25042	561.663	126.984	0.226087	1.36745e-34	2.51315e-33
G25046	3.67755	0.27196	0.0739514	2.26949e-26	2.80707e-25
G25047	3.78835	0.418129	0.110372	1.03445e-19	8.65948e-19
G25048	29.5819	12.2386	0.413718	2.28722e-18	1.76859e-17
G25071	57.5948	6.14865	0.106757	1.84304e-18	1.43508e-17
G25081	8.87378	1.43462	0.161669	1.36901e-36	2.80683e-35
G25089	4.46144	0.516632	0.115799	3.18022e-25	3.71009e-24
G25119	17.9114	8.41793	0.469975	0.00220074	0.00426416
G25124	2.7069	0.677776	0.250389	2.9636e-08	1.0369e-07
G25133	4.57533	150.986	32.9999	8.55578e-70	6.44132e-68
G25144	164.652	58.838	0.357347	3.38517e-32	5.59353e-31
G2563	70.0249	28.8626	0.412177	0.000180701	0.000409856
G2564	2067.57	5409.04	2.61613	7.9204e-23	7.98658e-22
G25189	719.652	324.567	0.451005	3.78523e-10	1.58037e-09
G25193	4.18346	1.8106	0.4328	2.80491e-07	8.89411e-07
G25210	85.1065	25.273	0.296957	6.55225e-14	3.68519e-13
G25219	6.18894	14.1484	2.28607	1.37885e-07	4.51215e-07
G2570	1914.78	377.349	0.197072	2.98235e-86	3.90105e-84
G25229	0.690987	1.77722	2.572	0.00347691	0.00651684
G25231	304.15	973.03	3.19918	1.11852e-43	3.16674e-42
G2571	732.899	132.876	0.181302	2.82646e-94	5.05182e-92
G25241	14.2205	4.04049	0.284131	8.0077e-17	5.59679e-16
G25243	31.6978	109.636	3.4588	2.79348e-60	1.55499e-58
G25245	58.7275	192.862	3.28401	4.70757e-76	4.33949e-74
G25248	10.3255	67.7741	6.56377	4.71174e-40	1.12114e-38
G25250	7.59237	29.9658	3.94683	6.89306e-41	1.69532e-39
G25251	1.16772	11.3313	9.70385	4.38556e-16	2.90312e-15
G25261	464.325	224.906	0.484371	2.05017e-33	3.5984e-32
G25265	20.7626	6.01746	0.289822	2.42433e-20	2.11803e-19
G25266	2.86222	0.798388	0.27894	5.98097e-07	1.82961e-06
G25271	10122.3	4974.52	0.491442	3.64491e-31	5.71231e-30
[truncated: 2,103 more rows]

## Sheet: NNvsPN
	PN mean	PP mean	foldChange	pval	padj
G2637	2063.07	5801.06	2.81186	3.58986e-08	0.000420229
G29861	8.73479	27.5635	3.1556	2.63781e-07	0.00205854
G40993	25.6771	80.7619	3.14528	4.8014e-09	0.00011241

## Sheet: PNvsPP
	PN mean	PP mean	foldChange	pval	padj
G5801	74.3719	33.27	0.447346	3.13139e-16	5.01151e-15
G5803	7.6602	3.31761	0.433097	4.88789e-07	2.49118e-06
G5813	2.88942	0.220158	0.0761944	9.21398e-13	1.01762e-11
G5818	6.17094	2.85076	0.461965	0.00027348	0.000861347
G5821	18.0102	8.40715	0.466798	4.93849e-09	3.38495e-08
G5824	566.883	244.028	0.430473	5.85166e-31	3.29353e-29
G5825	434.802	189.025	0.434738	1.98283e-26	8.11644e-25
G5826	389.24	159.791	0.410521	5.86321e-29	2.92088e-27
G5828	696.823	299.897	0.430378	5.94879e-25	2.12324e-23
G5830	189.542	778.735	4.10852	1.85455e-48	3.50182e-46
G5850	8.88417	1.04703	0.117854	3.68401e-05	0.000136526
G5851	142.216	23.5079	0.165297	1.60972e-50	3.39549e-48
G5880	8.05088	0.789445	0.0980569	1.65381e-10	1.37168e-09
G5879	2628.49	1151.65	0.43814	1.6761e-24	5.76272e-23
G5897	1.56614	0.35417	0.226142	0.00125337	0.00343232
G5899	10.0094	3.19217	0.318918	1.56002e-12	1.67168e-11
G5958	1.26	3.67809	2.91911	0.00129042	0.00352142
G5987	494.008	1179.79	2.38819	1.83461e-20	4.44674e-19
G5990	54.2618	126.193	2.32564	4.99753e-06	2.15056e-05
G6023	4.64688	1.83398	0.394669	4.26735e-05	0.000156387
G6029	3.54903	1.55849	0.43913	0.000115832	0.000392092
G6038	3.72133	1.46249	0.393001	2.79093e-05	0.000105842
G6062	17.7188	6.86405	0.387388	2.50226e-07	1.33762e-06
G6109	0.680668	6.94473	10.2028	1.39034e-09	1.02498e-08
G6116	3.93028	1.28978	0.328164	2.19691e-05	8.49101e-05
G6130	6.82758	1.03833	0.152078	2.17869e-22	6.40048e-21
G6131	52.0796	9.4031	0.180552	4.98725e-46	7.99805e-44
G6134	6.97812	1.39837	0.200393	1.72193e-13	2.05281e-12
G6138	12.2609	4.24935	0.346578	1.37906e-12	1.48936e-11
G6142	4480.3	1995.32	0.445353	2.9229e-28	1.38536e-26
G6152	131.157	301.358	2.29769	1.02374e-10	8.73538e-10
G6165	261.838	578.808	2.21056	1.97205e-10	1.6224e-09
G6187	53.2699	23.1231	0.434075	0.0023554	0.0060128
G6196	1685.17	435.486	0.258423	3.68674e-15	5.27362e-14
G6209	4.57801	1.61557	0.352897	7.2366e-06	3.03217e-05
G6210	13.4152	5.40797	0.403122	1.79611e-05	7.03599e-05
G6211	10.3936	4.324	0.416026	2.33729e-08	1.46717e-07
G6212	3.50959	1.35535	0.386186	0.00015393	0.000509922
G6214	89.1842	305.364	3.42397	7.60418e-08	4.42126e-07
G6224	0.467447	1.9491	4.16966	0.00375268	0.00914216
G6235	3.70055	1.73547	0.468976	0.00113231	0.00313121
G6236	1292.1	148.602	0.115008	1.92402e-69	9.00979e-67
G6238	1056.26	107.019	0.101319	7.84805e-68	3.46706e-65
G6240	40.6362	6.303	0.155108	3.94114e-23	1.23531e-21
G6295	16.42	1.24559	0.0758581	2.95978e-47	5.05841e-45
G6305	2.76209	1.35013	0.488806	0.00372525	0.00908101
G6308	170.89	82.6575	0.483689	1.6462e-09	1.2015e-08
G641	49.0556	16.935	0.345222	5.04921e-21	1.28782e-19
G6332	3.16125	1.33451	0.422146	0.000939407	0.00264869
G6339	3.93591	1.12942	0.286952	5.11363e-05	0.000184712
G650	147.151	898.039	6.10285	2.83334e-27	1.24e-25
G6375	178.272	957.866	5.37305	1.44168e-17	2.59858e-16
G74	6.86898	3.05492	0.444741	2.97661e-05	0.000112175
G6380	2.98998	0.41503	0.138807	1.33198e-09	9.85367e-09
G6398	774.128	2607.75	3.36862	1.71401e-24	5.86723e-23
G6401	8069.45	2890.61	0.358217	0.00371416	0.00905868
G6413	10.3121	3.95022	0.383066	1.38084e-08	8.93121e-08
G6414	7.39185	3.46984	0.469414	0.000161637	0.000533338
G6416	16.8517	8.24284	0.489139	2.07635e-08	1.31287e-07
G6415	649.145	1468.07	2.26154	1.44474e-17	2.60008e-16
G6432	624.098	1389.5	2.22642	2.02775e-18	4.03722e-17
G6459	2.90245	0.675331	0.232676	5.3157e-06	2.27619e-05
G656	2.71166	1.14566	0.422494	0.00107707	0.00299614
G657	177.346	383.278	2.16119	6.4955e-15	8.99915e-14
G6477	5.80837	1.47285	0.253573	3.09551e-09	2.18243e-08
G6485	10.7495	43.3218	4.03012	2.43619e-15	3.57399e-14
G6497	51.2084	105.622	2.06258	5.07847e-11	4.51947e-10
G6504	14.222	6.9803	0.49081	1.24474e-07	7.01794e-07
G6510	813.102	2467.82	3.03506	4.76565e-21	1.21949e-19
G6511	873.287	2189.01	2.50663	1.64035e-19	3.59618e-18
G6517	0.558015	4.73227	8.48054	5.48821e-07	2.77121e-06
G6547	44.4033	21.7658	0.490185	1.13243e-06	5.43335e-06
G6549	39.5015	4.31158	0.10915	1.07614e-08	7.06977e-08
G6565	15.2944	100.862	6.59468	7.86142e-19	1.62604e-17
G6579	572.266	227.215	0.397043	1.79033e-28	8.62527e-27
G6617	83.0755	208.828	2.51371	3.66689e-22	1.05216e-20
G6618	11.2694	27.3358	2.42566	8.25505e-11	7.13735e-10
G6619	1375.97	3063.11	2.22615	8.71029e-19	1.79369e-17
G6621	28.0353	13.1816	0.47018	7.90377e-09	5.2874e-08
G6625	3.47888	1.30759	0.375864	0.000175707	0.000576273
G6630	41.3366	20.5486	0.497105	2.1532e-10	1.7603e-09
G6651	10.6715	4.30593	0.403496	1.62888e-08	1.04432e-07
G6652	444.986	196.129	0.440753	1.50821e-26	6.23909e-25
G6660	549.582	241.306	0.439072	3.78746e-22	1.08543e-20
G6662	96.1704	45.989	0.478203	6.8022e-17	1.15746e-15
G6686	3385.41	14671.6	4.33378	8.89387e-56	2.28836e-53
G6692	0.104574	2.22876	21.3128	1.29087e-05	5.19408e-05
G6693	18.1554	7.31084	0.402681	3.66078e-12	3.76597e-11
G6700	34.6539	103.367	2.98285	1.84005e-19	4.00771e-18
G6722	1.39856	6.84983	4.89777	6.53664e-07	3.26539e-06
G6731	1.89153	22.7824	12.0445	3.94753e-17	6.84141e-16
G6732	0.0991416	3.26903	32.9734	3.89313e-11	3.51132e-10
G6750	1428.59	408.877	0.286211	1.59708e-38	1.74738e-36
G6761	2959.38	957.014	0.323383	8.19286e-49	1.57236e-46
G6763	28.1285	87.7099	3.11819	3.95095e-11	3.56072e-10
G6767	185.172	82.9146	0.447772	2.34837e-19	5.0724e-18
G6768	22.3751	8.80377	0.393463	1.26912e-08	8.24961e-08
G6769	117.623	56.6718	0.481808	2.45776e-09	1.75338e-08
G6790	36.1603	15.4919	0.428422	1.04213e-13	1.26427e-12
G6793	3.11639	0.644159	0.206701	8.16461e-08	4.72716e-07
G6798	542.845	220.88	0.406894	1.35917e-14	1.82265e-13
G6807	4.75439	1.89475	0.398526	1.51204e-05	6.01374e-05
G6839	0.198026	6.65001	33.5815	7.63589e-20	1.72242e-18
G6874	18.9167	231.805	12.254	1.04072e-31	6.31277e-30
G6875	1.24805	16.7426	13.415	1.05584e-20	2.63275e-19
G6880	1118.98	3126.34	2.79393	1.17151e-27	5.31586e-26
G6886	25.5353	10.9076	0.427157	6.91571e-16	1.06041e-14
G6912	10.8987	3888.12	356.751	7.64468e-50	1.57011e-47
G6913	2.11676	0.195081	0.0921605	8.53232e-10	6.47571e-09
G6922	20.7771	2.92685	0.140869	4.16027e-10	3.26984e-09
G704	6.02541	2.65957	0.441392	2.77133e-05	0.00010515
G705	46.4388	17.5198	0.377265	9.81699e-16	1.48677e-14
G6930	17.0255	4.28727	0.251814	1.31929e-09	9.76601e-09
G6944	18.2595	7.65668	0.419325	1.01469e-07	5.79901e-07
G6947	1.98404	5.73561	2.89088	8.08004e-05	0.000281569
G6951	109.62	256.251	2.33763	2.82638e-07	1.49688e-06
G6952	115.523	264.034	2.28556	3.21554e-07	1.68771e-06
G708	87.4298	26.8693	0.307324	4.97487e-15	6.97494e-14
G6959	3047.2	1224.36	0.401799	8.46731e-32	5.20351e-30
G709	8.55109	2.74343	0.320828	1.95445e-10	1.60906e-09
G6963	2.67211	1.02579	0.383888	0.00088953	0.00252393
G6966	2.0698	0.558993	0.270071	0.000868004	0.00247154
G6967	1311.91	555.882	0.423719	0.000226174	0.000725827
G6969	41.8031	11.6209	0.277992	1.69049e-07	9.31977e-07
G6975	4744.98	1872.54	0.394636	6.4614e-07	3.23034e-06
G6980	17.0959	7.87133	0.460422	3.95759e-09	2.75128e-08
G6982	9.19819	3.97422	0.432065	4.75868e-08	2.84743e-07
G6990	21.398	10.1888	0.476159	7.76651e-09	5.20003e-08
G7052	11.6991	4.08586	0.349247	1.04193e-11	1.01185e-10
G7054	32.7992	14.7511	0.449738	0.000875635	0.00248994
G7065	132.542	35.8409	0.270411	8.26567e-35	6.62782e-33
G7066	145.75	38.7907	0.266145	1.3478e-34	1.06974e-32
G7068	76.4763	35.6122	0.465663	5.74356e-11	5.07662e-10
G7071	30.3513	12.3878	0.408148	7.67309e-08	4.45801e-07
G7115	1129.17	2274.38	2.01421	1.24479e-07	7.01794e-07
G7116	175.177	448.746	2.56167	1.29325e-22	3.87214e-21
G7128	0.45993	2.22608	4.84005	0.00242294	0.00616973
G7131	15885.4	1952.91	0.122938	2.97275e-14	3.84552e-13
G7155	161.067	58.7412	0.364701	4.1089e-23	1.28617e-21
G7156	18.5888	140.024	7.53268	6.00154e-12	6.00769e-11
G7179	63.8175	203.731	3.1924	1.74475e-18	3.48562e-17
G7183	44.8704	107.831	2.40316	4.35171e-14	5.51955e-13
G7205	33.9093	16.3101	0.480991	0.000894873	0.00253724
G7207	99.2622	395.213	3.9815	3.49643e-20	8.22769e-19
G7221	26.8385	11.3761	0.423873	6.82819e-13	7.64587e-12
G7222	15.5172	6.90877	0.445232	3.58181e-08	2.18e-07
G7223	4.06159	1.77918	0.43805	0.00024587	0.00078175
G735	17.9446	71.6572	3.99324	1.97473e-31	1.1795e-29
G741	23025.1	54444.4	2.36457	1.89351e-06	8.75833e-06
G7269	342.749	714.319	2.08409	0.00229816	0.00588334
G742	5641.97	16260.7	2.8821	8.2274e-08	4.75998e-07
G7297	128.949	369.672	2.8668	7.32019e-30	3.82578e-28
G7302	9887	2302.43	0.232874	1.16292e-24	4.06398e-23
G7303	4829.32	2112.1	0.437349	8.59236e-12	8.43528e-11
G7341	4.31649	1.15306	0.26713	2.4104e-08	1.50902e-07
G7363	921.446	106.228	0.115284	2.25501e-13	2.64788e-12
G7364	49.343	5.11046	0.10357	5.89199e-12	5.90056e-11
G753	1439.22	3870.12	2.68904	1.74246e-14	2.30888e-13
G7399	118.126	10.7586	0.0910773	1.81208e-71	8.89517e-69
G7410	272.816	63.0585	0.231139	8.9196e-42	1.17991e-39
G7411	2.6853	0.469008	0.174658	3.00266e-08	1.85304e-07
G7414	67.5204	22.2587	0.329659	0.000270042	0.00085155
G7415	1.56672	5.13315	3.27636	0.000597375	0.00176025
G7433	9090.12	3699.25	0.406952	8.33456e-32	5.14895e-30
G7445	1.30014	0.379777	0.292104	0.00191707	0.00500237
G7450	24.5361	10.2509	0.417787	5.39459e-13	6.08424e-12
G7489	87.5875	38.1756	0.435857	9.69972e-06	3.98717e-05
G7509	123.467	58.8103	0.476326	1.67461e-12	1.78793e-11
G7527	17.167	7.20948	0.419961	2.2398e-07	1.20752e-06
G7545	144.871	33.6778	0.232467	1.56889e-08	1.00752e-07
G7548	129.486	42.7377	0.330057	7.22462e-39	8.09365e-37
G7555	86.7292	42.8221	0.493745	1.52508e-18	3.06508e-17
G7567	8.02824	2.52041	0.313942	4.14294e-06	1.81483e-05
G771	603.777	6329.96	10.4839	4.65237e-15	6.55303e-14
G776	88.0243	226.939	2.57814	6.457e-12	6.43337e-11
G7650	8327.61	4062.72	0.487862	2.50145e-12	2.61702e-11
G7660	2272.23	734.376	0.323196	2.7031e-08	1.67879e-07
G7693	980.718	2247.81	2.292	1.19554e-20	2.95903e-19
G7702	230.622	603.22	2.61562	1.92598e-11	1.80092e-10
G7703	1926.23	4906.98	2.54745	8.59718e-26	3.34933e-24
G7718	1.10695	5.30378	4.79136	7.8405e-05	0.00027416
G7721	2.2277	0.781667	0.350886	0.000569895	0.00168756
G7729	640.558	248.765	0.388357	2.01251e-31	1.19464e-29
G7775	545.664	217.62	0.398816	4.16933e-35	3.41785e-33
G7776	109.174	8238.5	75.4624	2.56762e-58	7.24317e-56
G7777	838.708	1773.47	2.11452	8.64985e-18	1.59848e-16
G7778	8.59403	504.896	58.7496	4.31488e-48	7.95502e-46
G7779	0.740486	43.192	58.3292	3.81168e-32	2.40557e-30
G7795	10.6216	5.27014	0.496173	1.72255e-06	8.01189e-06
G7817	1000.54	482.793	0.482535	2.75872e-20	6.5643e-19
G7825	56.3374	152.852	2.71316	8.14641e-18	1.50783e-16
G7829	1.94386	29.5895	15.2221	3.73553e-07	1.94234e-06
G7832	7.99156	158.89	19.8823	1.89833e-09	1.37438e-08
G7833	6.72133	127.802	19.0144	2.47936e-09	1.76772e-08
G7866	15.7668	4.81973	0.305688	1.14806e-16	1.92417e-15
G7872	385.54	821.773	2.13149	5.9839e-11	5.27909e-10
G7900	21.1554	10.2756	0.485721	1.32259e-07	7.42001e-07
G7903	1242.84	470.543	0.378604	1.53881e-30	8.32095e-29
G7904	221.245	87.9469	0.397509	1.7276e-18	3.45432e-17
G7925	133.748	53.9677	0.403502	1.13606e-18	2.31301e-17
G7927	278.754	110.929	0.397947	2.91264e-16	4.6935e-15
G7948	183.912	69.8861	0.379998	1.73608e-33	1.24308e-31
G7949	2827.35	1130.64	0.399893	5.04746e-34	3.81229e-32
G7952	0.253066	7.60848	30.0653	5.30967e-10	4.11658e-09
G7955	172.679	359.564	2.08227	8.88667e-15	1.21113e-13
G7956	75.5195	33.6505	0.445587	2.87212e-18	5.60865e-17
G7960	4.33621	1.44263	0.332693	1.35218e-05	5.42123e-05
G7966	9.9958	184.102	18.4179	2.14333e-11	1.99539e-10
G7968	3.42858	0.794141	0.231624	1.91984e-08	1.21951e-07
G7989	834.901	409.085	0.48998	5.1535e-18	9.75457e-17
G7995	264.819	89.3034	0.337224	1.75883e-38	1.89775e-36
G8001	1946.88	473.958	0.243444	9.84371e-25	3.46067e-23
G8002	4.91736	0.476829	0.0969683	1.42575e-18	2.87284e-17
G8003	147.523	32.6194	0.221114	6.91829e-20	1.56356e-18
G8014	807.34	298.782	0.370081	2.08296e-36	1.92769e-34
G8015	13.0908	6.25357	0.477706	2.58446e-07	1.37842e-06
G8032	113.877	244.49	2.14697	2.71398e-10	2.18819e-09
G8034	17.556	35.5292	2.02376	3.2755e-06	1.45831e-05
G8067	127.529	794.554	6.2304	1.3923e-21	3.75568e-20
G8075	13.7751	53.7397	3.90123	3.96438e-21	1.02453e-19
G8077	2268.39	7627.68	3.36259	6.01968e-40	7.01218e-38
G93	12.1759	5.3131	0.436361	1.10883e-08	7.26621e-08
G8113	288.044	622.283	2.16038	9.76818e-18	1.79382e-16
G8114	301.909	658.203	2.18014	1.07601e-17	1.96826e-16
G8119	2.04541	0.301589	0.147447	2.39192e-07	1.28274e-06
G8121	9.03844	273.238	30.2307	5.66487e-35	4.5737e-33
G8124	0.635988	17.4353	27.4146	7.64026e-24	2.49497e-22
G8130	8.17611	2.77131	0.338952	2.63936e-09	1.8738e-08
G94	11.2816	32.9674	2.92223	3.11625e-08	1.91355e-07
G8138	1242.59	3059.75	2.4624	8.08997e-13	8.98144e-12
G8166	652.431	325.775	0.499325	9.00776e-10	6.81226e-09
G8196	5.50974	1.55497	0.282222	4.56269e-07	2.33408e-06
G8197	10.3796	5.11617	0.492906	0.000155977	0.000516118
G832	584.672	1397.26	2.38981	5.11508e-22	1.43431e-20
G8242	14.972	4.79586	0.320323	1.40227e-13	1.68287e-12
G8252	3.91649	1.61223	0.411653	0.00176687	0.00465716
G8318	757.404	344.754	0.455179	2.87716e-22	8.37883e-21
G8325	2553.2	1176.53	0.460808	1.98968e-20	4.79285e-19
G8329	20.883	9.83001	0.470718	1.70571e-10	1.41221e-09
G8335	18.4341	8.95652	0.485866	8.62251e-09	5.74687e-08
G8340	23.4826	10.9285	0.465385	2.59412e-10	2.09878e-09
G8343	7.74055	3.14959	0.406894	4.06363e-06	1.78209e-05
G8346	133.683	287.006	2.14692	4.86518e-17	8.38214e-16
G8348	2.41543	12.9939	5.37952	1.83322e-14	2.41832e-13
G8358	1.54106	5.18243	3.3629	1.49202e-05	5.94319e-05
G8363	267.922	115.55	0.431284	2.68308e-25	9.94011e-24
G8412	52.8263	131.534	2.48993	1.02413e-09	7.67082e-09
G8413	3.15115	1.15246	0.365727	0.000226401	0.000726457
G8421	132.224	423.309	3.20147	9.1873e-14	1.12037e-12
G8427	36.294	16.9728	0.467648	4.77602e-15	6.71626e-14
G8488	15.7237	49.2231	3.13051	2.62197e-11	2.41316e-10
G8494	3.35896	17.6352	5.2502	2.43071e-10	1.97202e-09
G8514	0.906327	4.27242	4.71399	2.99653e-05	0.000112853
G8521	5.76577	23.1393	4.01323	7.05295e-09	4.7451e-08
G857	740.119	1760.62	2.37883	2.42604e-21	6.38958e-20
G8555	56.1784	130.948	2.33093	4.21733e-18	8.04108e-17
G8557	285.95	118.891	0.415777	8.40603e-15	1.14897e-13
G8560	43.7542	16.3711	0.374161	2.30367e-14	3.01498e-13
G8561	107.174	229.808	2.14425	1.72044e-05	6.76218e-05
G8568	3.10208	8.40227	2.70859	6.48175e-05	0.00023005
G858	296.12	690.561	2.33203	2.62987e-20	6.26408e-19
G8606	59.5759	143.917	2.4157	7.90274e-20	1.77796e-18
G8650	38.4951	143.581	3.72985	1.36139e-17	2.45953e-16
G866	67.361	29.1862	0.43328	9.80442e-17	1.64796e-15
G8652	16.3453	68.845	4.21191	4.05791e-14	5.16369e-13
G8730	3.24797	1.36231	0.419435	0.000317701	0.000989314
G8736	1551.58	738.111	0.475714	4.49466e-05	0.000164178
G8738	55.022	21.9958	0.399763	1.15865e-09	8.61776e-09
G8764	2.85698	11.7911	4.12711	3.89977e-10	3.07232e-09
G8784	27.129	3.17838	0.117158	2.56454e-38	2.72937e-36
G882	1201.83	460.314	0.38301	8.39824e-36	7.48329e-34
G8790	3434.42	17300.4	5.03736	3.50566e-34	2.6912e-32
G8798	2973.32	942.326	0.316927	8.43184e-31	4.6562e-29
G8803	26.9501	97.7918	3.62862	4.20497e-18	8.02406e-17
G8808	73.7733	151.624	2.05526	5.57499e-14	6.96175e-13
G8823	622.97	196.008	0.314635	5.81167e-48	1.06308e-45
G8837	366.124	925.03	2.52655	2.20785e-25	8.27017e-24
G8845	25.2451	11.8385	0.468943	1.52384e-09	1.11777e-08
G98	88.7799	275.195	3.09974	6.25469e-11	5.49727e-10
G8867	2.39229	0.643305	0.268907	0.000117087	0.000395879
G8874	7.59245	1.57992	0.208091	1.0426e-15	1.57493e-14
G892	127.013	302.049	2.37809	1.07322e-12	1.17973e-11
G8877	336.917	88.5337	0.262776	1.87763e-59	5.63626e-57
G8878	13.5992	3.53553	0.259981	1.43305e-18	2.88507e-17
G8887	15.5654	6.64223	0.42673	4.91066e-09	3.36784e-08
G8908	590.377	2565.25	4.34511	8.81843e-56	2.28836e-53
G8909	1.71789	6.43433	3.74549	3.24446e-07	1.70098e-06
G8925	1.85724	0.0303161	0.0163232	1.36214e-09	1.00641e-08
G8946	78.5868	166.379	2.11714	1.07165e-11	1.0377e-10
G8950	1152.27	284.591	0.246983	9.972e-09	6.57332e-08
G8960	1021.22	4269.12	4.18041	1.2182e-52	2.79638e-50
G8965	4.26796	1.36619	0.320103	4.78829e-06	2.06927e-05
G8971	5.50136	2.22056	0.403637	3.31144e-06	1.47319e-05
G9002	134.923	36.6976	0.271988	1.93738e-14	2.55272e-13
G9011	3.1754	0.0906737	0.0285551	2.60853e-19	5.61361e-18
G9012	22.6836	2.87974	0.126953	1.09666e-30	5.99933e-29
G9029	0.367656	1.97067	5.36008	0.000735318	0.00212631
G9040	36.9116	14.6	0.39554	5.33876e-17	9.1778e-16
G909	5.93796	1.52918	0.257526	1.42375e-09	1.04796e-08
G9060	11.3897	287.573	25.2484	8.16913e-22	2.24498e-20
G9072	1211.29	517.797	0.427475	3.8977e-28	1.83254e-26
G9082	7.44011	1.97719	0.265747	6.80122e-11	5.95081e-10
G9091	191.741	82.1418	0.428401	3.57527e-20	8.39631e-19
G9092	820.225	364.435	0.44431	6.96551e-25	2.4636e-23
G9093	5.47726	2.4612	0.449349	0.000120277	0.000405847
G913	4.99598	2.24186	0.448732	0.000416665	0.00126649
G9118	10.2122	3.2275	0.316045	1.65411e-06	7.71807e-06
G9155	56.1642	177.061	3.15255	9.65038e-30	5.0212e-28
G9156	24.9495	8.92762	0.357828	4.77408e-13	5.40002e-12
G9176	4.10129	2.03953	0.497289	0.000486603	0.00146181
G9202	450.07	956.422	2.12505	4.27609e-16	6.73305e-15
G9212	530.33	242.042	0.456398	6.12312e-06	2.59534e-05
G9222	11.7447	4.08496	0.347814	1.85738e-11	1.73954e-10
G9236	61.117	20.052	0.328092	1.22628e-07	6.91746e-07
G9242	14.8409	5.21663	0.351504	9.34436e-12	9.11621e-11
G9244	11.3262	5.11881	0.451943	3.09208e-06	1.38269e-05
G9250	1601.57	659.887	0.412025	1.42018e-11	1.35391e-10
G9260	69.1394	34.1714	0.49424	2.59313e-05	9.89174e-05
G9261	16.4238	6.27055	0.381796	5.06535e-07	2.57155e-06
G9273	1.46712	4.67939	3.1895	0.000104655	0.000357043
G9279	448.003	1782.32	3.97836	5.58004e-39	6.34228e-37
G9308	1757.5	858.044	0.488219	4.3973e-06	1.9155e-05
G9309	417.352	203.311	0.487146	1.72274e-19	3.76622e-18
G9313	5.01785	16.4631	3.28091	9.8365e-07	4.7654e-06
G9317	7499.95	3539.45	0.471929	7.17808e-05	0.000252733
G9318	27498.5	9263.86	0.336885	9.35802e-07	4.55338e-06
G9324	159.548	60.657	0.38018	0.00124183	0.00340311
G9328	16.9363	4.08353	0.241111	0.00215607	0.00555544
G9349	149.002	53.6947	0.360362	1.70691e-08	1.09136e-07
G9353	2138.64	862.917	0.403489	3.21071e-10	2.56485e-09
G9355	4670.88	1063.22	0.227627	7.30093e-09	4.90373e-08
G9359	7438.73	641.359	0.0862189	8.39302e-126	1.78649e-122
G9368	1.36321	0.170396	0.124996	0.000310469	0.000968082
G944	75.5629	188.534	2.49506	0.00146101	0.00393424
G9411	8.05522	30.148	3.74267	7.62489e-14	9.39627e-13
G9420	1.51141	4.78984	3.16911	0.000102292	0.000349646
G9450	996.31	2800.7	2.81107	4.25349e-30	2.25319e-28
G9451	9.45388	3.61076	0.381934	1.11119e-08	7.27964e-08
G9460	5.27068	24.9391	4.73167	1.4896e-11	1.41606e-10
G9470	91.4051	38.1393	0.417256	7.16396e-27	3.03871e-25
G9486	68.3392	315.956	4.62335	4.66089e-28	2.1826e-26
G9505	376.246	806.534	2.14364	4.76723e-19	9.9839e-18
G9514	2.29167	0.605764	0.264333	8.56394e-05	0.000296753
G9544	4.61142	2.10952	0.457455	0.000264697	0.000836385
G9561	118.847	54.9057	0.461986	1.12962e-14	1.52379e-13
G9585	621.509	64.9302	0.104472	3.01966e-50	6.31271e-48
G9590	19.485	6.52165	0.334702	2.43083e-14	3.17078e-13
G9599	37.5385	18.2855	0.487115	5.44038e-10	4.21513e-09
G9604	0.926885	17.6265	19.0169	1.48784e-23	4.77209e-22
G9605	0.751847	10.5182	13.9898	3.10765e-08	1.90927e-07
G9606	0.106498	8.10538	76.1085	5.05027e-11	4.49608e-10
G9674	9.55229	4.73015	0.495184	4.32053e-07	2.22087e-06
G105	1.65374	0.39739	0.240298	0.00257419	0.00650957
G9678	30.2146	14.8389	0.491119	1.78637e-11	1.67707e-10
G9695	295.01	112.635	0.381799	1.51824e-33	1.09716e-31
G9697	4.54959	2.16626	0.476145	0.000351492	0.00108516
G9700	19.1215	69.2454	3.62134	1.24876e-07	7.03862e-07
G9732	32.4745	15.0029	0.461989	1.12997e-10	9.58588e-10
G9734	14.1519	5.83805	0.412528	7.00188e-07	3.47335e-06
G9746	27.0037	12.7013	0.470354	2.47351e-10	2.00397e-09
G968	44.365	148.915	3.35658	3.69954e-24	1.24099e-22
G9755	3.0021	6.98392	2.32634	0.0013278	0.00361325
G9756	35.312	17.1389	0.485355	1.31597e-10	1.10676e-09
G9763	13.3598	2.75112	0.205925	1.71841e-06	7.99419e-06
G9777	16.6972	93.9073	5.62413	9.93189e-21	2.48456e-19
G9786	0.897959	3.602	4.01132	2.29245e-05	8.83256e-05
G9793	37.3079	105.177	2.81917	1.43349e-25	5.4575e-24
G9797	446.254	213.751	0.478989	2.44109e-06	1.10788e-05
G9798	207.261	49.0694	0.236752	4.20002e-26	1.6696e-24
G9799	658.166	177.89	0.270282	6.82963e-23	2.09305e-21
G9800	42.7334	17.162	0.401605	1.77344e-10	1.46622e-09
G9804	9.61523	4.75288	0.494307	6.44591e-05	0.000228882
G9812	2.97124	0.676287	0.227611	4.212e-06	1.84336e-05
G9825	5.6367	2.07671	0.368426	1.20255e-05	4.8621e-05
G9836	1.61802	0.490144	0.302928	0.00270118	0.00680059
G9844	18.473	45.2686	2.45053	7.07274e-14	8.73885e-13
G9845	2.21629	4.85457	2.1904	0.00194154	0.00506003
G9846	0.697216	14.4396	20.7103	2.80327e-18	5.49254e-17
G9847	0.285812	3.57965	12.5245	2.42704e-06	1.10198e-05
G9859	5.71326	2.65708	0.465072	1.45129e-05	5.78984e-05
G9866	83.644	168.761	2.01761	3.33919e-13	3.84007e-12
G9869	2.6097	0.979991	0.375518	0.00172294	0.00454954
G9883	237.037	94.1434	0.397168	3.32771e-28	1.57087e-26
G9891	54334.8	25709	0.47316	3.01029e-17	5.27173e-16
G9909	2.42725	0.822078	0.338687	0.00208197	0.00538702
G9912	3.82194	0.750129	0.196269	3.94184e-07	2.04055e-06
G9938	2.00947	9.06869	4.51297	3.12893e-11	2.86175e-10
G9956	2032.48	8243.54	4.0559	3.27007e-33	2.26888e-31
G9958	0.443849	14.5369	32.752	1.73357e-14	2.29841e-13
G9960	0.0259512	8.30343	319.963	1.52676e-14	2.03807e-13
G9962	3.53907	0.805123	0.227496	3.10893e-07	1.63689e-06
G10007	3.94827	9.74486	2.46814	4.85295e-05	0.000176252
G10011	51.469	136.688	2.65574	8.42619e-16	1.28194e-14
G10012	12.2152	31.3722	2.56828	6.47239e-06	2.733e-05
G10019	5.67541	1.37355	0.242018	1.36126e-10	1.1432e-09
G10059	294.23	777.31	2.64184	2.2563e-18	4.46946e-17
G10101	2541.15	5749.68	2.26263	7.76471e-20	1.74979e-18
G10102	1846.97	4367.84	2.36487	2.96656e-21	7.76947e-20
G10146	5.18623	27.7572	5.3521	2.8356e-10	2.28075e-09
G10150	0.299579	5.05203	16.8638	4.00768e-07	2.07091e-06
G10170	9.42923	3.271	0.3469	3.31272e-10	2.64003e-09
G999	80.4166	28.5055	0.354473	8.78155e-15	1.1975e-13
G10180	362.972	160.034	0.440899	1.39546e-24	4.82618e-23
G112	3.473	1.23951	0.356898	2.56844e-05	9.80236e-05
G10200	6.97403	29.7858	4.27096	3.46861e-15	4.98858e-14
G10215	7.43085	2.51513	0.338472	1.15351e-05	4.67836e-05
G10218	19.5643	7.216	0.368835	9.59167e-07	4.6516e-06
G10243	132.266	42.2372	0.319336	5.4108e-39	6.17993e-37
G10244	224.382	78.1679	0.348369	2.59464e-35	2.18529e-33
G10256	4.6302	1.65757	0.357992	1.14952e-05	4.6646e-05
G10257	185.623	78.0926	0.420706	3.30821e-16	5.27646e-15
G10282	2.98874	1.02979	0.344557	0.000474915	0.00143
G10298	0.412056	10.6996	25.9664	3.52028e-09	2.46262e-08
G10344	1321.68	7604.14	5.7534	3.26002e-28	1.54202e-26
G10345	279.624	3576.55	12.7906	1.82513e-26	7.49711e-25
G10357	11.6638	319.529	27.395	4.83262e-31	2.73973e-29
G10358	42.1827	1251.09	29.6589	3.45581e-36	3.14842e-34
G1022	105.866	39.3889	0.372065	1.76214e-29	9.0282e-28
G10390	10.532	2.84617	0.270239	2.7117e-16	4.38176e-15
G1026	71.5956	146.36	2.04426	0.00146202	0.0039365
G10417	109.461	359.473	3.28404	5.41486e-11	4.79877e-10
G1033	11.7438	4.66355	0.397108	1.11306e-07	6.31174e-07
G10488	11.4132	0.0426837	0.00373984	1.85594e-67	8.04721e-65
G10489	12.3721	0.0736275	0.00595108	3.84195e-67	1.60634e-64
G10511	7.36238	3.61829	0.491456	2.15582e-05	8.33906e-05
G1038	438.271	5656.49	12.9064	1.92e-31	1.14974e-29
G10516	69.0088	186.99	2.70965	7.65366e-22	2.10579e-20
G10518	5.64543	1.97472	0.349791	4.97447e-08	2.9682e-07
G1039	132.19	343.675	2.59987	1.24649e-16	2.08169e-15
G10523	282.211	71.4102	0.253038	3.41425e-70	1.63146e-67
G10524	49.7597	16.0086	0.321718	9.39019e-34	6.89223e-32
G10525	32.2553	7.04785	0.218502	6.29323e-44	9.15215e-42
G10535	193.1	56.7125	0.293695	8.98408e-46	1.43097e-43
G1040	371.519	4489.72	12.0848	4.12807e-33	2.82616e-31
G10551	3.07306	0.921998	0.300026	4.05777e-05	0.000149267
G10564	10.1106	1.63608	0.161818	1.99767e-10	1.64195e-09
G1046	412.466	189.955	0.460535	1.48921e-20	3.65496e-19
G10617	1.74802	0.528043	0.302081	0.00135834	0.00368719
G10618	53.5976	6.63338	0.123763	9.49946e-33	6.31876e-31
G1047	11.6115	80.0365	6.89288	2.76028e-36	2.52457e-34
G1048	15.4713	2.91564	0.188455	1.21282e-21	3.29049e-20
G1049	3.46176	9.03241	2.6092	3.59686e-06	1.5914e-05
G10635	21.3847	68.4436	3.20059	1.56212e-20	3.81392e-19
G1051	155.792	368.721	2.36676	6.27826e-22	1.74376e-20
G10648	507.529	236.617	0.466215	1.34448e-16	2.24374e-15
G10650	234.759	114.882	0.489362	5.74373e-18	1.08019e-16
G10657	983.986	8714.88	8.85671	2.57296e-53	6.21066e-51
G10658	2438.24	54602.5	22.3943	2.34385e-79	1.56797e-76
G10659	1615.28	14160.9	8.76686	1.54232e-56	4.05751e-54
G10660	2656.26	59355	22.3453	1.44402e-80	1.12701e-77
G10661	0.395705	5.99057	15.139	3.61439e-14	4.6295e-13
G10665	12.3794	4.76095	0.384588	4.71994e-06	2.04351e-05
G10667	3.57532	0.688098	0.192457	1.33185e-08	8.63824e-08
G10668	0.583532	2.2317	3.82447	0.00250849	0.00636098
G10671	8.39232	3.94611	0.470205	3.41916e-05	0.000127417
G10696	191.385	59.1071	0.308839	1.73605e-43	2.44866e-41
G10697	87.0657	27.1484	0.311815	6.93596e-38	7.18577e-36
G10705	47.2864	187.469	3.96454	8.10216e-29	3.98538e-27
G10706	1.73786	26.2776	15.1207	8.09834e-14	9.93787e-13
G10708	57.4082	20.8398	0.363012	5.07307e-23	1.57744e-21
G10731	333.251	6987.03	20.9663	3.4855e-37	3.40039e-35
G10734	159.703	52.4251	0.328266	1.85981e-06	8.61264e-06
G10739	87.6089	41.6771	0.475718	1.52967e-09	1.12169e-08
G10760	20.8341	10.0394	0.481873	3.91024e-09	2.72078e-08
G10803	0.465964	17.0002	36.484	6.09235e-12	6.096e-11
G10826	2105.1	6374.66	3.02819	1.27404e-35	1.11308e-33
G10838	306.135	71.3188	0.232965	3.95214e-30	2.09831e-28
G10839	2798.89	8373.65	2.99177	1.23728e-35	1.08908e-33
G10857	4.52769	1.96576	0.434164	0.000290435	0.000910828
G10875	964.648	2172.53	2.25215	5.74274e-06	2.44429e-05
G10883	9.0514	3.21952	0.355693	3.38125e-08	2.06545e-07
G119	1.66306	0.42518	0.255662	0.000610545	0.00179634
G10890	0.76564	2.88034	3.76201	0.00055975	0.00165982
G10895	93.8113	225.664	2.4055	6.12786e-12	6.12891e-11
G10900	66.5189	16.7179	0.251325	5.73417e-14	7.15289e-13
G10907	8.48749	2.75213	0.324257	3.27543e-09	2.30303e-08
G10908	13.454	5.28334	0.392698	2.2604e-10	1.84087e-09
G10909	8.44755	3.88808	0.460261	4.00332e-05	0.000147403
G10910	7.31922	2.87064	0.392205	1.89971e-06	8.78179e-06
G10923	108.659	30.6429	0.282009	6.66801e-29	3.30773e-27
G10930	10502.1	3586.5	0.341504	1.27242e-24	4.42025e-23
G10931	236.041	109.587	0.464271	2.46285e-16	4.00731e-15
G10932	4.12052	2.04837	0.497116	0.00166157	0.00440527
G1074	3353.69	1361.09	0.405849	3.15906e-27	1.3774e-25
G10957	7.03478	2.04564	0.290789	1.95276e-10	1.60823e-09
G10998	23.5237	5.92898	0.252043	4.39063e-07	2.25345e-06
G11001	39.1794	19.0845	0.487106	5.32128e-11	4.72478e-10
G11004	144.795	717.929	4.95823	3.21433e-26	1.29091e-24
G11061	1.82162	0.534895	0.293637	0.000917898	0.00259624
G11083	28.424	82.6164	2.90658	1.38657e-21	3.74455e-20
G11156	24.3823	12.1707	0.499161	5.05029e-08	3.01191e-07
G11162	2.85608	7.04654	2.46721	0.000505286	0.00151173
G11163	1.52625	5.13533	3.36467	0.00187135	0.00490005
G11173	1.90942	0.632686	0.33135	0.00322745	0.00798812
G11188	677.116	314.419	0.464351	4.29224e-22	1.2241e-20
G11190	2.19243	0.681773	0.310967	0.00033336	0.00103395
G11191	277.574	137.899	0.496799	1.18335e-17	2.14949e-16
G11193	69.422	202.059	2.91058	8.90987e-15	1.21359e-13
G11194	4.38409	0.0504015	0.0114965	5.68966e-36	5.12376e-34
G11201	169.626	44.7679	0.263922	1.93263e-45	3.0167e-43
G11208	75.2007	33.5673	0.446369	4.32189e-19	9.10826e-18
G11209	1.58131	0.518433	0.327849	0.00297838	0.00742976
G11220	1.40483	0.195273	0.139001	9.51353e-07	4.61945e-06
G11229	189.952	84.6986	0.445893	6.0633e-18	1.13846e-16
G11233	645.69	305.398	0.47298	4.89125e-21	1.25026e-19
G11234	31.8173	10.012	0.314673	2.24535e-23	7.13332e-22
G11238	3.62383	1.21286	0.334691	9.05021e-06	3.73527e-05
G11239	1.67605	0.0370558	0.022109	4.11646e-06	1.80391e-05
G11246	649.136	294.244	0.453286	2.3024e-25	8.57047e-24
G11247	680.512	333.935	0.490712	3.3801e-20	7.978e-19
G11251	7.77021	16.4399	2.11575	0.00128104	0.00349896
G11258	9153.9	2960.24	0.323386	6.07886e-41	7.41304e-39
G11266	341.68	132.132	0.386714	2.06374e-31	1.22021e-29
G11274	88.0588	38.2918	0.434844	1.86228e-08	1.18552e-07
G11276	3.49489	8.36014	2.3921	0.000106568	0.000362883
G11277	255.455	120.74	0.472647	5.55576e-12	5.59495e-11
G11297	7.40681	3.68001	0.496841	0.000162523	0.000535884
G11306	33.8997	14.519	0.428291	1.60868e-16	2.66e-15
G11315	1.92555	0.409422	0.212626	0.000115505	0.000391097
G11316	2.12232	0.681648	0.32118	0.00120931	0.00332332
G11331	149.731	319.471	2.13363	8.61806e-14	1.05315e-12
G11334	0.97501	2.73922	2.80943	0.00121598	0.00333931
G11342	36.8544	9.02087	0.24477	4.01182e-15	5.71367e-14
G11349	74.1634	14.2969	0.192776	9.81606e-24	3.19213e-22
G11370	219.569	108.057	0.492131	5.34115e-16	8.32607e-15
G11406	43.1117	19.7204	0.457425	9.90703e-13	1.09211e-11
G11430	1252.07	508.61	0.406216	1.24343e-23	4.00464e-22
G11465	0.571117	7.1241	12.474	5.06997e-09	3.46999e-08
G11474	629.484	2724.26	4.32777	1.70755e-33	1.2264e-31
G1123	52.2298	26.0145	0.498077	1.84653e-12	1.9572e-11
G11482	10.9082	3.95366	0.362448	6.592e-09	4.45441e-08
G11496	1910.54	761.477	0.398566	1.36327e-32	8.96619e-31
G11513	3.17701	8.28325	2.60725	3.37568e-07	1.76582e-06
G11514	3.41448	8.81749	2.58238	7.18969e-05	0.000253066
G11515	2.99798	9.74821	3.25159	0.000750157	0.00216417
G11517	4.99722	11.4566	2.29259	1.08764e-06	5.23561e-06
G11524	2.00152	4.78498	2.39067	0.00109136	0.00303085
G11525	3.98419	11.1247	2.79222	1.38692e-07	7.74833e-07
G11528	1.71194	5.18705	3.02993	1.61338e-05	6.38643e-05
G11530	3.31517	9.51231	2.86933	1.69941e-07	9.36458e-07
G11531	9.88896	19.9164	2.014	2.72291e-07	1.44666e-06
G11532	3.89034	9.54387	2.45322	1.36665e-06	6.47092e-06
G11533	2.02522	6.89171	3.40294	4.74056e-05	0.000172528
G11534	5.57584	15.8213	2.83747	3.26975e-08	2.00308e-07
G11536	2.14124	6.52076	3.04532	5.75096e-06	2.44735e-05
G11537	6.05232	12.3019	2.03259	6.17739e-05	0.00021988
G11539	2.42544	5.73941	2.36634	0.00105642	0.00294639
G11544	2.09392	5.23609	2.50061	0.000720751	0.00208728
G11545	2.40296	6.95267	2.89338	1.19128e-06	5.69936e-06
G11551	1.02311	3.1596	3.08823	0.000280677	0.000882472
G11553	1.46842	3.86345	2.63103	0.000922798	0.00260789
G11558	44.5991	22.132	0.496244	2.45247e-12	2.56807e-11
G1129	32.7106	12.1702	0.372058	5.19115e-12	5.24582e-11
G11578	6.74921	3.20367	0.474673	0.000274061	0.000862828
G11594	0.514561	2.62745	5.1062	5.18885e-05	0.000187198
G11604	15.7395	5.11335	0.324874	1.93419e-15	2.86446e-14
G11607	14.0352	3.62626	0.258369	0.000385854	0.00118158
G11610	34.3571	7.13184	0.20758	1.12328e-12	1.23072e-11
G1135	24.5067	6.45589	0.263433	7.27365e-29	3.59294e-27
G1136	47.1397	16.1248	0.342063	2.14994e-21	5.68157e-20
G11675	29.3597	217.781	7.4177	1.53698e-20	3.76039e-19
G1141	16.3321	5.63984	0.345322	1.7619e-13	2.09513e-12
G11693	1353.96	3092.69	2.28418	5.81832e-12	5.83676e-11
G11700	96.0923	206.73	2.15137	3.55819e-09	2.48765e-08
G11719	389.333	861.624	2.21308	6.4748e-17	1.10496e-15
G11733	451.071	177.584	0.393693	1.03174e-30	5.6707e-29
G11740	2.38627	0.708255	0.296804	0.000673142	0.00196032
G11749	1550.38	3982.81	2.56893	1.50948e-21	4.05774e-20
G1152	415.144	1002.82	2.4156	1.12243e-22	3.38231e-21
G11780	95.5284	34.5568	0.361744	5.01434e-10	3.89664e-09
G11788	27.0096	12.0491	0.446103	1.24392e-11	1.19611e-10
G11791	38.0626	17.4609	0.458743	1.03651e-13	1.25811e-12
G11808	5.53143	2.72495	0.492631	0.000338716	0.00104848
G1159	16.4179	7.63005	0.464739	6.64902e-07	3.31446e-06
G11836	6074.88	17946.4	2.95419	1.18985e-12	1.29819e-11
G11837	670.955	182.99	0.272731	3.25823e-25	1.19762e-23
G11854	2.58189	0.0595811	0.0230766	1.80989e-18	3.61269e-17
G11859	6.05066	2.10143	0.347306	2.12059e-06	9.72795e-06
G11881	124.951	46.9865	0.376039	4.24818e-22	1.21301e-20
G11918	44.9239	108.043	2.40501	3.77468e-19	8.02728e-18
G11934	5150.96	11693.7	2.27021	4.59667e-20	1.0635e-18
G11952	1.85132	0.668281	0.360975	0.00264895	0.00667987
G11963	630.036	210.842	0.33465	1.64632e-46	2.75335e-44
G11964	0.490615	2.20978	4.50411	0.000489166	0.00146894
G11965	6.789	15.4658	2.27806	1.73191e-06	8.05222e-06
G11967	1370.11	3020.19	2.20434	2.07159e-18	4.121e-17
G11970	4.27225	1.84803	0.432566	0.000336209	0.00104113
G11977	58.751	194.155	3.30471	4.46201e-25	1.61225e-23
G11978	19.8728	72.0982	3.62798	2.13017e-19	4.61813e-18
G11981	788.924	2280.72	2.89092	6.96955e-14	8.61589e-13
G12017	259.993	581.716	2.23743	1.48099e-19	3.26209e-18
G12029	2.90362	1.22109	0.420541	0.000644812	0.00188673
G12038	73.4363	323.641	4.4071	1.60237e-30	8.64465e-29
G12062	4.85778	2.29776	0.473006	0.00158825	0.00423016
G12068	474.459	228.978	0.482609	9.43233e-20	2.10733e-18
G12069	150.694	69.1666	0.458988	1.85948e-19	4.04251e-18
G12085	0.949235	11.6173	12.2386	1.8585e-23	5.94465e-22
G12110	2463.29	5693.93	2.31152	4.22845e-13	4.8084e-12
G12167	32.2961	13.8146	0.427749	5.02575e-07	2.55367e-06
G12177	12.8186	4.59771	0.358674	5.01585e-12	5.07743e-11
G12180	1.36227	0.112596	0.0826533	1.01946e-07	5.82328e-07
G12186	3.95006	0.531725	0.134612	9.01649e-16	1.36908e-14
G12194	7.01584	2.13891	0.304869	2.02742e-09	1.46332e-08
G12217	39.5578	19.1111	0.48312	4.22227e-12	4.30952e-11
G12226	218.835	635.717	2.905	9.63012e-14	1.17193e-12
G12227	5.77822	2.25273	0.389866	2.61022e-05	9.95047e-05
G12234	18.7481	40.1981	2.14411	3.76254e-11	3.40534e-10
G1196	34.5039	16.5345	0.479205	3.23793e-11	2.9549e-10
G12263	2.73305	67.6009	24.7346	5.78748e-32	3.60394e-30
G12265	485.921	1073.94	2.2101	4.25713e-18	8.11037e-17
G12267	398.112	862.842	2.16734	3.28963e-17	5.73945e-16
G12269	0.86886	3.62377	4.17071	0.00273915	0.00688433
G12285	1629.68	714.732	0.438573	6.90837e-24	2.26544e-22
G12290	859.52	407.719	0.474357	4.63878e-19	9.7323e-18
G12305	31.0688	11.8312	0.380807	8.2829e-12	8.16572e-11
G12322	14.8814	6.62372	0.4451	8.3937e-11	7.24668e-10
G12328	2691.61	1217.27	0.452246	6.52501e-25	2.31831e-23
G12348	114.712	378.842	3.30254	1.63399e-25	6.17067e-24
G1209	8.33152	3.88901	0.466783	5.054e-07	2.56691e-06
G12349	669.984	1437.83	2.14607	6.26311e-19	1.29889e-17
G12357	850.648	1881.41	2.21174	4.4593e-20	1.03581e-18
G12374	780.02	297.039	0.38081	3.31179e-37	3.24445e-35
G12377	69.957	21.1636	0.302524	1.96754e-32	1.2726e-30
G12389	11.0337	5.21371	0.472526	4.92192e-07	2.5058e-06
G12417	1729.12	4143.59	2.39636	1.17729e-23	3.80732e-22
G12418	95.6566	30.0898	0.31456	2.01606e-37	2.00869e-35
G12438	1166.62	3076.45	2.63706	5.36154e-14	6.7203e-13
G12439	1.06465	4.65486	4.37221	0.000424429	0.00128875
G12440	1.05523	10.6116	10.0562	7.10876e-15	9.81595e-14
G12441	31.3514	69.6245	2.22078	4.90728e-12	4.97614e-11
G12444	138.11	20.644	0.149476	9.67106e-18	1.77738e-16
G12447	21.0815	3.46153	0.164197	5.87044e-15	8.17185e-14
G12468	9.4976	110.948	11.6817	4.80536e-47	8.15309e-45
G12529	22.9019	4.7743	0.208468	1.67182e-08	1.0698e-07
G12543	3.02888	1.25952	0.415837	0.00147957	0.00397826
G12549	8.22976	22.989	2.79339	3.71275e-08	2.25676e-07
G12556	2280.24	847.359	0.37161	2.60785e-37	2.56555e-35
G12577	1211.47	15485.9	12.7827	3.71326e-32	2.34979e-30
G12578	22.7613	10.4763	0.460267	5.95547e-08	3.52214e-07
G12591	114.694	50.627	0.44141	5.37285e-16	8.3588e-15
G12593	268.926	124.993	0.464787	1.02955e-20	2.57266e-19
G12597	11.6612	5.70862	0.489538	6.52546e-05	0.00023139
G12600	754.388	1713.13	2.27088	7.18714e-18	1.33981e-16
G12601	3.0212	24.896	8.24042	1.1809e-17	2.1467e-16
G12603	8.62211	50.0455	5.80432	8.15669e-13	9.04693e-12
G12605	149.401	586.181	3.92355	3.10679e-21	8.11856e-20
G12607	1.6312	19.7101	12.0832	6.14429e-05	0.000218802
G12624	626.849	1594.48	2.54365	5.91869e-05	0.000211476
G12623	496.489	216.643	0.436351	9.03939e-09	5.9957e-08
G12625	3.51841	0.539845	0.153435	2.23484e-05	8.62764e-05
G1229	150.022	515.757	3.43787	1.9908e-27	8.84491e-26
G12629	7877.21	1609.2	0.204286	1.08742e-72	5.78653e-70
G12637	633.927	1419.79	2.23967	3.01139e-20	7.14374e-19
G12673	3.79942	1.56116	0.410896	0.000321838	0.00100111
G12689	5.65693	2.4515	0.433362	1.7434e-05	6.8444e-05
G12700	2925.89	938.947	0.320909	2.33995e-47	4.05835e-45
G12701	2901.89	931.056	0.320844	2.08355e-47	3.64692e-45
G12703	233.1	738.885	3.16981	1.43828e-35	1.24265e-33
G12717	166.2	58.142	0.349832	6.7417e-34	5.01111e-32
G12719	11.8135	2.83215	0.239738	0.00117081	0.00322509
G12724	5.25	1.98214	0.37755	2.7564e-05	0.000104651
G12733	8.20448	3.23573	0.394386	1.97521e-07	1.07478e-06
G12734	12.9319	4.7964	0.370896	2.11628e-10	1.73254e-09
G12735	15.0534	4.21355	0.279907	2.49408e-20	5.95147e-19
G12736	156.366	53.4959	0.342121	1.19418e-37	1.2052e-35
G12758	1.38115	18.6661	13.5148	3.68161e-15	5.27224e-14
G12784	747.136	1581.71	2.11704	2.92224e-09	2.06586e-08
G12789	1794.09	3964.32	2.20966	4.12876e-11	3.71525e-10
G12796	6.8763	3.11431	0.452904	8.08012e-07	3.96953e-06
G12808	169.569	64.08	0.3779	2.28792e-25	8.54376e-24
G12809	569.818	264.076	0.463439	4.82697e-22	1.3584e-20
G12815	85.1509	29.3081	0.34419	1.0208e-18	2.09473e-17
G12817	135.11	62.0857	0.459521	1.26797e-17	2.29785e-16
G12819	21.2427	8.31119	0.39125	2.9244e-13	3.39259e-12
G1245	21.7681	63.757	2.92891	4.99735e-10	3.88472e-09
G12853	55.1793	112.78	2.04388	2.95851e-13	3.42754e-12
G12854	1.15421	18.8299	16.3141	1.08978e-20	2.70872e-19
G12872	420.724	1360.99	3.23489	1.05532e-18	2.16178e-17
G12877	7.89675	88.3438	11.1874	1.71534e-45	2.69551e-43
G12889	21.1781	4.42279	0.208838	1.56507e-29	8.05376e-28
G12890	21.1344	6.0381	0.285701	3.01444e-22	8.75684e-21
G12891	44.7647	15.3728	0.343413	4.26527e-19	9.00514e-18
G12894	117.985	461.73	3.91347	9.36477e-11	8.04648e-10
G12910	207.303	81.2034	0.391714	2.13162e-31	1.25717e-29
G12912	3783.71	1857.46	0.490909	1.01356e-13	1.23153e-12
G1254	140.017	446.103	3.18606	1.24727e-35	1.09377e-33
G12986	9.39479	4.40409	0.46878	1.6675e-05	6.5795e-05
G12987	306.396	136.543	0.445641	2.03978e-19	4.42628e-18
G12988	36.263	16.0984	0.443935	3.91099e-11	3.52606e-10
G12990	14.519	5.15141	0.354804	1.04428e-11	1.01372e-10
G143	5.66123	2.44831	0.432469	1.09574e-05	4.46184e-05
G1256	16.5717	44.8128	2.70417	2.1266e-14	2.79261e-13
G13019	3330.87	1483.33	0.445329	4.56582e-22	1.29267e-20
G1261	2.19992	0.57869	0.26305	2.91473e-05	0.00011018
G13034	89.829	35.6572	0.396945	1.61888e-10	1.34508e-09
G13047	2.39115	0.712366	0.297918	4.76919e-05	0.000173448
G1266	4.91851	52.0705	10.5867	2.65952e-15	3.87975e-14
G13064	3.17608	1.53521	0.483366	0.00210117	0.00543072
G13069	236.554	110.515	0.467187	8.12199e-11	7.03025e-10
G13084	30.5379	9.39568	0.307672	5.98346e-27	2.55651e-25
G13086	11.956	4.4986	0.376262	9.83854e-11	8.42266e-10
G13089	36.2901	10.7238	0.295503	2.35217e-29	1.19207e-27
G13091	2.54263	0.98444	0.387174	0.000954952	0.00268773
G13096	11.0783	36.0603	3.25503	7.38389e-13	8.22486e-12
G1271	0.390366	6.31474	16.1765	2.8298e-11	2.5973e-10
G13156	197.765	31.2958	0.158247	2.97014e-15	4.31141e-14
G13157	183.923	37.0348	0.20136	4.96747e-12	5.03063e-11
G13158	477.124	92.5888	0.194056	1.21459e-12	1.32272e-11
G13177	6.03448	2.45969	0.407606	4.02475e-06	1.76636e-05
G1276	1433.64	5959.08	4.1566	1.85566e-19	4.03796e-18
G13206	36.3022	3.31641	0.0913554	2.15313e-35	1.83321e-33
G13212	1.60228	22.4561	14.0151	5.52561e-24	1.82221e-22
G13213	0.546488	11.4074	20.8741	4.61091e-19	9.69118e-18
G13214	2.02493	0.344483	0.170121	2.75903e-05	0.000104734
G13225	1745.94	843.186	0.482941	2.49609e-20	5.95147e-19
G13227	50.1176	17.2131	0.343454	1.10201e-25	4.21607e-24
G13228	71.5469	28.2769	0.395221	4.76395e-25	1.71869e-23
G13244	122.322	282.977	2.31337	4.18843e-15	5.95434e-14
G13287	186.136	392.246	2.10731	1.65288e-09	1.20525e-08
G13309	392.076	1092.16	2.78558	1.04133e-29	5.39416e-28
G13312	32.2094	873.105	27.1072	3.77241e-21	9.79237e-20
G13313	5.37817	139.063	25.8569	1.11863e-25	4.27269e-24
G13330	9.72856	4.69419	0.482516	1.42e-06	6.7032e-06
G13334	79.9661	256.809	3.21147	1.30666e-18	2.64427e-17
G13346	118.93	314.566	2.64497	9.63146e-26	3.71517e-24
G13356	82.2464	169.546	2.06144	7.63019e-15	1.04905e-13
G13381	344.072	842.693	2.44917	1.74055e-21	4.65752e-20
G13389	1078.15	4948.8	4.59008	1.54315e-43	2.18977e-41
G13405	2002.35	9423.56	4.70625	1.73765e-41	2.22325e-39
G13406	399.248	10635.9	26.64	2.39958e-42	3.22896e-40
G13424	45.6771	21.1018	0.461978	9.6397e-14	1.17249e-12
G13437	440.099	909.864	2.06741	5.93399e-16	9.19513e-15
G13446	1.35115	0.093594	0.0692701	9.20565e-09	6.09734e-08
G13451	0.661789	4.45178	6.72688	1.84629e-05	7.21927e-05
G13481	161.049	358.707	2.22731	1.09431e-17	1.99705e-16
G13482	1300.29	601.529	0.462613	4.97727e-20	1.14703e-18
G13483	9.78487	2.8136	0.287546	1.10114e-12	1.20785e-11
G13484	3652.12	1601.65	0.438554	5.72978e-27	2.4526e-25
G13492	0.428107	2.8861	6.74153	9.42124e-06	3.87955e-05
G13493	417	997.349	2.39173	1.0845e-09	8.08938e-09
G1302	34.8869	14.6211	0.419099	1.37602e-14	1.84208e-13
G13533	3.14663	6.60816	2.10007	0.00107811	0.00299796
G1304	45.397	115.724	2.54915	1.70632e-20	4.14869e-19
G13540	135.901	32.3555	0.238082	9.35382e-10	7.05575e-09
G13548	1.51899	0.278911	0.183616	3.58526e-05	0.00013312
G13549	2.20484	0.138648	0.0628834	8.04516e-10	6.12385e-09
G13559	9.38919	24.305	2.58862	1.31806e-07	7.39721e-07
G13589	964.197	2534.39	2.62849	3.77704e-21	9.79355e-20
G13591	239.768	109.64	0.457274	8.8654e-21	2.22959e-19
G13606	234.376	49.4192	0.210854	1.80985e-35	1.55222e-33
G1315	10.1248	4.73313	0.46748	1.12017e-05	4.55104e-05
G13669	1007.55	2868.26	2.84676	2.99579e-25	1.10636e-23
G13670	3.57558	1.3323	0.372611	0.000200287	0.000649069
G13690	2.42654	0.771295	0.317858	0.000268791	0.000848062
G13700	1025.73	184.729	0.180094	9.94022e-109	1.5516e-105
G13701	231.538	71.1736	0.307395	7.69748e-38	7.87025e-36
G13704	33.0952	14.8497	0.448699	1.79462e-07	9.83136e-07
G13705	4696.76	2120.39	0.451458	2.18532e-27	9.636e-26
G13708	2371.92	927.631	0.391089	4.83731e-33	3.26963e-31
G13711	1261.9	507.072	0.401834	6.58108e-31	3.68635e-29
G13727	3.44028	1.40704	0.408988	0.000232969	0.000744776
G13736	145.321	438.506	3.0175	4.84565e-33	3.26963e-31
G13757	12.9124	42.0383	3.25565	4.08311e-11	3.67558e-10
G13761	2.36851	0.793665	0.335091	0.0013618	0.00369513
G13762	91.4145	39.1794	0.428591	2.17987e-21	5.75417e-20
G13763	68.1283	22.6578	0.332576	4.55891e-26	1.80613e-24
G13786	2.41184	0.58129	0.241015	1.35696e-05	5.4376e-05
G13787	1.64867	0.519475	0.315087	0.00214974	0.0055434
G1337	203.387	92.5299	0.454946	4.85632e-16	7.60574e-15
G13796	2.57857	0.537899	0.208603	6.32207e-06	2.67435e-05
G13799	125.645	37.342	0.297202	5.1309e-11	4.56174e-10
G13800	4187.79	1429.33	0.341308	2.36017e-14	3.08548e-13
G13817	4.43539	2.20043	0.496107	0.0025582	0.00647383
G13836	79.3551	299.91	3.77934	7.56949e-38	7.77333e-36
G13840	739.878	361.785	0.488979	4.98367e-19	1.04278e-17
G13846	63.4867	25.7768	0.406018	9.05406e-17	1.52293e-15
G13861	420.887	176.751	0.419947	5.04209e-26	1.99082e-24
G13862	192.449	94.3383	0.490199	8.27833e-18	1.53103e-16
G13872	4.86634	2.31714	0.476156	0.000107993	0.000367254
G13883	0.429873	38.3648	89.2468	2.67006e-35	2.24074e-33
G13886	0.580316	1.93483	3.33411	0.00220598	0.00566906
G13911	62.7003	140.874	2.24678	2.06699e-10	1.69396e-09
G13934	4.41669	1.65068	0.373736	1.53476e-05	6.09274e-05
G13935	1132.53	536.528	0.473745	3.87044e-12	3.97119e-11
G13937	1.20694	0.362765	0.300565	0.00348423	0.0085654
G13954	24.8797	11.4275	0.459312	2.70972e-12	2.82607e-11
G13965	349.978	117.908	0.336902	2.58522e-37	2.55403e-35
G1353	64.0572	27.1593	0.423985	3.23729e-20	7.65634e-19
G13982	56.8872	23.0855	0.405811	3.42339e-15	4.92959e-14
G13994	1.10296	5.76938	5.2308	2.28927e-08	1.43818e-07
G13995	4.38762	74.323	16.9393	4.4258e-14	5.6051e-13
G14001	38.2742	13.508	0.352928	3.84642e-16	6.08103e-15
G14007	1.4678	0.417121	0.284182	0.00134412	0.00365433
G14025	147.234	417.681	2.83685	2.08079e-27	9.20974e-26
G14033	29.6687	5.51253	0.185803	1.34962e-20	3.31933e-19
G14040	14.6896	6.62406	0.450936	4.59588e-09	3.15843e-08
G14050	24.3759	67.1249	2.75374	4.19948e-11	3.77598e-10
G14051	19.475	6.17242	0.316941	5.30178e-06	2.27064e-05
G14056	290.396	640.037	2.20402	1.35627e-11	1.29616e-10
G14079	86.6628	37.8876	0.437184	1.82097e-17	3.25468e-16
G14090	264.541	97.391	0.368151	1.4125e-12	1.52336e-11
G14112	15.8042	57.6226	3.64604	1.44659e-17	2.60141e-16
G14113	15.699	46.5042	2.96224	5.29283e-09	3.61512e-08
G14114	10.6843	38.9385	3.64445	4.07639e-17	7.0543e-16
G14126	10.8075	4.41607	0.408611	1.56039e-09	1.14315e-08
G14141	470.615	1124.87	2.3902	5.05745e-22	1.42155e-20
G14149	4.76143	2.23779	0.469982	0.00030545	0.000953955
G14150	2.29973	0.826364	0.359331	0.00208953	0.00540421
G14165	1895.41	322.289	0.170037	5.66228e-12	5.69732e-11
G1369	594.176	279.901	0.471075	2.51452e-19	5.42128e-18
G14194	15.8795	102.95	6.48317	1.81709e-12	1.92774e-11
G14197	16.3653	104.32	6.37451	1.81465e-12	1.92603e-11
G14207	56.9637	22.1381	0.388635	3.1711e-20	7.51499e-19
G14216	13.6556	36.1809	2.64953	3.49865e-06	1.55088e-05
G1372	97.4482	273.322	2.8048	9.27402e-26	3.58912e-24
G14261	147.189	65.206	0.443009	1.39156e-19	3.07668e-18
G14262	306.006	57.5791	0.188163	2.97663e-94	3.48474e-91
G14266	6.08963	12.1834	2.00068	1.24572e-05	5.02365e-05
G14267	239.889	581.389	2.42358	3.15945e-15	4.57485e-14
G14268	105.856	253.916	2.39869	8.14779e-12	8.03929e-11
G14280	3.44244	16.5228	4.79973	4.19212e-18	8.00607e-17
G14282	176.126	437.278	2.48277	2.43961e-13	2.85605e-12
G14283	234.839	600.896	2.55876	2.02166e-15	2.98833e-14
G14295	252.598	10347.9	40.9657	3.65995e-29	1.83107e-27
G14312	20.8215	9.64532	0.463238	3.61103e-11	3.27708e-10
G14315	5.64531	12.6922	2.24828	9.60294e-05	0.000329973
G14316	31.9528	107.508	3.3646	2.34531e-29	1.19207e-27
G14317	2.27488	7.00045	3.07728	2.10281e-06	9.65963e-06
G14326	1012.74	433.349	0.427899	1.40448e-08	9.07657e-08
G14341	0.880498	4.33826	4.92705	1.00049e-06	4.84198e-06
G14354	65.6239	183.751	2.80006	2.29532e-25	8.55774e-24
G14366	3486.89	1559.23	0.447168	2.28957e-29	1.17048e-27
G14370	4.11377	1.33388	0.324248	7.37293e-06	3.08708e-05
G14389	5.46683	2.27769	0.416639	3.78328e-05	0.000139917
G14399	4.78454	1.90002	0.397116	5.15142e-05	0.000185991
G14406	2.09842	0.598877	0.285394	0.000470889	0.0014201
G14421	1744.5	851.282	0.487981	1.41853e-19	3.13334e-18
G14423	5.04989	1.88995	0.374255	2.772e-05	0.000105158
G1390	6.97412	3.47491	0.498259	7.6299e-05	0.000267555
G14439	1770.22	3565.95	2.01441	3.45652e-16	5.50176e-15
G14440	0.179822	5.88166	32.7082	1.28073e-13	1.54333e-12
G14441	0.0581937	2.82315	48.5131	2.04935e-05	7.95481e-05
G14462	87.5023	199.785	2.2832	3.0116e-14	3.89148e-13
G14467	622.885	1316.19	2.11305	1.28288e-17	2.32307e-16
G14519	4.92431	1.50481	0.305588	2.2298e-06	1.0189e-05
G14526	2.96009	6.06431	2.04869	0.000867021	0.00246904
G14538	21.7718	10.7511	0.493807	1.52691e-10	1.27364e-09
G14543	23.4338	8.09671	0.345515	0.00020322	0.000657847
G14601	296.919	1340.5	4.51468	6.25334e-12	6.24553e-11
G14607	128.005	43.8252	0.342371	3.15032e-23	9.91419e-22
G14609	2.39078	0.410867	0.171855	9.63326e-08	5.52556e-07
G1411	2.94362	9.5114	3.23119	1.11988e-07	6.34888e-07
G14627	3533.82	1158.32	0.327782	3.71048e-26	1.48255e-24
G14628	414.842	95.5923	0.230431	9.7258e-22	2.66028e-20
G14629	3.07529	1.17476	0.382	0.00119336	0.00328336
G14632	43.3127	14.1019	0.325584	4.963e-17	8.54438e-16
G14634	8.8337	3.52258	0.398766	4.65121e-08	2.78668e-07
G14638	30.1769	6.13533	0.203312	6.54406e-22	1.81329e-20
G14643	36.0982	9.34759	0.258949	1.3353e-13	1.60579e-12
G14644	14.7806	2.70531	0.183031	6.45722e-22	1.79134e-20
G14645	19.5453	3.35236	0.171517	6.22896e-20	1.41323e-18
G14658	13.9442	38.646	2.77148	3.25396e-14	4.18387e-13
G14677	14.6815	39.217	2.67119	0.000157332	0.000520218
G14679	74.6806	1525.36	20.4251	3.15829e-23	9.92593e-22
G1418	280.866	1460.59	5.20033	6.45089e-34	4.81023e-32
G14704	2.74924	18.162	6.6062	2.21291e-20	5.31443e-19
G14705	60.2463	967.176	16.0537	2.52801e-23	8.00959e-22
G14706	11.1567	236.539	21.2015	5.83623e-22	1.62678e-20
G14721	212.105	460.891	2.17294	2.34622e-12	2.45902e-11
G14724	129.589	62.3279	0.480967	2.08373e-06	9.57576e-06
G14757	15.0502	37.1296	2.46705	5.33058e-12	5.37801e-11
G14784	7.99544	3.04661	0.381044	3.69661e-08	2.24753e-07
G14798	3.36639	1.58446	0.47067	0.00405659	0.00979084
G14802	6.02527	2.64457	0.438913	0.000195772	0.000635933
G14839	182.503	59.2182	0.324477	3.07941e-17	5.38471e-16
G1440	78.7841	7.86061	0.099774	1.98922e-118	3.58273e-115
G14855	30.7936	7.61111	0.247166	1.65476e-19	3.62099e-18
G14856	4.98676	1.64548	0.329969	1.18012e-05	4.77966e-05
G14858	71.5001	13.0115	0.181979	2.32055e-43	3.21499e-41
G14880	845.862	2487.62	2.94093	7.59766e-13	8.45091e-12
G14884	971.124	3362.14	3.46211	1.13453e-13	1.37139e-12
G14904	4.82952	1.09722	0.22719	1.19942e-12	1.30741e-11
G1449	72.5448	30.5321	0.420873	6.23053e-17	1.06483e-15
G14958	109.99	48.8061	0.44373	4.30207e-19	9.07466e-18
G14973	12.1633	2.70716	0.222568	1.45902e-12	1.57136e-11
G14979	2.23185	8.04274	3.60361	1.07931e-08	7.08663e-08
G1456	86.7634	227.925	2.62697	9.71671e-26	3.74189e-24
G15007	52.4932	18.2707	0.348058	2.724e-05	0.000103538
G15012	2.72651	0.993038	0.364215	0.00077338	0.00222401
G15016	9.76898	2.83586	0.290293	2.7335e-12	2.84961e-11
G1459	3771.37	1729.69	0.458636	8.1067e-21	2.04097e-19
G15019	1486.48	3183.65	2.14174	3.90388e-18	7.46777e-17
G15025	23686.2	6545.7	0.276351	7.08245e-31	3.9483e-29
G24	9.42226	2.44533	0.259527	1.32087e-14	1.77435e-13
G1461	2518.28	1163.46	0.462005	1.02191e-23	3.31857e-22
G1466	43.5145	16.2019	0.372334	6.69724e-23	2.05786e-21
G15075	23.5845	74.7362	3.16887	5.55602e-10	4.30187e-09
G15091	120.412	928.562	7.71155	6.0772e-42	8.08475e-40
G15094	156.028	40.255	0.257998	9.46409e-44	1.36785e-41
G15103	30.6807	8.7986	0.28678	9.14229e-24	2.97716e-22
G15105	3.1624	0.843701	0.266791	1.52098e-05	6.04615e-05
G15109	42.0872	20.6009	0.489482	8.07407e-12	7.97327e-11
G15119	73.8508	34.1814	0.462844	2.20731e-09	1.58485e-08
G1471	15.0786	5.41637	0.359208	2.22202e-11	2.0629e-10
G15122	5857.32	2384.22	0.40705	3.37662e-31	1.94251e-29
G15123	127.875	50.6305	0.395937	9.32258e-32	5.71411e-30
G15130	5.762	2.61988	0.454682	0.000176521	0.000578456
G15142	3.37334	1.37905	0.408807	0.00191179	0.00499082
G15154	3592.01	771.572	0.214802	1.09144e-91	1.16159e-88
G15158	6.29272	2.78599	0.442733	8.19622e-05	0.000285066
G15169	1.55926	5.19049	3.32882	8.53824e-06	3.53643e-05
G15183	5.55302	2.70446	0.487025	0.000188297	0.000613355
G15189	1081.8	3177.93	2.93764	5.22132e-31	2.95294e-29
G15198	33.5452	107.755	3.21222	1.87503e-15	2.78037e-14
G15201	4.07411	14.9993	3.68161	0.00083909	0.00239766
G15232	50.9983	21.9323	0.43006	3.28015e-13	3.77588e-12
G15239	691.881	307.16	0.443949	6.38725e-24	2.10044e-22
G15249	142.732	528.453	3.7024	3.15722e-29	1.58974e-27
G15253	37.8751	108.381	2.86155	1.45542e-15	2.17575e-14
G15329	20.7647	9.87053	0.475351	3.37127e-08	2.06042e-07
G1493	2.81274	1.0078	0.358298	0.000186197	0.000607612
G15355	6.46929	15.646	2.4185	2.13286e-07	1.15359e-06
G15369	247.07	1332.38	5.3927	4.49414e-31	2.56648e-29
G15372	8.45579	2.00988	0.237693	1.72688e-13	2.05662e-12
G15374	12.5546	5.10777	0.406846	2.87771e-11	2.6392e-10
G15375	39.3844	14.7663	0.374928	9.398e-20	2.10167e-18
G15396	14.3845	32.4383	2.25508	1.33516e-06	6.33593e-06
G1504	36.0396	13.8151	0.38333	6.41582e-16	9.8894e-15
G15455	210.409	450.953	2.14322	8.62175e-09	5.74687e-08
G15461	4.986	0.946411	0.189814	2.15023e-06	9.8562e-06
G15477	1.39382	0.165454	0.118705	9.59337e-05	0.000329741
G15479	159.122	47.4958	0.298486	1.72516e-16	2.84858e-15
G15482	37.6944	107.316	2.84701	1.71512e-22	5.08972e-21
G15486	318.972	76.6785	0.240393	6.29119e-23	1.94586e-21
G1510	81.4804	192.736	2.36543	9.01125e-10	6.8127e-09
G15491	11.4296	32.6568	2.85721	1.47358e-16	2.44499e-15
G15492	102.134	272.73	2.6703	4.87251e-25	1.74977e-23
G15502	70.2613	18.3561	0.261255	1.4136e-16	2.35239e-15
G15506	61.2211	272.189	4.446	4.60626e-21	1.18258e-19
G15522	510.807	215.574	0.422026	1.58372e-22	4.71771e-21
G15523	8.21717	2.99621	0.364628	2.83372e-08	1.75433e-07
G15524	748.081	322.153	0.430639	5.7986e-26	2.27799e-24
G15534	23.6206	8.33586	0.352906	3.86698e-15	5.52419e-14
G15535	267.23	630.804	2.36052	7.1702e-20	1.61893e-18
G15536	46.0981	108.286	2.34903	7.60183e-05	0.00026673
G15542	1.71372	5.64564	3.29438	1.52335e-05	6.05255e-05
G15544	5.31363	18.3329	3.45015	7.26327e-14	8.96953e-13
G15545	800.24	1612.19	2.01463	1.03597e-06	5.00336e-06
G15547	209.739	1270.62	6.05811	2.98745e-08	1.84414e-07
G15557	37.2815	1.85302	0.0497036	1.14467e-17	2.08408e-16
G1520	29.0421	13.1753	0.453662	1.20737e-11	1.16239e-10
G15582	175.528	382.134	2.17705	1.19335e-13	1.44099e-12
G15588	430.992	1336.45	3.10087	1.16173e-34	9.25198e-33
G15589	107.458	400.963	3.73136	1.12486e-12	1.23187e-11
G1526	90.753	465.538	5.12972	2.20598e-17	3.90997e-16
G15609	89.1796	28.533	0.31995	0.000476613	0.00143437
G1527	3.27166	19.3199	5.90523	1.01095e-11	9.82994e-11
G15613	2847.44	1278.64	0.449051	1.89244e-14	2.49491e-13
G15621	0.304627	1.87334	6.14962	0.00107726	0.00299632
G15630	8.42495	2.01465	0.239129	5.23481e-15	7.30876e-14
G1530	63.3896	17.0003	0.268187	9.98534e-30	5.18396e-28
G15632	171.154	61.3008	0.358162	1.5937e-11	1.50646e-10
G15644	374.943	142.425	0.379858	6.6516e-14	8.24461e-13
G15645	23.1844	3.30575	0.142585	8.79617e-08	5.0715e-07
G15648	676.319	189.17	0.279706	4.38722e-61	1.4267e-58
G15650	1215.84	332.363	0.27336	4.13786e-65	1.61473e-62
G15657	13.7069	29.7553	2.17083	1.44018e-09	1.05939e-08
G15666	13.5702	33.773	2.48876	1.70956e-12	1.8211e-11
G1534	241.311	71.04	0.294392	1.02486e-49	2.05095e-47
G15686	2.95269	52.9162	17.9213	5.48174e-14	6.85261e-13
G15688	3.08333	0.4343	0.140854	6.43801e-11	5.64991e-10
G1537	9.77395	4.48376	0.458746	9.4977e-07	4.61272e-06
G15708	1721.82	3527.78	2.04887	5.9521e-17	1.02097e-15
G15716	2.13945	0.389536	0.182073	5.10316e-07	2.58851e-06
G15719	1.50403	0.521886	0.346992	0.00222715	0.0057197
G15727	8.78424	3.31039	0.376856	3.24167e-08	1.98692e-07
G15749	160.655	445.422	2.77254	7.87612e-28	3.63015e-26
G15751	602.81	1398.78	2.32043	2.27088e-20	5.44221e-19
G15752	295.387	730.831	2.47415	1.17836e-22	3.54173e-21
G15772	5.11775	2.43862	0.476502	0.000471762	0.00142233
G1549	244.564	119.141	0.487157	1.08756e-17	1.98628e-16
G15815	3.80246	1.63502	0.429991	0.0038071	0.00925643
G15833	691.774	343.559	0.496634	1.35151e-12	1.46163e-11
G15849	1653.71	5703.55	3.44894	4.10425e-14	5.21982e-13
G15898	2.72696	0.996112	0.365283	0.0010187	0.00284967
G15925	2891.69	1146.47	0.396471	3.03367e-35	2.52777e-33
G1561	7.02803	3.32281	0.472794	6.46381e-06	2.72986e-05
G15942	258.95	118.92	0.45924	8.02077e-06	3.33805e-05
G1562	8.46705	3.06852	0.362407	6.282e-08	3.70495e-07
G15951	1199.07	3748.48	3.12615	1.49462e-16	2.47648e-15
G15963	37.0015	14.2507	0.38514	2.14652e-08	1.35432e-07
G15973	0.145022	235.594	1624.54	7.36407e-12	7.3098e-11
G15983	5.51326	2.2336	0.405133	8.28651e-06	3.43825e-05
G15986	7.53129	3.31762	0.440512	7.25108e-06	3.0377e-05
G15988	20.3837	9.0865	0.445772	9.27798e-12	9.06277e-11
G15992	485.871	113.009	0.232591	5.7668e-12	5.79253e-11
G15991	129.265	363.317	2.81063	7.60831e-23	2.32257e-21
G1571	29.1412	14.1657	0.486106	4.41422e-10	3.45437e-09
G16010	62.5648	7.801	0.124687	1.10976e-11	1.07239e-10
G16011	6.00557	2.27067	0.378095	2.17504e-07	1.17504e-06
G16013	24.1284	9.097	0.377024	8.32518e-16	1.2674e-14
G16015	5.76943	0.867798	0.150413	9.39749e-09	6.21561e-08
G16028	1.77086	0.500337	0.282539	0.00115236	0.003181
G16029	19.7537	8.33225	0.421807	2.32422e-10	1.89021e-09
G16043	20.2973	9.85935	0.485747	3.06636e-08	1.88887e-07
G1578	128.957	470.086	3.64531	2.94821e-41	3.69142e-39
G16052	0.208639	5.03896	24.1516	6.81174e-12	6.78104e-11
G16078	5.43967	1.43235	0.263315	4.32558e-09	2.98759e-08
G16084	316.597	1253.59	3.95956	1.60009e-13	1.91145e-12
G16101	231.187	98.7957	0.427342	3.4653e-05	0.000128931
G16125	6500.5	2055.09	0.316144	1.00123e-48	1.90592e-46
G16151	449.821	921.282	2.04811	1.35216e-16	2.25496e-15
G16154	276.154	1670.65	6.0497	6.16215e-15	8.55757e-14
G16182	3.67755	1.69659	0.461337	0.000623745	0.00183104
G16187	1020.95	4295.11	4.20698	4.09131e-24	1.36653e-22
G16188	0.406147	18.7137	46.0762	3.81733e-12	3.92013e-11
G16189	1571.63	6453.34	4.10615	1.81358e-22	5.3615e-21
G16199	2.73867	0.910934	0.332619	0.000453032	0.00136974
G16205	0.0631042	6.38329	101.155	2.59212e-16	4.20014e-15
G16207	0.827151	4.60106	5.56254	0.00158013	0.00421283
G16208	0.093869	7.3865	78.6895	1.05598e-07	6.02161e-07
G16223	35.2981	8.01468	0.227057	9.04647e-08	5.20684e-07
G16244	14.8557	66.8048	4.49693	2.1077e-11	1.96456e-10
G16269	5.58751	1.07157	0.191779	9.97299e-12	9.70522e-11
G16270	92.8263	215.435	2.32084	4.13599e-19	8.7638e-18
G16271	5.36313	1.68362	0.313924	3.39369e-06	1.50774e-05
G16323	115.802	52.2397	0.451114	0.000232405	0.000743276
G16361	1.5264	4.89199	3.20491	1.99434e-05	7.7567e-05
G16387	384.963	144.571	0.375546	2.63546e-34	2.03653e-32
G16389	2.90078	0.560551	0.193241	1.3118e-06	6.23773e-06
G16391	1.92534	0.613236	0.318507	0.00219617	0.00564842
G16395	24.5505	11.1007	0.452159	1.75081e-12	1.86164e-11
G16416	3.8531	1.56023	0.404927	0.00135801	0.00368697
G1627	4.31828	10.0152	2.31926	1.66524e-05	6.57282e-05
G16435	6.53861	2.53001	0.386933	1.55088e-06	7.26684e-06
G16443	444.361	134.218	0.302047	1.31263e-28	6.36311e-27
G16451	2058.44	946.376	0.459754	3.36533e-11	3.06241e-10
G16483	12.7518	43.1756	3.38585	4.96291e-13	5.61089e-12
G16487	25.8711	79.4509	3.07103	2.33855e-24	7.947e-23
G16525	174.741	57.7701	0.330605	2.70947e-41	3.41073e-39
G16529	28.9916	12.1131	0.417814	8.18077e-14	1.00285e-12
G16530	70.0857	28.2808	0.403517	5.48817e-19	1.14426e-17
G16547	474.392	1376.73	2.9021	4.35128e-26	1.72679e-24
G177	5.61121	2.35317	0.419371	0.000164211	0.000540917
G16565	5.23376	2.0583	0.393273	0.000100975	0.000345799
G16575	6.41752	2.56751	0.400079	2.24894e-06	1.02704e-05
G16578	5.59401	1.86378	0.333174	3.13544e-07	1.64862e-06
G16587	196.542	82.9281	0.421936	1.04809e-14	1.41767e-13
G16616	923.764	358.079	0.387631	2.97135e-33	2.07057e-31
G16629	30.8101	9.03887	0.293374	3.84352e-22	1.10015e-20
G16701	3305.05	1477.73	0.447112	0.00054172	0.00161064
G16703	2570.71	11560.1	4.49684	3.24654e-21	8.4743e-20
G16714	643.966	1616.1	2.5096	1.66476e-22	4.94654e-21
G16718	501.128	249.884	0.498642	4.9143e-07	2.50301e-06
G1669	70.8911	283.551	3.99982	4.0163e-38	4.21694e-36
G16727	3349.73	1411.99	0.421523	6.99011e-11	6.1024e-10
G16750	1486.67	707.475	0.47588	7.61498e-19	1.57785e-17
G16751	10.7281	61.7206	5.75315	2.22147e-14	2.91229e-13
G16762	20.8456	7.63386	0.36621	1.96695e-16	3.2296e-15
G16771	15.3103	7.28332	0.475714	2.28829e-06	1.04341e-05
G16821	10.1406	3.74605	0.369411	5.75116e-09	3.90879e-08
G16843	18.1311	45.9597	2.53486	1.33917e-09	9.90379e-09
G16853	124.575	511.351	4.10477	2.56888e-28	1.22751e-26
G16860	140.882	565.729	4.01562	8.95209e-28	4.10184e-26
G1689	2335.2	584.852	0.25045	8.32273e-33	5.56767e-31
G16923	313.968	121.761	0.387815	3.09631e-15	4.4862e-14
G16932	9642.67	4539.36	0.470758	3.79407e-21	9.82682e-20
G16940	98.9717	199.925	2.02002	0.000522913	0.00155948
G16945	10.5196	2.9162	0.277216	3.69219e-07	1.92066e-06
G16946	246.999	57.9226	0.234505	8.62362e-08	4.97692e-07
G16951	7.72913	2.17825	0.281824	5.70642e-05	0.000204547
G16952	0.512277	12.015	23.4541	3.88514e-11	3.50545e-10
G1694	32.3198	11.892	0.36795	4.00194e-19	8.49515e-18
G16965	592.242	292.06	0.493143	5.54942e-18	1.04617e-16
G16966	7.23034	2.44833	0.338619	1.06374e-09	7.94209e-09
G16969	2.9184	0.888259	0.304365	0.000117222	0.000396224
G16985	10.9341	4.24211	0.387969	2.83917e-05	0.000107532
G17003	13.3051	4.90845	0.368916	1.16091e-09	8.62905e-09
G17041	126.753	59.0257	0.465673	8.39427e-17	1.41806e-15
G17083	55.4514	25.4657	0.459244	2.21808e-08	1.39683e-07
G17094	105.356	312.419	2.96535	7.48504e-28	3.4567e-26
G17107	256.901	124.151	0.483263	4.20817e-21	1.08513e-19
G17110	303.692	146.207	0.481432	1.11138e-21	3.02931e-20
G17111	10.7361	695.374	64.7694	7.99544e-28	3.6779e-26
G17174	23.0981	6.36331	0.275491	2.29015e-20	5.47719e-19
G17177	1.63854	8.51932	5.19932	1.7288e-08	1.10445e-07
G17182	27.8797	8.2048	0.294293	2.07682e-10	1.70083e-09
G17183	23.1035	7.46908	0.323287	3.42483e-10	2.71919e-09
G17186	281.188	703.347	2.50134	4.78157e-12	4.86341e-11
G17187	15.2061	40.2442	2.64659	3.57707e-07	1.86409e-06
G17209	85.9683	394.528	4.58923	1.49196e-51	3.23451e-49
G17215	153.089	1177.48	7.69146	7.15269e-06	3.00023e-05
G17227	234.927	104.48	0.444733	1.3129e-19	2.90826e-18
G17234	844.174	361.273	0.427961	1.47309e-21	3.96446e-20
G17252	328.974	710.786	2.16062	1.11761e-08	7.31965e-08
G17289	75.2681	386.844	5.13955	7.05381e-22	1.94762e-20
G17306	227.145	102.933	0.453159	5.56985e-06	2.37719e-05
G17307	15.6109	37.7888	2.42066	4.6615e-14	5.89014e-13
G17318	96.2059	41.7132	0.433583	1.06573e-09	7.95444e-09
G17319	52.1776	6.16579	0.118169	9.08416e-22	2.48768e-20
G17321	43.4988	129.095	2.96778	1.46401e-10	1.22423e-09
G17323	68.6718	34.0336	0.495598	0.000133023	0.000446089
G17324	5.48611	1.76188	0.321154	4.26113e-09	2.94481e-08
G17326	19.2578	6.74239	0.350112	4.60823e-15	6.49982e-14
G17327	902.118	327.122	0.362616	3.2476e-13	3.74025e-12
G17328	6.45387	2.83294	0.438953	9.23715e-06	3.80906e-05
G17329	4.92641	0.162725	0.0330312	6.8939e-28	3.20265e-26
G17341	9.63653	4.60909	0.478293	4.39006e-07	2.25345e-06
G17357	0.31977	4.26266	13.3304	1.47812e-07	8.22448e-07
G17392	5.22932	2.48723	0.475632	9.65533e-05	0.000331529
G17396	5.07063	2.43233	0.47969	0.00335059	0.00826146
G17428	1457.05	697.651	0.478811	3.22385e-20	7.63228e-19
G17429	171.718	399.766	2.32804	5.70092e-21	1.4446e-19
G17441	2.46682	10.2953	4.17353	5.5012e-09	3.74869e-08
G17462	29.2517	11.102	0.379533	1.59757e-05	6.32704e-05
G17481	789.849	279.786	0.354227	1.30061e-06	6.18825e-06
G17485	326.459	147.121	0.450658	0.000199736	0.000647461
G17486	27.6964	10.2236	0.369131	0.000694184	0.00201683
G17497	82.3839	15.9782	0.193948	1.28198e-31	7.71629e-30
G17503	18.3976	6.38955	0.347303	0.0015032	0.00403438
G17504	55.6724	279.555	5.02143	4.657e-24	1.54665e-22
G17505	61.2893	308.331	5.03076	1.13179e-24	3.96109e-23
G17510	743.583	1926.32	2.5906	8.16892e-25	2.8762e-23
G17513	40.7223	14.0159	0.344182	0.000970521	0.00272784
G17514	40.5007	14.9765	0.369783	0.000223298	0.000717681
G17516	8.67206	0.665573	0.0767492	7.8193e-31	4.34872e-29
G17520	106.275	42.8985	0.403656	0.00182486	0.00479113
G17522	3.94821	1.16682	0.295532	9.86425e-06	4.04983e-05
G17528	375.349	121.709	0.324256	0.00068129	0.00198281
G17529	392.955	125.522	0.319431	0.000634202	0.00185871
G17534	2653.39	1139.09	0.429295	1.33905e-27	6.01774e-26
G17535	24.0037	7.17897	0.299077	0.00113265	0.00313177
G17544	4019.72	1525.95	0.379615	8.25944e-23	2.51151e-21
G17558	244.872	88.7531	0.362447	9.04246e-05	0.000312133
G17559	310.953	83.7865	0.269451	4.38125e-05	0.000160386
G17583	85.3283	306.47	3.59166	1.27204e-40	1.51956e-38
G191	3.20682	29.3541	9.15365	1.25163e-24	4.36095e-23
G17599	2.5882	1.19832	0.462993	0.00323791	0.00801061
G1763	12.1594	4.17939	0.343717	4.34747e-13	4.93415e-12
G17612	6924.54	15515.8	2.2407	2.04613e-20	4.92375e-19
G17623	24.9317	9.68029	0.388273	3.29305e-15	4.75361e-14
G17633	10.7349	3.18806	0.29698	0.000144459	0.000481474
G17634	7.42581	2.09706	0.282401	0.000293586	0.000920339
G17657	6.21187	87.0781	14.018	1.38508e-13	1.66309e-12
G17678	10.6526	25.9247	2.43363	1.6563e-10	1.37325e-09
G17681	13.2944	4.15266	0.312362	0.0014282	0.00385622
G17697	21694.9	6873.98	0.316848	1.35522e-32	8.93835e-31
G1770	2.58374	0.677567	0.262243	0.000156895	0.000519008
G17702	7.07828	17.2957	2.44349	4.3377e-08	2.61221e-07
G17732	38.4056	8.92531	0.232396	9.19252e-27	3.86416e-25
G17779	144.605	345.651	2.39031	3.14299e-17	5.48769e-16
G17786	3.37595	1.15225	0.341312	0.000647786	0.0018952
G17796	73.9773	219.686	2.96964	4.58005e-20	1.0607e-18
G17797	9.07545	18.8366	2.07555	1.63467e-05	6.46195e-05
G1783	12.6214	6.09686	0.483057	9.70567e-06	3.98892e-05
G17830	17.5156	8.4057	0.479898	4.94366e-09	3.3875e-08
G17839	56.5828	23.0966	0.408191	1.49957e-12	1.61134e-11
G17857	8.14616	3.71986	0.456639	5.15334e-05	0.000186032
G17871	5.02168	2.12773	0.423709	7.58291e-05	0.000266147
G17883	3.12281	1.11044	0.355591	1.58138e-05	6.26822e-05
G17908	799.21	357.842	0.447744	2.71869e-23	8.57891e-22
G17909	540.985	209.87	0.387941	1.42415e-30	7.73666e-29
G1796	3.56765	1.42739	0.400093	7.81748e-05	0.000273436
G1797	4.05691	1.69558	0.417948	4.28667e-05	0.000157071
G17918	4.92802	2.1497	0.43622	0.000101633	0.000347748
G17928	4.15785	10.5178	2.52962	8.21424e-06	3.41128e-05
G17936	31.2569	15.1601	0.485016	1.73822e-09	1.26511e-08
G17945	461.398	138.618	0.30043	2.40827e-24	8.17206e-23
G17946	7.58248	3.10268	0.40919	2.09e-07	1.13197e-06
G1802	83.1115	36.2986	0.436746	2.16507e-18	4.29602e-17
G17959	4.73282	17.2183	3.63806	8.64606e-12	8.48089e-11
G17967	11.0641	0.79957	0.0722673	1.55365e-22	4.63994e-21
G17968	14.47	2.2563	0.15593	1.00364e-22	3.03215e-21
G17975	1787.72	3837.22	2.14643	9.08441e-18	1.67482e-16
G1806	6235.27	17827.6	2.85915	1.2209e-32	8.07516e-31
G17984	350.53	150.214	0.428535	1.70445e-27	7.60152e-26
G17986	203.065	90.3482	0.444921	4.17344e-24	1.39198e-22
G17988	14.7691	42.2748	2.86239	2.03784e-08	1.29061e-07
G17992	359.025	168.739	0.469993	5.63482e-21	1.4294e-19
G17994	700.895	304.1	0.433874	4.22616e-25	1.53413e-23
G18008	198.923	28.5644	0.143595	3.6618e-87	3.2976e-84
G18011	4.11689	1.54841	0.376111	3.86934e-05	0.000142852
G18020	29.1779	4.9865	0.1709	1.29191e-44	1.95153e-42
G18045	166.398	35.6976	0.214531	1.50405e-72	7.82573e-70
G1815	0.0259512	14.4346	556.22	2.70804e-21	7.10829e-20
G18049	1201.58	3290.31	2.73832	1.63318e-11	1.54129e-10
G18053	11.1511	5.16692	0.463355	6.8575e-08	4.02108e-07
G18055	40.0285	18.283	0.45675	4.3806e-15	6.20868e-14
G18064	159.277	52.468	0.329414	2.02637e-21	5.38539e-20
G18102	1015.71	2105.66	2.07309	1.32945e-15	1.99282e-14
G18157	26.4753	12.7271	0.480717	4.81373e-08	2.87669e-07
G18211	82.599	193.729	2.34541	3.47312e-15	4.992e-14
G18214	43.5479	21.3506	0.490278	8.37968e-13	9.28547e-12
G18218	46.7852	19.4185	0.415056	1.45759e-10	1.21972e-09
G18241	33.2365	15.4581	0.465093	1.74822e-13	2.07992e-12
G18267	44.19	16.4842	0.373031	3.67662e-21	9.55431e-20
G18268	32.5462	8.75384	0.268967	2.07866e-11	1.93904e-10
G18283	9.6124	4.72374	0.491422	3.02487e-06	1.35419e-05
G1847	1.80778	4.96643	2.74725	0.00150623	0.00404157
G18287	4.22971	1.24816	0.295093	2.6345e-07	1.40319e-06
G1849	525.308	253.492	0.482558	8.13519e-20	1.828e-18
G18296	6.87358	13.9226	2.02553	0.0019889	0.00517021
G18305	20.1216	9.96702	0.495341	1.6406e-08	1.05126e-07
G18312	5.18155	0.230836	0.0445496	1.88691e-19	4.09835e-18
G18341	1.01079	0.305005	0.301748	0.00379644	0.00923339
G18345	19.5574	7.08522	0.362278	9.36339e-10	7.05842e-09
G18355	20.501	2.24126	0.109324	3.89905e-24	1.30418e-22
G1859	324.476	162.02	0.499328	1.0648e-12	1.17103e-11
G18397	2.16883	9.46824	4.3656	5.43253e-07	2.74665e-06
G18398	917.894	426.356	0.464493	5.4294e-23	1.68376e-21
G18399	188.021	90.8623	0.483257	3.13528e-13	3.62159e-12
G18401	5.14514	2.03808	0.396117	3.46732e-06	1.53816e-05
G18407	238.44	529.241	2.2196	3.57443e-20	8.39631e-19
G18426	42.8722	141.821	3.30798	2.20043e-12	2.31139e-11
G18471	4.33354	14.9518	3.45026	1.37268e-09	1.01356e-08
G18473	6.91771	37.8292	5.46846	9.69852e-08	5.56026e-07
G18474	20.0221	102.619	5.12531	1.06229e-07	6.05465e-07
G18514	323.408	137.958	0.426575	1.6095e-22	4.78842e-21
G18525	46.981	5.83114	0.124117	3.11853e-16	4.99435e-15
G18539	3.6201	9.36073	2.58576	0.00110176	0.00305646
G18560	30.1988	63.4751	2.10191	1.23565e-05	4.98735e-05
G18580	174.045	558.644	3.20977	7.42349e-37	7.03699e-35
G18585	158.294	722.873	4.56666	6.72684e-14	8.32904e-13
G18586	237.914	481.066	2.02202	1.64322e-06	7.67031e-06
G18600	41.1567	154.715	3.75918	5.49984e-13	6.19698e-12
G18619	4.12892	0.708803	0.171668	1.45789e-08	9.39168e-08
G18631	306.429	886.63	2.89343	1.48829e-15	2.22096e-14
G18658	192.206	401.557	2.0892	9.7451e-16	1.47684e-14
G18659	101.349	212.532	2.09702	1.61566e-15	2.40643e-14
G18660	188.948	23.0018	0.121736	8.86102e-28	4.06808e-26
G1884	5.26035	2.21108	0.42033	1.11698e-05	4.54045e-05
G18673	3.35041	1.21391	0.362317	0.000273724	0.000861883
G18720	11.3328	27.9527	2.46654	6.92723e-07	3.43923e-06
G18739	2.13383	0.663445	0.310918	0.000444926	0.0013468
G18748	56.9985	20.8967	0.366619	8.02838e-11	6.95694e-10
G1894	187.775	1664.07	8.86203	3.77255e-17	6.5527e-16
G18774	17443.3	7534.86	0.431963	4.36561e-07	2.24306e-06
G199	462.401	208.703	0.451346	4.26917e-25	1.54734e-23
G18776	31.075	137.802	4.4345	2.79611e-13	3.25065e-12
G1895	9.03512	67.3213	7.45107	2.93063e-08	1.81097e-07
G1896	0.724769	5.1279	7.07522	3.16229e-05	0.000118372
G1898	85.6509	746.53	8.71596	9.23591e-28	4.22363e-26
G18817	3.63855	1.32859	0.365142	0.000218877	0.00070463
G18825	254.3	107.783	0.423843	1.3505e-27	6.04599e-26
G1900	12.0753	127.345	10.5459	2.98644e-12	3.09949e-11
G18860	27.8171	57.9624	2.0837	7.8962e-07	3.88652e-06
G18874	7.65773	0.640945	0.083699	4.24648e-20	9.91298e-19
G1908	1.8139	0.357458	0.197066	6.87122e-06	2.88786e-05
G18930	287.224	655.702	2.2829	2.37703e-19	5.12956e-18
G18941	4.81655	11.4489	2.37699	0.00115054	0.00317711
G1910	107.117	38.639	0.360716	2.61707e-15	3.82021e-14
G18949	60.6215	205.182	3.38464	3.55074e-28	1.67278e-26
G18951	5.67759	21.9437	3.86496	1.61357e-18	3.23736e-17
G18958	8.23861	2.42123	0.293888	5.70638e-11	5.04567e-10
G1912	1309.67	285.613	0.218081	1.64298e-95	2.02467e-92
G18962	1.49496	4.95795	3.31644	0.000133517	0.000447683
G18966	0	4.54392	Inf	1.36572e-10	1.14654e-09
G18984	125.614	3.78806	0.0301562	4.03791e-169	3.15146e-165
G18985	1371.17	3126.19	2.27995	1.56047e-20	3.81386e-19
G18989	193.681	6.76846	0.0349465	2.75611e-166	1.29063e-162
G19000	3.61472	1.20322	0.332865	5.30196e-05	0.000191014
G19008	504.417	239.517	0.47484	1.77318e-21	4.73401e-20
G1920	4.26433	0.0186251	0.00436767	2.73944e-33	1.93197e-31
G19033	2069.29	4429.6	2.14064	2.6181e-18	5.14264e-17
G19037	815.1	291.182	0.357234	8.11683e-06	3.37502e-05
G19038	8.39341	3.61277	0.43043	0.00094506	0.00266213
G1921	34.5624	7.34806	0.212603	3.59842e-41	4.48156e-39
G1922	599.775	149.308	0.248939	4.91773e-73	2.67776e-70
G19064	4.90632	2.31505	0.47185	0.000446066	0.00135008
G19085	233.518	574.617	2.46069	2.77123e-19	5.94736e-18
G19090	58.2349	140.978	2.42084	7.78705e-08	4.52198e-07
G19098	1.23938	0.319973	0.258171	0.000907503	0.00256932
G19099	89.7669	29.5488	0.329172	7.91251e-18	1.46802e-16
G19109	316.123	145.307	0.459653	3.10148e-12	3.21177e-11
G19113	67.5258	23.6931	0.350874	4.19918e-24	1.39857e-22
G19134	5.03164	2.32088	0.461258	0.00211636	0.00546636
G19139	3.81711	1.69936	0.445195	0.000177282	0.000580866
G19157	4.89571	0.999283	0.204114	1.85653e-09	1.34703e-08
G19158	19.9922	6.3332	0.316784	1.07449e-18	2.19803e-17
G19165	4.41235	0.850602	0.192777	1.33768e-11	1.27995e-10
G19189	2582.89	10808.9	4.18481	8.07775e-36	7.24646e-34
G19191	1133.36	4665.12	4.1162	8.82747e-26	3.42196e-24
G19209	11.3554	3.88297	0.341948	2.42373e-08	1.51696e-07
G19211	7.18189	1.21483	0.169151	2.2328e-08	1.40534e-07
G19221	200.606	467.941	2.33264	1.14547e-20	2.84413e-19
G19233	1273.17	590.152	0.463531	1.01581e-22	3.06496e-21
G19254	0.941154	3.14255	3.33904	0.000495258	0.00148476
G19265	2.9987	0.89861	0.299666	1.69777e-05	6.68318e-05
G19270	16.874	0.0436735	0.00258821	3.21869e-82	2.69151e-79
G19284	213.471	98.4806	0.461329	1.07752e-19	2.39591e-18
G19288	3.43849	12.4031	3.60715	2.27615e-05	8.77841e-05
G19294	1657.41	12247.9	7.3898	2.47793e-24	8.39626e-23
G19303	184.073	35.5149	0.192939	1.15381e-14	1.55529e-13
G19304	3.08183	1.28116	0.415715	0.00111936	0.00309978
G19307	1.85895	0.432128	0.232458	0.000348636	0.00107719
G19311	6.1868	1.16138	0.187719	1.25339e-12	1.36054e-11
G19320	4.22428	1.08555	0.256979	3.35867e-07	1.75735e-06
G19361	73.9115	373.666	5.05559	4.14509e-15	5.8963e-14
G19373	156.875	40.3934	0.257488	5.508e-38	5.75734e-36
G19395	2938.78	7025.32	2.39056	8.45386e-23	2.5673e-21
G19409	1.43399	0.39455	0.27514	0.00111794	0.00309732
G19413	4.67965	1.74303	0.37247	0.000162272	0.000535208
G19421	53.4386	25.5754	0.478594	7.75209e-13	8.6145e-12
G19454	43.952	6.87648	0.156454	1.18695e-65	4.71036e-63
G19460	403.258	199.724	0.495277	1.11454e-18	2.27514e-17
G19465	73.5398	28.8395	0.392162	5.41478e-24	1.7907e-22
G19502	3.12637	0.408759	0.130746	7.39966e-11	6.43595e-10
G19514	11.0077	27.354	2.48499	5.35673e-09	3.65344e-08
G19517	30.7728	14.7397	0.478983	1.74354e-10	1.44303e-09
G19527	622.893	5407.74	8.68164	3.88692e-38	4.09947e-36
G19528	10.9225	3.32931	0.304812	1.89125e-07	1.03269e-06
G19530	2.4539	0.843425	0.343708	9.93317e-05	0.00034052
G19548	25.8233	12.2614	0.474818	6.84749e-10	5.25319e-09
G19550	21.9606	53.8618	2.45265	1.06347e-11	1.03021e-10
G19566	1.79728	0.531327	0.295628	0.00272005	0.00684169
G19571	32.9985	14.0721	0.426448	7.45743e-15	1.02771e-13
G19580	3.61294	1.46414	0.405249	0.000798075	0.00228969
G19581	3.62424	1.39286	0.384319	3.65272e-05	0.000135496
G19585	114.648	51.3368	0.447779	2.96801e-18	5.77664e-17
G19596	17.0367	7.98605	0.468757	3.09356e-08	1.90311e-07
G19597	215.358	101.555	0.471566	1.69055e-18	3.38312e-17
G19617	2.02015	0.674539	0.333905	0.00244794	0.00622353
G19663	12.0771	4.59955	0.380849	1.76547e-10	1.46014e-09
G19674	23.0337	10.3469	0.449208	4.20318e-07	2.16483e-06
G19687	1388.55	546.972	0.393917	8.16148e-25	2.8762e-23
G19689	278.723	119.236	0.427794	3.49705e-16	5.55872e-15
G19707	11.9272	25.4261	2.13177	1.37884e-07	7.70691e-07
G19715	495.189	232.561	0.469641	1.36134e-17	2.45953e-16
G19752	12.0617	2.05658	0.170505	4.7222e-10	3.67816e-09
G19766	109.693	300.038	2.73526	2.22488e-13	2.61644e-12
G19783	1460.39	3367.83	2.30613	1.52854e-05	6.0711e-05
G2004	370.933	86.5883	0.233434	7.81543e-10	5.95672e-09
G19820	152.274	74.6118	0.489985	1.63841e-11	1.5456e-10
G19824	26.7052	53.8857	2.0178	2.86153e-06	1.285e-05
G19837	4.88774	2.39534	0.490071	0.0033285	0.00821218
G2007	9.34515	3.20655	0.343124	1.86267e-12	1.97253e-11
G19848	1239.31	3530.37	2.84866	1.09992e-10	9.34452e-10
G19849	903.868	374.273	0.414079	1.99697e-31	1.18975e-29
G19854	89.5477	43.2214	0.482663	5.91834e-15	8.23363e-14
G19856	143.07	67.1609	0.469428	1.19368e-16	1.99777e-15
G2011	687.979	1723.1	2.50458	1.01432e-25	3.89973e-24
G19874	8.7993	4.05605	0.460952	1.6839e-06	7.84459e-06
G19882	8.9656	30.7905	3.43429	1.2363e-09	9.16903e-09
G19919	192.78	86.5192	0.448798	2.16537e-19	4.6901e-18
G19927	67.8343	31.2809	0.461137	6.4809e-08	3.81457e-07
G19942	61.0109	170.078	2.78766	5.63537e-08	3.34381e-07
G2017	24.4236	10.8807	0.445498	6.15692e-13	6.91406e-12
G19962	26.4466	53.4321	2.02038	5.00834e-08	2.98765e-07
G19963	10.3133	21.2386	2.05935	1.8304e-06	8.48822e-06
G19975	2.02667	0.261374	0.128967	9.59432e-08	5.5056e-07
G19979	0.50453	1.87429	3.71492	0.00404353	0.00976839
G19990	1653.63	551.409	0.333453	5.18665e-10	4.02653e-09
G19991	42.9617	15.1834	0.353418	7.38253e-13	8.22486e-12
G2025	36.5283	13.2248	0.362042	3.38447e-07	1.76963e-06
G20019	34.063	13.601	0.39929	6.50148e-06	2.74478e-05
G2026	197.361	88.4889	0.448361	3.43764e-06	1.52586e-05
G20031	5.11835	2.09924	0.41014	2.02637e-06	9.33231e-06
G20051	15.861	6.08072	0.383374	3.42677e-12	3.53611e-11
G20074	1626.98	757.784	0.465761	2.32538e-18	4.60241e-17
G20080	0.497689	9.92737	19.9469	1.72762e-07	9.49986e-07
G20092	16.3298	1.20997	0.0740958	3.70788e-18	7.12194e-17
G20112	16.7505	7.21106	0.430499	1.45247e-06	6.84406e-06
G20113	33.2041	14.2445	0.428997	1.44606e-08	9.32215e-08
G20117	300.329	980.514	3.2648	9.3929e-10	7.07838e-09
G2043	87.1894	16.0244	0.183789	1.63861e-09	1.19708e-08
G20168	2.71711	0.648974	0.238848	2.31138e-06	1.0533e-05
G20208	3637.64	1395.29	0.383569	1.6402e-09	1.19787e-08
G20216	280.521	135.03	0.481354	4.43973e-20	1.03332e-18
G20218	35.1221	16.186	0.460848	6.2653e-14	7.77814e-13
G20225	2267.3	727.228	0.320746	1.70031e-24	5.83739e-23
G20234	9.31163	3.73638	0.401259	1.22761e-08	7.99754e-08
G20242	3488.62	1604.21	0.459842	6.28171e-25	2.23866e-23
G20257	1284.45	3108.5	2.42011	7.65351e-15	1.05164e-13
G20258	25.5507	52.6303	2.05983	3.79983e-10	2.99762e-09
G20277	1.95325	0.639155	0.327227	0.00041602	0.0012647
G20288	122.724	329.227	2.68267	2.63179e-26	1.06795e-24
G20328	4.79564	39.0903	8.15123	7.05542e-16	1.08112e-14
G20329	1871.72	5205.98	2.78138	4.22335e-19	8.94081e-18
G20331	309.087	103.578	0.335111	2.20111e-15	3.24539e-14
G20334	753.538	1703.97	2.2613	6.0253e-13	6.7695e-12
G20341	1989.43	4418.57	2.22102	3.06114e-18	5.93816e-17
G20364	7.93006	3.47398	0.438078	9.58514e-07	4.6494e-06
G20377	36.0688	3.99713	0.11082	7.10641e-39	8.03814e-37
G20378	1272.5	2965.98	2.33083	2.91036e-06	1.30493e-05
G20379	18.9961	2.0764	0.109306	3.02476e-46	4.88425e-44
G20382	87.2393	42.8236	0.490875	7.22515e-16	1.10496e-14
G20396	13.4163	44.9769	3.35241	5.15062e-12	5.20936e-11
G20406	27.5229	9.56159	0.347404	1.17525e-05	4.76326e-05
G20409	1.35215	5.88316	4.35097	6.02673e-05	0.000214943
G20449	465.631	219.845	0.472144	0.00170106	0.00449737
G20453	265.359	132.465	0.499191	7.73851e-06	3.23207e-05
G20513	132.341	327.057	2.47133	1.43556e-16	2.38554e-15
G20536	21.2864	8.88427	0.417368	1.96683e-14	2.58862e-13
G20538	85.9717	20.4177	0.237494	0.000994447	0.00278883
G20544	72.6476	204.733	2.81817	5.7636e-09	3.9161e-08
G20558	5.03635	1.4367	0.285267	1.36291e-07	7.62513e-07
G20559	2.5954	0.425833	0.164073	3.93315e-08	2.38145e-07
G20585	17.3647	4.80608	0.276772	1.44813e-20	3.55787e-19
G20626	54.9851	316.079	5.74844	8.08791e-50	1.6467e-47
G20694	3.26188	1.34607	0.412667	0.00109285	0.00303428
G2092	81.9297	384.091	4.68805	8.57806e-20	1.92198e-18
G20747	0.974788	3.28522	3.37019	0.000877101	0.0024932
G20755	18.9751	5.16864	0.272391	1.42367e-08	9.19047e-08
G20761	30.184	65.9915	2.18631	1.50385e-10	1.2553e-09
G2102	562.189	245.117	0.436005	2.82992e-08	1.75244e-07
G20803	600.895	270.05	0.449413	3.14376e-22	9.10381e-21
G20806	13.552	6.55729	0.483862	4.37482e-07	2.24681e-06
G20822	26.2511	8.90136	0.339085	4.73943e-22	1.33537e-20
G20823	13.6599	3.98232	0.291533	3.54411e-15	5.08779e-14
G20859	26.6844	10.9332	0.409724	1.32147e-18	2.67192e-17
G2114	63.817	23.8157	0.373187	1.72191e-26	7.09802e-25
G20889	2.10585	0.782736	0.371697	0.00093952	0.00264869
G20893	1827.81	537.798	0.294231	3.46017e-09	2.42637e-08
G219	1.92806	0.485764	0.251944	5.19231e-05	0.000187294
G20903	10.3719	4.22367	0.407222	1.41651e-09	1.04296e-08
G2117	471.941	193.831	0.410711	4.88665e-23	1.52149e-21
G20936	5308.5	12646.3	2.38227	8.93227e-17	1.50569e-15
G220	41.2666	19.1784	0.464744	2.10447e-14	2.76665e-13
G2121	2875.93	1407.32	0.489344	2.06208e-16	3.37869e-15
G20943	135.098	63.1078	0.467125	1.03161e-15	1.55933e-14
G2122	4.4134	1.97187	0.446791	0.00121276	0.00333125
G20944	472.478	1096.17	2.32005	3.47868e-20	8.20239e-19
G20994	802.175	380.534	0.474378	1.56923e-07	8.68602e-07
G20999	22.7359	3.04338	0.133858	0.00024185	0.000770328
G21005	176.271	80.5921	0.457206	1.42627e-11	1.35861e-10
G21026	11.9616	1.17896	0.0985623	1.57605e-11	1.49158e-10
G21027	30.68	9.80426	0.319565	6.78656e-08	3.98347e-07
G21028	91.3178	16.3794	0.179367	2.37e-11	2.19246e-10
G21031	3.67261	0.784303	0.213555	5.82811e-07	2.93083e-06
G21034	20.0725	6.52256	0.32495	0.000410436	0.00125016
G21036	13.3587	4.48614	0.335823	1.67396e-06	7.8045e-06
G21052	31.5991	12.3041	0.389382	7.48108e-18	1.39238e-16
G21073	342.25	4972.64	14.5293	9.78994e-42	1.27345e-39
G21105	178.761	485.435	2.71556	2.78513e-14	3.6168e-13
G21106	90.7537	257.908	2.84185	5.80139e-12	5.82227e-11
G21131	2.06623	0.633275	0.306488	0.00030394	0.000949874
G21144	5.29039	1.87262	0.353966	1.89929e-07	1.03684e-06
G21147	11.9615	3.22015	0.269209	3.65028e-07	1.90013e-06
G21208	7940.9	3048.97	0.383958	3.33594e-22	9.61918e-21
G21214	2.05163	0.830581	0.40484	0.0010646	0.00296569
G2160	2.29098	0.656032	0.286354	5.65377e-05	0.00020279
G2161	1.84274	0.670302	0.363753	0.000335801	0.00104001
G21251	3294.65	26079.6	7.91575	7.91482e-06	3.3004e-05
G21257	53.0705	20.539	0.387014	4.65849e-20	1.07568e-18
G21264	4.64007	83.9573	18.094	4.84349e-40	5.69877e-38
G21265	2.32432	17.1012	7.3575	7.11022e-15	9.81595e-14
G21272	225.852	97.6728	0.432463	1.20306e-26	5.02109e-25
G21275	336.766	147.846	0.439016	1.31235e-26	5.4675e-25
G21281	4.27853	14.0325	3.27975	1.86229e-06	8.62212e-06
G21282	77.0092	20.6318	0.267914	4.4856e-20	1.03986e-18
G21286	0.801614	2.74324	3.42214	0.00257742	0.00651704
G21292	5.96134	1.96226	0.329163	2.65165e-09	1.88196e-08
G21314	454.358	944.163	2.07802	1.40311e-09	1.03375e-08
G21346	552.87	1167.3	2.11134	3.97198e-05	0.000146318
G2175	5.28226	1.48519	0.281166	3.62975e-09	2.53465e-08
G21364	7.18012	14.6665	2.04265	6.28164e-06	2.65916e-05
G21405	3.54443	38.4166	10.8386	3.91278e-17	6.78621e-16
G21411	26.839	8.37157	0.311919	4.09951e-19	8.69438e-18
G21420	10.6802	2.24703	0.210392	5.73558e-12	5.76611e-11
G21421	33.4322	7.43108	0.222273	2.38941e-14	3.12023e-13
G21422	9040.69	2805.86	0.310359	8.19231e-37	7.7034e-35
G21423	1996.86	644.448	0.322731	4.44758e-20	1.03412e-18
G21462	2494.25	5712.18	2.29014	2.64338e-12	2.76057e-11
G21464	48.8966	20.704	0.423424	1.08562e-17	1.98428e-16
G21465	2.11296	0.55749	0.263843	0.000476681	0.00143439
G2192	19.1167	9.17164	0.479772	8.68069e-09	5.77742e-08
G2193	10.3463	0.689496	0.0666419	1.83557e-42	2.51334e-40
G21509	265.081	556.341	2.09876	2.17236e-10	1.77534e-09
G21517	174.705	55.5257	0.317825	1.82705e-30	9.8116e-29
G21536	239.241	117.744	0.492158	6.98547e-18	1.30429e-16
G21543	112.724	19.5257	0.173216	2.58594e-47	4.452e-45
G21556	34.6484	13.7866	0.397899	2.74571e-13	3.19524e-12
G21571	13.6251	3.02675	0.222146	3.63975e-25	1.33576e-23
G21580	28.8076	72.332	2.51086	2.55365e-12	2.67044e-11
G21589	916.921	185.838	0.202676	3.03271e-76	1.82071e-73
G21592	24.9211	681.749	27.3563	2.40065e-15	3.52628e-14
G21595	1466.99	331.639	0.226068	3.627e-66	1.46418e-63
G21596	2849.27	5781.35	2.02906	2.84327e-06	1.27753e-05
G21597	80.6222	39.031	0.484122	1.64947e-11	1.55416e-10
G21601	54.2775	231.065	4.25711	6.93478e-08	4.0613e-07
G21602	322.361	143.706	0.445794	3.03116e-16	4.86773e-15
G21633	44.2766	19.0157	0.429475	4.28947e-17	7.41207e-16
G21647	22.3786	9.24643	0.413182	1.22375e-12	1.33145e-11
G21651	7.53517	3.54602	0.470596	1.7299e-05	6.79596e-05
G21669	3.06774	1.22528	0.399409	0.00196928	0.00512491
G2218	138.01	339.299	2.45851	1.01613e-10	8.67993e-10
G2219	12.0756	30.1392	2.49587	8.11874e-13	9.00911e-12
G21689	1.80494	0.308647	0.171001	1.31883e-06	6.26607e-06
G21705	213.584	88.5389	0.414539	1.58575e-21	4.25301e-20
G21706	49.2311	150.741	3.0619	2.37818e-27	1.0447e-25
G230	1.48288	4.67994	3.15599	0.00108135	0.00300627
G21735	13.6961	5.92964	0.432943	2.69901e-08	1.6767e-07
G21738	4.24807	2.05649	0.484099	0.00165828	0.00439867
G21760	34.5191	16.9487	0.490994	1.08296e-11	1.04735e-10
G21768	61.6442	28.6241	0.464343	8.00291e-15	1.09707e-13
G21790	9.10811	3.03323	0.333025	2.96832e-10	2.38015e-09
G21802	57.1017	28.0377	0.491014	3.97106e-15	5.66597e-14
G21803	80.5638	39.2817	0.487585	7.69614e-17	1.30295e-15
G21808	15.6525	2.63227	0.168169	8.40567e-36	7.48329e-34
G21820	788.656	293.891	0.372648	1.23153e-38	1.36658e-36
G21840	10006.3	2247.7	0.224629	7.62357e-62	2.70452e-59
G21887	887.572	1985.39	2.23687	1.64944e-19	3.61272e-18
G2242	247.364	3774.19	15.2576	1.09179e-52	2.531e-50
G21918	0.887095	14.1184	15.9154	1.31815e-12	1.42753e-11
G21924	46.1127	232.225	5.03603	1.52274e-12	1.63398e-11
G21938	3.56391	20.9128	5.86793	0.000577072	0.00170665
G21939	27.2486	151.537	5.5613	9.85583e-11	8.43438e-10
G21952	2.37062	20.8778	8.80686	6.22788e-11	5.47576e-10
G21972	5.02456	10.0797	2.00608	0.00148339	0.00398717
G2248	192.659	19.3252	0.100308	1.74307e-15	2.59126e-14
G21993	123.544	544.833	4.41002	8.39483e-09	5.60309e-08
G21994	0.259532	8.68992	33.483	4.92844e-10	3.8337e-09
G233	4.21484	0.429096	0.101806	2.3747e-08	1.48826e-07
G2249	30.6534	2.12597	0.0693551	8.27495e-12	8.16132e-11
G2254	1.75214	0.210339	0.120047	1.31593e-06	6.25354e-06
G22044	1.65158	0.371456	0.22491	0.000160014	0.000528133
G22062	75.0129	1193.05	15.9047	1.94419e-34	1.52245e-32
G22063	61.0913	726.196	11.8871	2.41836e-22	7.0515e-21
G22066	1398.7	3792.22	2.71125	1.70722e-14	2.26475e-13
G22068	326.797	6042.86	18.4912	2.01447e-35	1.72141e-33
G22072	508.834	6924.12	13.6078	1.73901e-25	6.55672e-24
G22078	1392.21	8676.7	6.23231	1.05228e-26	4.41542e-25
G22087	2.63012	0.353158	0.134274	1.77116e-09	1.28762e-08
G2263	382.109	122.608	0.320871	2.01493e-23	6.42746e-22
G22091	147.285	38.8539	0.263801	8.35211e-35	6.67428e-33
G22099	443.529	156.695	0.353292	2.58918e-19	5.57709e-18
G2266	201.697	98.2503	0.487118	2.8424e-18	5.5599e-17
G22126	1527.56	4443.85	2.90912	2.1748e-27	9.60769e-26
G22129	1467.38	4224.95	2.87924	1.1941e-27	5.40786e-26
G22131	22.496	10.757	0.478172	1.33279e-10	1.1201e-09
G22133	14.7983	6.52699	0.441062	2.37299e-08	1.48779e-07
G22135	4.04774	0.92203	0.227789	4.18131e-09	2.89649e-08
G22145	355.097	1341.67	3.77832	1.30684e-44	1.96144e-42
G22148	692.371	216.059	0.312057	2.51812e-54	6.27225e-52
G22166	10.8624	3.5144	0.32354	7.55922e-12	7.48379e-11
G22190	292.075	122.724	0.42018	1.75423e-24	5.9874e-23
G22195	5431.79	1956.26	0.360151	5.79885e-06	2.46638e-05
G22215	0.655902	2.88676	4.40121	0.000337028	0.00104353
G22228	2.69847	8.13837	3.01593	2.73855e-05	0.000104024
G22255	5.0763	0.205513	0.0404847	2.83909e-25	1.05015e-23
G22282	110.46	996.978	9.02566	2.94009e-13	3.40788e-12
G22283	78.9927	489.973	6.20276	3.77638e-17	6.5545e-16
G22284	3.29919	1.4743	0.446869	0.00048178	0.00144787
G22291	5.71894	0.702374	0.122815	3.35968e-20	7.9378e-19
G22292	6.06369	0.190549	0.0314246	3.13473e-31	1.82126e-29
G22300	2238.13	4493.9	2.00788	5.30261e-14	6.65713e-13
G22302	59.4789	154.05	2.59	7.09624e-07	3.51346e-06
G22304	2.31875	0.0532925	0.0229832	1.83331e-14	2.41832e-13
G22319	8.62027	3.76975	0.437313	1.9446e-06	8.97692e-06
G34	14.1497	43.1212	3.0475	2.18886e-06	1.00176e-05
G22321	475.124	1446.55	3.04459	2.04361e-30	1.09494e-28
G22345	4.29313	1.01939	0.237447	2.28527e-08	1.43644e-07
G22346	2.17279	0.511892	0.235593	4.40688e-06	1.91932e-05
G22368	358.529	176.08	0.491118	4.73974e-14	5.98578e-13
G22369	356.011	176.084	0.494602	3.4163e-13	3.9172e-12
G22374	9.57805	3.3669	0.351523	7.05462e-09	4.7451e-08
G22375	8.62321	3.36537	0.390269	2.36975e-06	1.0776e-05
G22379	4197.25	1838.91	0.438123	3.24529e-27	1.41237e-25
G22386	19.4599	8.52263	0.437959	0.000213388	0.000688569
G22398	28.1283	2.2689	0.0806627	1.7978e-61	6.01338e-59
G22399	1.71073	0.0229978	0.0134433	2.35553e-12	2.46767e-11
G22408	5.6224	2.00504	0.356617	7.50557e-07	3.70515e-06
G22415	7.33595	2.45582	0.334766	9.24401e-09	6.12102e-08
G22418	160.872	63.6217	0.39548	6.71105e-27	2.85177e-25
G22422	1621.81	3299.06	2.03418	7.90085e-16	1.20436e-14
G22446	12.6233	3.32218	0.263179	1.88615e-12	1.99559e-11
G22448	2.41109	0.819627	0.33994	0.000637367	0.00186658
G22449	101.509	224.519	2.21182	6.32875e-16	9.78741e-15
G22451	102.026	230.113	2.25544	8.02689e-12	7.93002e-11
G22453	5.47128	12.3018	2.24843	9.84446e-07	4.76728e-06
G22505	17.6775	7.78973	0.440657	4.28008e-10	3.35612e-09
G22509	2.37798	7.66604	3.22376	1.25652e-06	5.98824e-06
G22510	189.403	393.922	2.07981	2.13631e-13	2.52489e-12
G2303	409.719	95.3034	0.232607	1.26516e-24	4.40155e-23
G22566	17.6798	8.41174	0.475782	1.49362e-07	8.30213e-07
G22573	12.5013	2.67269	0.213793	2.79138e-09	1.97694e-08
G22589	163.354	67.2488	0.411675	2.88584e-26	1.16901e-24
G22591	29.691	12.4699	0.419989	8.40893e-17	1.41951e-15
G22593	167.695	69.0449	0.411729	1.01626e-24	3.56207e-23
G2313	27144.4	12196.2	0.449308	1.6597e-23	5.31605e-22
G22602	87.4111	33.3272	0.38127	3.61302e-26	1.44607e-24
G22605	13.6288	6.19637	0.454651	7.1362e-11	6.22066e-10
G22652	27.3564	11.1326	0.406948	4.80775e-11	4.29815e-10
G22660	2.89626	0.473938	0.163638	1.83441e-08	1.1681e-07
G22672	318.421	675.581	2.12166	9.6849e-11	8.30327e-10
G22682	5.81795	1.05714	0.181703	1.85307e-11	1.73621e-10
G22683	6.38427	2.56275	0.401417	0.000106943	0.000364055
G22691	85.0657	588.029	6.91265	6.82761e-18	1.27583e-16
G22705	628.564	234.543	0.37314	1.43176e-32	9.39024e-31
G22722	4.46601	1.81964	0.407443	4.48304e-05	0.000163779
G22727	30.7339	13.4679	0.43821	9.55051e-07	4.63452e-06
G22734	35.738	4.49712	0.125836	8.2359e-61	2.64158e-58
G22742	2.79714	5.93131	2.12049	0.000948111	0.00267008
G22751	4.99842	1.67525	0.335156	1.49367e-06	7.02264e-06
G22754	9.10502	3.83896	0.421632	6.21398e-08	3.66853e-07
G22769	12.3291	4.80358	0.389612	1.38984e-10	1.16554e-09
G22770	4.86898	1.36761	0.280882	2.51308e-07	1.34249e-06
G22771	24.9697	9.73234	0.389765	4.42634e-14	5.6051e-13
G2336	6.05416	0.343244	0.0566955	5.61751e-22	1.57331e-20
G22791	1.39965	3.59101	2.56564	0.00252554	0.00640245
G22793	1.2922	0.442572	0.342495	0.00310771	0.00771923
G22799	2.54857	0.384648	0.150927	1.10179e-06	5.29937e-06
G22813	2.06637	0.554688	0.268435	9.54529e-05	0.000328232
G22816	154.892	58.1057	0.375138	2.57093e-30	1.37433e-28
G22817	359.704	137.503	0.382267	1.42377e-33	1.03528e-31
G22841	275.032	136.322	0.49566	2.07109e-12	2.17944e-11
G22906	152.489	55.4968	0.363939	4.04652e-32	2.54009e-30
G22923	0.468078	3.42257	7.31197	3.59545e-07	1.87242e-06
G22927	5.74648	1.09565	0.190665	1.31009e-10	1.10221e-09
G22929	22.7947	9.29295	0.40768	1.21995e-13	1.47085e-12
G22939	5.87921	16.2553	2.76488	4.35096e-06	1.89959e-05
G22956	19.8497	75.0038	3.77858	1.13178e-17	2.06222e-16
G22968	39.2417	5.71228	0.145567	1.4905e-08	9.58489e-08
G22984	173.759	78.7394	0.453153	5.87051e-20	1.33969e-18
G23004	12.1675	5.34929	0.43964	6.36432e-08	3.74973e-07
G23007	5.62975	1.86918	0.332018	2.92969e-06	1.31334e-05
G23016	4.81072	1.98252	0.412104	0.000180991	0.000592026
G23027	5.16915	1.72068	0.332875	1.27135e-05	5.12172e-05
G23048	4.01246	1.32516	0.330263	2.65949e-05	0.000101251
G23075	240.694	483.618	2.00926	7.83489e-15	1.0753e-13
G23082	286.816	671.374	2.34078	6.00452e-18	1.12833e-16
G23083	6.37543	14.6631	2.29994	8.12023e-08	4.70495e-07
G2365	131.032	62.3347	0.475722	7.2848e-08	4.24611e-07
G23122	5.27982	2.63626	0.499309	0.00372435	0.00907975
G23125	2.23999	0.208547	0.093102	4.17009e-10	3.27646e-09
G23128	58.4735	23.7748	0.40659	1.5368e-20	3.76039e-19
G23133	151.522	66.0541	0.435937	2.74726e-19	5.90673e-18
G23146	667.245	1719.55	2.57708	1.74788e-24	5.97443e-23
G23165	4016.33	1209.12	0.30105	1.16099e-18	2.35559e-17
G23167	536.374	2196.22	4.09458	5.36793e-34	4.04131e-32
G2377	3.83178	1.8769	0.489825	0.00110543	0.00306555
G2378	663.623	1630.51	2.45698	7.87998e-18	1.46314e-16
G23252	21.7529	10.4272	0.479345	1.79392e-09	1.30282e-08
G23280	2.73185	0.845632	0.309545	0.000220647	0.000709746
G23286	23.0658	10.8235	0.469242	5.38739e-11	4.77624e-10
G23301	36.6168	112.816	3.081	5.01603e-07	2.55015e-06
G23302	12.9924	39.1179	3.01083	8.48957e-07	4.15239e-06
G23304	446.797	145.619	0.325918	3.02295e-29	1.52871e-27
G23305	101.242	37.3932	0.369343	2.96956e-22	8.63717e-21
G23315	786.765	1617.19	2.05549	1.84317e-09	1.33817e-08
G23335	675.964	264.621	0.391473	1.16759e-12	1.27569e-11
G23344	1776.35	605.673	0.340965	2.01538e-31	1.19464e-29
G23361	17.2289	7.56311	0.438979	1.39076e-06	6.57049e-06
G23416	321.082	139.317	0.4339	3.17896e-26	1.2789e-24
G23430	2.04785	0.474446	0.23168	4.6366e-05	0.000169046
G23438	24.7669	10.5575	0.426273	8.30313e-12	8.17878e-11
G23439	337.577	127.532	0.377788	4.17487e-35	3.41785e-33
G23440	5.41321	12.0218	2.22084	4.90084e-06	2.11206e-05
G23469	31.1354	11.1017	0.356563	1.17194e-20	2.90676e-19
G23502	23.6497	10.5416	0.445739	1.38535e-11	1.32179e-10
G2418	44.1163	108.513	2.45971	3.36104e-10	2.67405e-09
G23572	2.80883	5.88456	2.09502	0.00278858	0.00699806
G23595	84.9072	284.467	3.35033	2.07653e-37	2.06017e-35
G23611	100.238	38.1516	0.380611	4.51326e-28	2.1177e-26
G23615	7.84	23.7954	3.03512	3.26841e-10	2.60738e-09
G23617	12.9791	3.8702	0.298187	3.6013e-15	5.16377e-14
G23623	11.152	4.50642	0.404092	3.24704e-08	1.98969e-07
G23624	647.429	1443.43	2.22948	6.28024e-17	1.07254e-15
G23630	20.9457	8.41513	0.40176	2.57361e-12	2.68891e-11
G23640	2.66959	0.674128	0.252521	2.79343e-05	0.00010592
G23654	29.7097	12.1763	0.409842	6.57756e-16	1.01254e-14
G23673	73.9302	166.234	2.24853	3.61286e-12	3.72158e-11
G23676	58.767	12.9908	0.221057	1.27642e-28	6.20043e-27
G23688	3.08596	1.21687	0.394326	0.000878719	0.00249658
G23734	124.232	46.6895	0.375826	8.35656e-15	1.14288e-13
G23767	107.011	336.1	3.14079	3.46492e-35	2.8667e-33
G23772	3.91109	0	0	2.73576e-35	2.28768e-33
G23773	4.91847	0.415336	0.0844442	1.24407e-25	4.74409e-24
G23775	128.005	33.6318	0.262738	2.32027e-26	9.46115e-25
G23776	274.193	112.224	0.40929	5.48132e-24	1.81015e-22
G2447	7.15378	2.90566	0.406171	3.79065e-07	1.97013e-06
G23796	18.3269	193.701	10.5692	1.58788e-05	6.29293e-05
G23800	1632.66	187.739	0.11499	1.16952e-140	4.56384e-137
G2449	10.0565	3.16951	0.31517	1.90874e-12	2.01585e-11
G2450	25.9383	9.94355	0.383354	5.60634e-16	8.7047e-15
G23831	47.4949	19.6814	0.414389	0.000830565	0.00237391
G23849	172.612	7922.47	45.8975	2.08045e-78	1.3531e-75
G23850	12.0515	0.956371	0.0793569	3.27531e-33	2.26888e-31
G23852	70.5416	29.2466	0.4146	1.54532e-13	1.84791e-12
G23893	3.97833	1.45784	0.366445	1.59298e-05	6.31206e-05
G23905	1.59972	5.65761	3.53662	9.89845e-06	4.06244e-05
G23907	9.99427	0.309037	0.0309214	7.30446e-49	1.41344e-46
G23910	77.2844	214.524	2.77578	5.19291e-21	1.32159e-19
G23911	9.85451	20.6345	2.09391	0.000936393	0.00264153
G23917	1634.24	11123.6	6.80661	7.29624e-41	8.85151e-39
G23918	2219.06	4894.77	2.20579	7.21061e-15	9.94869e-14
G2465	12.8861	3.57474	0.27741	1.11091e-16	1.86458e-15
G23926	1.09	3.57533	3.28011	0.000264918	0.00083697
G23937	151.264	61.3804	0.405784	2.6253e-25	9.7415e-24
G250	1204.16	418.136	0.347242	1.42043e-13	1.70378e-12
G23961	819.189	394.889	0.482049	2.89423e-21	7.58853e-20
G23962	384.135	186.965	0.486718	5.50546e-20	1.26254e-18
G23966	10.5024	5.15345	0.490691	2.14062e-08	1.35096e-07
G23968	17.3505	6.30631	0.363467	3.59854e-14	4.61173e-13
G23977	107.44	47.6713	0.443703	4.63606e-18	8.78936e-17
G23984	15.056	7.29145	0.484288	5.25383e-07	2.66147e-06
G23992	6.67552	3.31535	0.496643	0.000220167	0.000708395
G24012	8.14181	2.49596	0.306561	2.30092e-07	1.23705e-06
G24038	6.21624	2.31518	0.37244	2.7406e-06	1.23472e-05
G24042	1162.05	574.119	0.494056	1.07489e-18	2.19803e-17
G24050	112.21	28.853	0.257134	5.1706e-30	2.73283e-28
G24064	2.77079	0.617116	0.222722	1.83579e-06	8.50983e-06
G24073	5.70796	14.6012	2.55804	8.8931e-07	4.33707e-06
G2473	1027.26	426.812	0.415487	3.06003e-29	1.54413e-27
G24079	158.637	324.472	2.04537	2.95456e-14	3.82411e-13
G24092	6.02293	2.55926	0.424919	1.74109e-05	6.83645e-05
G24107	30.4157	76.9124	2.52871	8.01753e-06	3.33729e-05
G24111	35.7403	134.947	3.77577	3.75664e-08	2.28166e-07
G24113	170.245	623.631	3.66314	5.13809e-33	3.45699e-31
G24134	0.956492	0.243316	0.254384	0.0021986	0.0056532
G24151	44.2552	1265.07	28.5858	1.60232e-79	1.10343e-76
G24190	819.381	329.823	0.402528	9.17712e-31	5.05584e-29
G24203	281.16	758.193	2.69666	4.81496e-25	1.73176e-23
G24205	2.25136	0.240097	0.106645	7.38368e-08	4.29733e-07
G24265	0.963859	2.91311	3.02234	0.00319197	0.00791284
G24302	51.0708	164.571	3.22241	3.9695e-21	1.02472e-19
G24311	185.772	654.372	3.52245	2.4948e-16	4.05366e-15
G24322	48.8344	164.751	3.37367	2.53228e-15	3.71031e-14
G24323	436.414	1279.48	2.9318	1.20927e-19	2.68379e-18
G24339	127.838	542.71	4.2453	3.26636e-21	8.51655e-20
G24348	2.74098	0.996201	0.363447	0.00130297	0.0035536
G24353	18.66	9.22675	0.494467	8.76478e-09	5.82676e-08
G24374	256.442	85.7811	0.334505	5.09488e-22	1.43035e-20
G24375	12249.4	6119.06	0.499539	2.10609e-16	3.44838e-15
G24377	162.327	77.3083	0.476249	2.3573e-11	2.18417e-10
G24380	147.873	335.972	2.27203	4.88675e-14	6.16479e-13
G24393	0.719272	2.9115	4.04784	0.00188914	0.00493941
G24417	62.019	30.2275	0.487391	1.25852e-12	1.36548e-11
G24418	42.4788	14.1925	0.334108	2.61201e-24	8.81232e-23
G24464	7.08001	2.37581	0.335565	2.46377e-07	1.31916e-06
G24465	39.1297	16.2233	0.414603	6.2162e-17	1.06316e-15
G24466	3.28475	1.04996	0.319648	1.36391e-05	5.4645e-05
G24505	40.2233	12.7782	0.317681	8.37679e-10	6.36799e-09
G24522	5.83004	1.77383	0.304258	7.13102e-10	5.45461e-09
G24523	5.68262	1.73231	0.304843	1.10909e-09	8.26489e-09
G24542	676.346	334.401	0.494423	2.9206e-12	3.03251e-11
G24547	4.25091	1.14047	0.268287	1.25669e-07	7.07736e-07
G24559	2.43471	0.76744	0.315208	0.000222067	0.00071392
G24563	5.06124	2.12245	0.419354	0.000266781	0.000842288
G24578	0.589111	2.69314	4.57153	0.000136172	0.000455868
G24589	10.4818	4.8771	0.46529	6.69798e-06	2.82214e-05
G24602	1.92697	0.509494	0.264402	0.000592979	0.00174817
G24677	14.1593	5.44978	0.38489	2.95465e-10	2.37e-09
G2523	30.3234	4.46229	0.147157	2.95406e-10	2.37e-09
G24714	350.988	140.997	0.401714	9.15961e-29	4.48667e-27
G24734	2.74311	0.790378	0.288132	0.00118643	0.00326543
G24735	155.19	490.167	3.1585	1.7625e-19	3.84954e-18
G24745	14.1481	5.61476	0.396855	6.32225e-07	3.16505e-06
G24772	10.7221	4.4417	0.414257	4.02582e-07	2.07851e-06
G24793	65.2167	156.15	2.39432	2.62676e-08	1.63615e-07
G24802	3.97204	1.81264	0.456351	0.00045361	0.00137131
G24808	506.923	1166.84	2.30181	4.67103e-22	1.31927e-20
G24809	0.431536	5.78349	13.4021	4.3522e-08	2.61893e-07
G24835	7.18991	58.6166	8.15261	3.00325e-21	7.85677e-20
G24837	1424.61	3195.21	2.24286	7.05885e-12	7.0151e-11
G24838	2599.85	10177	3.91445	2.25982e-44	3.37016e-42
G24856	13.8445	81.2847	5.87124	3.83634e-20	8.99139e-19
G24873	48.2566	134.542	2.78806	5.90067e-17	1.01289e-15
G24875	4.09706	0.810404	0.197802	4.20265e-09	2.90954e-08
G24878	8.23766	2.62601	0.318781	3.81581e-11	3.44822e-10
G24887	110.224	336.57	3.05352	2.51316e-24	8.49106e-23
G24920	7.11588	1.43565	0.201753	5.21563e-15	7.29067e-14
G24921	98.1933	379.182	3.86159	2.09358e-24	7.13524e-23
G24952	5.06935	0.895441	0.176638	3.33458e-13	3.83665e-12
G24964	1.91477	0.296181	0.154682	6.98274e-06	2.9321e-05
G24966	5.34654	18.7917	3.51474	1.00456e-15	1.52041e-14
G24983	168.663	414.462	2.45734	6.79324e-22	1.88011e-20
G24987	494.806	1124.01	2.27161	6.61219e-16	1.01653e-14
G24989	658.016	1600.69	2.43261	6.81757e-23	2.09209e-21
G24990	329.858	98.5826	0.298864	7.95552e-09	5.3205e-08
G24993	30.8892	65.7481	2.12851	0.00122189	0.00335376
G25006	71.3943	15.103	0.211544	1.47841e-61	5.01674e-59
G25013	14.1421	31.5528	2.23112	0.00244806	0.00622353
G25015	3.41055	8.67503	2.54359	0.0038734	0.00940104
G25019	1.15008	5.127	4.45794	6.46233e-07	3.23034e-06
G25021	3.15385	13.7677	4.36536	3.51383e-09	2.45884e-08
G25025	889.976	405.914	0.456095	8.84838e-23	2.68363e-21
G25026	3046.54	8722.46	2.86308	2.54729e-33	1.80188e-31
G25040	5.91969	2.95965	0.499967	8.11646e-05	0.000282712
G25041	10386.9	2098.71	0.202054	2.74783e-28	1.30768e-26
G25042	438.419	126.984	0.289642	6.79425e-17	1.15695e-15
G25046	3.47458	0.27196	0.0782713	2.12079e-17	3.76753e-16
G25047	3.36852	0.418129	0.124128	9.61611e-12	9.36181e-11
G25048	31.7596	12.2386	0.385351	8.49332e-14	1.04032e-12
G25071	31.4584	6.14865	0.195454	4.5851e-08	2.74918e-07
G25081	10.3744	1.43462	0.138285	1.25586e-27	5.67576e-26
G25089	6.09543	0.516632	0.0847573	1.76251e-22	5.21713e-21
G25102	30.3984	14.9128	0.49058	2.78951e-11	2.56232e-10
G25124	3.46364	0.677776	0.195683	7.29065e-08	4.24846e-07
G25133	6.91326	150.986	21.84	1.43304e-21	3.86112e-20
G25144	151.214	58.838	0.389103	3.78096e-18	7.25634e-17
G25149	6.89216	3.06878	0.445256	1.52498e-05	6.05802e-05
G2563	67.9048	28.8626	0.425046	0.00325741	0.00805593
G2564	1655.62	5409.04	3.26708	7.48715e-15	1.03059e-13
G25187	21.0161	10.3506	0.49251	1.65832e-08	1.06145e-07
G25189	674.259	324.567	0.481368	4.68484e-06	2.0295e-05
G25193	5.13762	1.8106	0.352421	1.65451e-06	7.71839e-06
G25210	77.1961	25.273	0.327387	3.53477e-08	2.1536e-07
G25219	5.18592	14.1484	2.72822	0.000269302	0.000849446
G2570	1893.19	377.349	0.199319	2.33708e-54	5.8839e-52
G25231	316.955	973.03	3.06994	2.84615e-18	5.56259e-17
G2571	729.682	132.876	0.182101	1.24758e-59	3.84354e-57
G25241	16.5182	4.04049	0.244609	2.82582e-13	3.28356e-12
G25243	36.2461	109.636	3.02478	3.21343e-22	9.28881e-21
G25245	65.8109	192.862	2.93055	5.16114e-28	2.40723e-26
G25248	13.3481	67.7741	5.07744	2.50462e-13	2.92777e-12
G25250	9.04244	29.9658	3.31391	4.57017e-15	6.45003e-14
G25251	0.708585	11.3313	15.9915	1.33887e-08	8.67726e-08
G25265	19.7999	6.01746	0.303914	6.84174e-13	7.65373e-12
G25266	2.46536	0.798388	0.323842	0.000539593	0.00160514
G25284	6.79063	26.0714	3.83933	4.38686e-08	2.63775e-07
G25302	17.3658	4.62959	0.266593	1.31081e-09	9.70935e-09
G25303	3.34726	0.895808	0.267624	1.56172e-06	7.31324e-06
G25336	6.82642	2.23628	0.327592	0.00139802	0.00378507
G25339	49.8679	20.5294	0.411675	1.04896e-09	7.84428e-09
G2584	33.8393	173.124	5.11607	1.78549e-14	2.35923e-13
G25364	6.13779	2.4638	0.401414	2.56149e-05	9.77742e-05
G25374	3.47939	0.557796	0.160315	2.7328e-10	2.20185e-09
G25378	3.72813	1.30424	0.349839	3.49352e-05	0.00012994
G25383	653.557	1516.98	2.32111	4.18775e-20	9.78564e-19
G25388	8.99015	34.8525	3.87674	1.33931e-11	1.28099e-10
G25398	14.386	6.23926	0.433705	1.97143e-10	1.6224e-09
G25432	14.7053	6.07307	0.412985	3.16117e-09	2.22603e-08
G25433	28.4305	9.84889	0.34642	3.20363e-18	6.19916e-17
G25440	2.15015	0.709399	0.32993	0.00190689	0.0049797
G2596	2219.42	560.907	0.252727	1.04433e-13	1.26628e-12
G2597	2087.3	534.435	0.256041	1.10349e-13	1.33525e-12
G25472	13.7218	45.8558	3.34183	4.4582e-15	6.29959e-14
G25473	60.3678	184.377	3.05422	5.60205e-14	6.99181e-13
G25474	3544.84	20217.3	5.70331	5.14225e-11	4.56928e-10
G25475	7.6153	69.1272	9.0774	8.50242e-06	3.52284e-05
G25482	9.86603	3.45039	0.349724	3.16312e-06	1.41204e-05
G25497	6.50387	2.62326	0.403339	1.46223e-06	6.88571e-06
G25498	5.76051	2.70318	0.469261	0.000344633	0.00106556
G25499	8.4729	3.7599	0.443756	5.51e-06	2.35422e-05
G2600	2.61746	870.095	332.42	1.23176e-14	1.65655e-13
G2601	0.170096	48.272	283.793	2.72549e-07	1.4477e-06
G2602	6.19264	4515.76	729.215	1.82356e-71	8.89517e-69
G25514	31.4152	85.2755	2.71446	7.13098e-10	5.45461e-09
G2603	123.114	6195.28	50.3216	2.4028e-46	3.9342e-44
G2605	3.04359	1020.16	335.183	2.12078e-80	1.55175e-77
G263	15.8214	7.39265	0.467255	1.24301e-09	9.21297e-09
G2607	692.692	233754	337.458	9.96481e-101	1.37245e-97
G2608	0.456904	30.233	66.1693	3.46493e-44	5.10239e-42
G25554	6.85631	3.02766	0.441587	4.45503e-05	0.000162857
G2610	695.924	205194	294.851	4.64785e-132	1.36031e-128
G25575	390.818	1388.46	3.5527	3.36027e-11	3.06019e-10
G2611	1.34733	61.955	45.9835	2.33405e-18	4.61177e-17
G264	12.5943	5.10579	0.405404	4.33247e-09	2.9906e-08
G25589	6.14108	3.01009	0.490157	5.06481e-05	0.000183119
G2613	1395.25	12634.2	9.05514	3.72865e-24	1.24896e-22
G2614	2616.2	40157.1	15.3494	3.66359e-36	3.32478e-34
G25620	24.3295	52.2337	2.14693	4.99597e-11	4.44944e-10
G25622	10.3593	3.4306	0.33116	3.86736e-11	3.49076e-10
G25641	1267.48	3331.76	2.62864	3.0553e-18	5.93174e-17
G25645	816.094	2643.73	3.23949	1.23627e-15	1.85909e-14
G25646	932.852	2990.47	3.20572	1.36811e-13	1.64356e-12
G25649	15.5043	6.83195	0.44065	2.06038e-11	1.92275e-10
G25650	15.2867	7.59249	0.496673	1.22974e-06	5.87016e-06
G25672	8.55521	3.05387	0.35696	0.000409097	0.0012464
G25675	1.92888	0.382105	0.198097	4.23951e-05	0.000155416
G25682	372.972	154.593	0.41449	6.14136e-20	1.39606e-18
G25723	1142.52	511.176	0.447411	3.91175e-25	1.43109e-23
G25728	1.88257	0.575813	0.305866	0.000871076	0.00247908
G25737	5.65172	1.27922	0.226343	3.65213e-11	3.31181e-10
G25738	4.8514	1.03296	0.212919	1.64616e-09	1.2015e-08
G25745	242.101	108.564	0.448425	4.19562e-14	5.32445e-13
G25746	1152.17	21.7235	0.0188544	0	0
G25748	182.388	40.5192	0.222159	1.35952e-52	3.09046e-50
G25752	2.1355	0.595218	0.278725	1.18105e-05	4.78264e-05
G25767	108.102	246.865	2.28364	3.96968e-08	2.40171e-07
G25780	756.052	1770.9	2.3423	1.15959e-09	8.62199e-09
G25781	645.746	1519.77	2.35351	1.02611e-10	8.75238e-10
G25820	872.735	2444.77	2.80128	1.2761e-27	5.7459e-26
G25839	389.408	1020.58	2.62085	1.16959e-27	5.31586e-26
G25883	117.876	258.1	2.18958	1.15872e-17	2.10802e-16
G25885	10.409	4.94648	0.475214	0.000228474	0.000732004
G2637	5801.06	54603.3	9.41264	8.3394e-19	1.72034e-17
G25957	27.6032	11.6766	0.423017	1.02041e-11	9.91779e-11
G25958	5.09234	2.03898	0.400401	8.73596e-05	0.000302268
G25971	2.71412	11.3473	4.18084	1.07523e-08	7.06582e-08
G2642	818.913	137.677	0.168121	3.56452e-124	6.95497e-121
G25996	2.39001	11.1483	4.66454	6.18491e-12	6.18332e-11
G25999	250.169	511.894	2.0462	1.47447e-16	2.44499e-15
G2645	4508.35	9951.75	2.20741	2.67142e-18	5.24297e-17
G26012	67.5684	18.7128	0.276946	1.59684e-26	6.59406e-25
G26014	63.0218	28.7467	0.456139	1.82859e-16	3.01299e-15
G26017	7684.28	3446.92	0.448568	2.19206e-23	6.97349e-22
G26018	943.763	2444.89	2.59058	1.44466e-25	5.49112e-24
G26037	209.192	781.096	3.73387	1.18989e-23	3.84278e-22
G26045	159.939	54.1693	0.338687	2.582e-27	1.13212e-25
G26046	369.111	123.842	0.335514	5.55993e-30	2.93198e-28
G26052	149.401	77546.4	519.05	5.60907e-68	2.52559e-65
G26053	785.065	3017.72	3.84391	8.38337e-10	6.37093e-09
G26054	3.92575	65.5539	16.6985	1.78073e-19	3.88574e-18
G26055	2079.15	5412.84	2.60338	9.55322e-12	9.30446e-11
G26058	6094.94	2926.35	0.480128	6.41451e-23	1.97878e-21
G26069	4.1177	0.780011	0.189429	7.42671e-12	7.36194e-11
G2648	6956.93	15348.2	2.20617	2.46544e-18	4.8509e-17
G26072	1.54671	0.304352	0.196774	2.00651e-06	9.24631e-06
G26087	100.484	31.7296	0.315767	1.64029e-18	3.28815e-17
G26092	9.71555	19.8479	2.04291	6.62977e-05	0.000234825
G26096	76.6057	255.457	3.3347	2.32436e-34	1.80207e-32
G26097	43.6851	153.099	3.50461	1.34402e-33	9.80337e-32
G26098	6102.4	2559.46	0.419419	7.81471e-15	1.07316e-13
G26101	19.4253	6.44221	0.33164	2.26415e-08	1.42393e-07
G26118	795.076	162.73	0.204673	1.444e-17	2.60008e-16
G26127	244.63	998.158	4.08028	1.05296e-10	8.96834e-10
G26138	215.268	32.8194	0.152458	1.36593e-23	4.38709e-22
G26140	1.96408	0.390631	0.198888	8.11272e-07	3.98471e-06
G26151	290.096	116.161	0.400423	8.93944e-18	1.64939e-16
G26174	6.79934	3.29798	0.485044	1.40624e-05	5.62351e-05
G26190	22.672	7.89624	0.348281	1.13441e-18	2.31167e-17
G26191	109.852	37.2565	0.339152	4.70857e-33	3.19555e-31
G2667	1011.83	2272.03	2.24547	3.08783e-18	5.98002e-17
G26202	13.7392	62.7487	4.56713	2.48561e-17	4.37908e-16
G26203	4.22427	11.5954	2.74495	4.85337e-08	2.89964e-07
G2668	326.562	993.394	3.04198	1.35817e-21	3.67207e-20
G26229	11.0882	108.891	9.82039	5.13774e-19	1.07406e-17
G26234	69.1637	28.2954	0.409108	2.30539e-13	2.70432e-12
G26246	18.0623	4.47517	0.247763	1.26544e-17	2.29504e-16
G26248	9.13687	2.13435	0.233597	1.93828e-15	2.8687e-14
G26252	10.9781	4.23227	0.385521	1.95134e-09	1.41058e-08
G26266	11.8268	61.4745	5.19791	1.02262e-11	9.93513e-11
G26269	34.9582	14.0285	0.401293	0.00304583	0.00757945
G26307	5.21697	1.22058	0.233964	3.65701e-09	2.55293e-08
G26316	24.6839	53.4651	2.166	1.80894e-08	1.15344e-07
G26325	48.8821	18.1814	0.371944	6.82272e-22	1.88603e-20
G26326	105.137	312.309	2.97048	2.67818e-15	3.90453e-14
G26327	1.82474	33.6584	18.4456	5.24414e-21	1.33318e-19
G26328	5.49622	16.5538	3.01186	1.12149e-08	7.34302e-08
G26333	42.5156	9.00113	0.211713	2.08716e-47	3.64692e-45
G26334	68.3628	33.1285	0.484598	2.35566e-09	1.68362e-08
G26335	9.97417	1.48769	0.149154	1.08591e-05	4.4249e-05
G26336	1.64039	0.593013	0.361506	0.00093382	0.00263586
G26339	6.53193	2.67875	0.410102	4.67382e-06	2.02541e-05
G26342	91.1282	16.2433	0.178247	4.76105e-23	1.48436e-21
G26344	17.5431	0.831788	0.0474141	3.54428e-74	2.02404e-71
G26348	7.49779	1.27625	0.170217	1.12495e-18	2.29438e-17
G26355	1.632	5.48842	3.36301	0.00111927	0.00309978
G26356	90.8652	42.0292	0.462544	1.46846e-05	5.85333e-05
G26364	58.7229	236.138	4.02123	2.72055e-44	4.03158e-42
G26365	16.7931	6.44119	0.383562	1.8975e-09	1.37421e-08
G26366	14.5939	6.17641	0.423218	2.89948e-08	1.79267e-07
G2688	3.32847	1.10298	0.331376	2.60077e-05	9.91764e-05
G26432	7.4832	3.71886	0.496962	0.000145086	0.000483428
G26451	15.7799	128.817	8.16339	2.48105e-28	1.18796e-26
G26455	26.2362	11.0374	0.420692	2.22096e-12	2.3319e-11
G26459	8.02058	22.7062	2.83099	1.81417e-07	9.93151e-07
G274	1258.77	499.356	0.396701	1.22518e-28	5.97632e-27
G26462	302.019	150.036	0.496778	1.17873e-15	1.77484e-14
G26471	60.117	194.215	3.23062	3.8039e-18	7.28843e-17
G26486	5.78163	19.4087	3.35695	9.77043e-09	6.45317e-08
G26530	3.8785	201.919	52.0612	3.31857e-14	4.26226e-13
G26545	95.2129	35.211	0.369813	0.00198665	0.00516541
G26553	5.61791	0.0602475	0.0107242	8.23758e-34	6.08438e-32
G26555	742.049	2386.5	3.21609	2.25019e-11	2.08822e-10
G26563	6.44519	2.97832	0.4621	5.05526e-05	0.000182858
G26571	273.828	60.5222	0.221022	7.66223e-80	5.43647e-77
G26585	16.5226	5.60899	0.339473	2.22049e-15	3.26984e-14
G26591	11.653	2.98893	0.256496	1.54396e-11	1.46358e-10
G2707	2155.85	10654.2	4.94202	3.49343e-16	5.55673e-15
G26640	383.051	176.163	0.459893	5.30628e-21	1.34752e-19
G26642	294.564	137.312	0.466153	8.27652e-20	1.85619e-18
G26654	3.28615	18.5067	5.63174	3.80411e-14	4.85392e-13
G26656	21.5424	9.81732	0.45572	1.9419e-10	1.59984e-09
G26655	31.0582	135.276	4.35556	4.61159e-16	7.24183e-15
G26658	14.9794	3.52075	0.23504	4.71682e-22	1.3306e-20
G26663	3.17197	1.21351	0.382572	0.00100572	0.00281707
G2710	3540.34	18752.8	5.2969	2.75174e-19	5.91094e-18
G26680	1.07901	9.94998	9.22139	3.47435e-10	2.75477e-09
G26687	0.183925	2.01712	10.9671	1.31932e-05	5.29675e-05
G26690	1.85102	5.8104	3.13902	0.000169977	0.000558497
G2714	6.67046	3.07912	0.461605	7.62272e-05	0.000267356
G26708	17.7617	4.76435	0.268237	5.7164e-20	1.30579e-18
G26709	9.63953	3.53018	0.366219	2.59622e-09	1.84654e-08
G26710	8.91677	4.02055	0.450898	6.59975e-06	2.78376e-05
G26712	78.7418	27.8561	0.353765	1.89711e-26	7.77914e-25
G26714	5.44573	1.50946	0.277182	1.97687e-09	1.4286e-08
G26721	4.33965	2.00691	0.462458	0.000519946	0.00155202
G26724	353.323	99.7432	0.2823	1.43943e-24	4.97093e-23
G26728	71.9638	31.5773	0.438794	2.138e-13	2.52489e-12
G26734	23.9064	55.5229	2.32251	1.60307e-12	1.71337e-11
G26750	12.5995	1.13793	0.0903157	3.84711e-20	9.00763e-19
G26757	10.3617	4.30807	0.415768	1.51983e-07	8.43454e-07
G2721	743.359	365.707	0.491965	3.78508e-18	7.25831e-17
G26762	111.25	615.635	5.53378	2.56808e-54	6.32938e-52
G26770	19.8324	42.8073	2.15846	2.01555e-07	1.09373e-06
G26771	170.144	69.8327	0.410434	3.37773e-10	2.68453e-09
G26774	2.94734	8.4511	2.86736	1.30488e-06	6.20734e-06
G26775	5.7049	16.9176	2.96546	2.04343e-08	1.2938e-07
G26787	1218.2	7770.04	6.3783	1.26183e-17	2.29026e-16
G26788	0.740279	4.37826	5.91434	9.69147e-06	3.98518e-05
G26802	3.69325	1.79726	0.486635	0.00219776	0.00565165
G26809	0.873128	21.4535	24.5708	3.08859e-09	2.17886e-08
G26814	223.81	111.85	0.499752	1.13084e-10	9.58985e-10
G26831	61.264	28.8261	0.470523	3.02069e-17	5.28599e-16
G26832	34.6669	14.8594	0.428632	3.86162e-08	2.34238e-07
G26834	2.13127	0.408973	0.191891	8.58835e-07	4.19632e-06
[truncated: 1,726 more rows]
