# Supplementary material for: Analysis of long non-coding RNAs highlights tissue-specific expression patterns and epigenetic profiles in normal and psoriatic skin
Source: Genome Biol. 2015 Jan 30;16(1):24. doi: 10.1186/s13059-014-0570-4 (PMC4311508; doi:10.1186/s13059-014-0570-4)
Supplement: Additional file 6: Table S5. — The gene IDs for the elncRNAs and plncRNAs. [file 13059_2014_570_MOESM6_ESM.xlsx]

## Sheet: elncRNAs_plncRNAs
GeneID	lncRNA category
G5825	elncRNAs
G5830	elncRNAs
G5833	elncRNAs
G5874	elncRNAs
G5880	elncRNAs
G6062	elncRNAs
G6109	elncRNAs
G6224	elncRNAs
G638	elncRNAs
G6409	elncRNAs
G6428	elncRNAs
G663	elncRNAs
G6545	elncRNAs
G6564	elncRNAs
G6608	elncRNAs
G6692	elncRNAs
G6718	elncRNAs
G6790	elncRNAs
G6793	elncRNAs
G6839	elncRNAs
G6929	elncRNAs
G7024	elncRNAs
G7052	elncRNAs
G7083	elncRNAs
G7127	elncRNAs
G7128	elncRNAs
G7262	elncRNAs
G7263	elncRNAs
G743	elncRNAs
G7366	elncRNAs
G7404	elncRNAs
G7408	elncRNAs
G7445	elncRNAs
G7567	elncRNAs
G7666	elncRNAs
G7762	elncRNAs
G7779	elncRNAs
G7843	elncRNAs
G8105	elncRNAs
G8170	elncRNAs
G8258	elncRNAs
G8261	elncRNAs
G8296	elncRNAs
G8320	elncRNAs
G8321	elncRNAs
G8547	elncRNAs
G8687	elncRNAs
G8769	elncRNAs
G8833	elncRNAs
G895	elncRNAs
G9093	elncRNAs
G928	elncRNAs
G9299	elncRNAs
G9307	elncRNAs
G9655	elncRNAs
G9800	elncRNAs
G9812	elncRNAs
G9938	elncRNAs
G9989	elncRNAs
G9995	elncRNAs
G10021	elncRNAs
G10097	elncRNAs
G10150	elncRNAs
G10155	elncRNAs
G10215	elncRNAs
G10256	elncRNAs
G10282	elncRNAs
G10365	elncRNAs
G10513	elncRNAs
G1039	elncRNAs
G10577	elncRNAs
G10695	elncRNAs
G10804	elncRNAs
G10836	elncRNAs
G119	elncRNAs
G10906	elncRNAs
G1076	elncRNAs
G11162	elncRNAs
G11163	elncRNAs
G11173	elncRNAs
G11188	elncRNAs
G11189	elncRNAs
G11191	elncRNAs
G1096	elncRNAs
G11276	elncRNAs
G11558	elncRNAs
G11600	elncRNAs
G1168	elncRNAs
G11952	elncRNAs
G11961	elncRNAs
G11962	elncRNAs
G11964	elncRNAs
G11965	elncRNAs
G11966	elncRNAs
G12021	elncRNAs
G12085	elncRNAs
G12121	elncRNAs
G12123	elncRNAs
G12177	elncRNAs
G12178	elncRNAs
G12180	elncRNAs
G12194	elncRNAs
G12227	elncRNAs
G12234	elncRNAs
G12322	elncRNAs
G12477	elncRNAs
G12482	elncRNAs
G12578	elncRNAs
G12604	elncRNAs
G12729	elncRNAs
G12754	elncRNAs
G12771	elncRNAs
G12827	elncRNAs
G12877	elncRNAs
G12930	elncRNAs
G12993	elncRNAs
G13091	elncRNAs
G13124	elncRNAs
G13208	elncRNAs
G13353	elncRNAs
G13558	elncRNAs
G13620	elncRNAs
G13670	elncRNAs
G13675	elncRNAs
G13704	elncRNAs
G13752	elncRNAs
G1339	elncRNAs
G13851	elncRNAs
G13886	elncRNAs
G13936	elncRNAs
G14315	elncRNAs
G14359	elncRNAs
G14381	elncRNAs
G14418	elncRNAs
G14419	elncRNAs
G14423	elncRNAs
G14444	elncRNAs
G14453	elncRNAs
G14456	elncRNAs
G14572	elncRNAs
G14574	elncRNAs
G14704	elncRNAs
G14802	elncRNAs
G14978	elncRNAs
G14986	elncRNAs
G14995	elncRNAs
G15033	elncRNAs
G15142	elncRNAs
G15232	elncRNAs
G1494	elncRNAs
G1495	elncRNAs
G15372	elncRNAs
G15373	elncRNAs
G15374	elncRNAs
G15402	elncRNAs
G15458	elncRNAs
G15520	elncRNAs
G15537	elncRNAs
G15642	elncRNAs
G15649	elncRNAs
G15677	elncRNAs
G15735	elncRNAs
G1564	elncRNAs
G15986	elncRNAs
G15987	elncRNAs
G15989	elncRNAs
G16011	elncRNAs
G16040	elncRNAs
G16169	elncRNAs
G16245	elncRNAs
G16268	elncRNAs
G16269	elncRNAs
G16315	elncRNAs
G16404	elncRNAs
G174	elncRNAs
G16416	elncRNAs
G16424	elncRNAs
G16565	elncRNAs
G16648	elncRNAs
G16704	elncRNAs
G16933	elncRNAs
G16945	elncRNAs
G16950	elncRNAs
G16976	elncRNAs
G17163	elncRNAs
G17192	elncRNAs
G17319	elncRNAs
G17366	elncRNAs
G17396	elncRNAs
G17441	elncRNAs
G17512	elncRNAs
G17633	elncRNAs
G17654	elncRNAs
G17690	elncRNAs
G17691	elncRNAs
G17695	elncRNAs
G17702	elncRNAs
G17770	elncRNAs
G17863	elncRNAs
G17890	elncRNAs
G17957	elncRNAs
G17962	elncRNAs
G17968	elncRNAs
G17988	elncRNAs
G18180	elncRNAs
G18336	elncRNAs
G18341	elncRNAs
G18343	elncRNAs
G18345	elncRNAs
G18395	elncRNAs
G18403	elncRNAs
G18528	elncRNAs
G18576	elncRNAs
G18589	elncRNAs
G18605	elncRNAs
G1883	elncRNAs
G18673	elncRNAs
G18696	elncRNAs
G1890	elncRNAs
G1891	elncRNAs
G18842	elncRNAs
G1902	elncRNAs
G18873	elncRNAs
G18962	elncRNAs
G18966	elncRNAs
G18973	elncRNAs
G18980	elncRNAs
G19013	elncRNAs
G1920	elncRNAs
G19170	elncRNAs
G19174	elncRNAs
G19302	elncRNAs
G19311	elncRNAs
G19320	elncRNAs
G19338	elncRNAs
G19381	elncRNAs
G19483	elncRNAs
G19524	elncRNAs
G19546	elncRNAs
G19554	elncRNAs
G19562	elncRNAs
G19572	elncRNAs
G19573	elncRNAs
G19607	elncRNAs
G19653	elncRNAs
G19654	elncRNAs
G19901	elncRNAs
G20112	elncRNAs
G20113	elncRNAs
G20143	elncRNAs
G20147	elncRNAs
G20292	elncRNAs
G2063	elncRNAs
G2077	elncRNAs
G20509	elncRNAs
G20550	elncRNAs
G20617	elncRNAs
G20650	elncRNAs
G20694	elncRNAs
G20767	elncRNAs
G2112	elncRNAs
G20956	elncRNAs
G21019	elncRNAs
G21027	elncRNAs
G21031	elncRNAs
G21034	elncRNAs
G21088	elncRNAs
G2145	elncRNAs
G2175	elncRNAs
G2192	elncRNAs
G2196	elncRNAs
G230	elncRNAs
G21726	elncRNAs
G21727	elncRNAs
G21914	elncRNAs
G21949	elncRNAs
G22063	elncRNAs
G22194	elncRNAs
G22196	elncRNAs
G22197	elncRNAs
G22214	elncRNAs
G22215	elncRNAs
G22216	elncRNAs
G22228	elncRNAs
G22229	elncRNAs
G22265	elncRNAs
G22319	elncRNAs
G22398	elncRNAs
G22408	elncRNAs
G22415	elncRNAs
G22440	elncRNAs
G22509	elncRNAs
G22722	elncRNAs
G22733	elncRNAs
G22734	elncRNAs
G22754	elncRNAs
G22769	elncRNAs
G22770	elncRNAs
G22771	elncRNAs
G22774	elncRNAs
G22801	elncRNAs
G2338	elncRNAs
G22878	elncRNAs
G22885	elncRNAs
G22923	elncRNAs
G23004	elncRNAs
G23016	elncRNAs
G2355	elncRNAs
G23048	elncRNAs
G23068	elncRNAs
G23132	elncRNAs
G2377	elncRNAs
G23297	elncRNAs
G23691	elncRNAs
G2441	elncRNAs
G23772	elncRNAs
G23981	elncRNAs
G24273	elncRNAs
G24303	elncRNAs
G24392	elncRNAs
G24393	elncRNAs
G24464	elncRNAs
G24518	elncRNAs
G24522	elncRNAs
G24523	elncRNAs
G24800	elncRNAs
G24809	elncRNAs
G24850	elncRNAs
G24905	elncRNAs
G24924	elncRNAs
G24940	elncRNAs
G25024	elncRNAs
G25045	elncRNAs
G25191	elncRNAs
G25212	elncRNAs
G25229	elncRNAs
G25266	elncRNAs
G25282	elncRNAs
G25290	elncRNAs
G2595	elncRNAs
G25440	elncRNAs
G25460	elncRNAs
G25498	elncRNAs
G25499	elncRNAs
G25511	elncRNAs
G25515	elncRNAs
G263	elncRNAs
G25546	elncRNAs
G264	elncRNAs
G25649	elncRNAs
G25650	elncRNAs
G25664	elncRNAs
G25673	elncRNAs
G25680	elncRNAs
G25704	elncRNAs
G25728	elncRNAs
G25746	elncRNAs
G2623	elncRNAs
G25761	elncRNAs
G25788	elncRNAs
G25821	elncRNAs
G25849	elncRNAs
G25877	elncRNAs
G2640	elncRNAs
G25986	elncRNAs
G25996	elncRNAs
G26135	elncRNAs
G26140	elncRNAs
G26160	elncRNAs
G26203	elncRNAs
G26206	elncRNAs
G26207	elncRNAs
G26223	elncRNAs
G26224	elncRNAs
G26243	elncRNAs
G26246	elncRNAs
G26247	elncRNAs
G26269	elncRNAs
G26355	elncRNAs
G26445	elncRNAs
G26446	elncRNAs
G26532	elncRNAs
G26553	elncRNAs
G26609	elncRNAs
G26687	elncRNAs
G26690	elncRNAs
G26709	elncRNAs
G26712	elncRNAs
G26737	elncRNAs
G26738	elncRNAs
G26744	elncRNAs
G26748	elncRNAs
G26765	elncRNAs
G26786	elncRNAs
G26809	elncRNAs
G26810	elncRNAs
G26812	elncRNAs
G26828	elncRNAs
G26855	elncRNAs
G26856	elncRNAs
G26863	elncRNAs
G26878	elncRNAs
G26894	elncRNAs
G26896	elncRNAs
G26904	elncRNAs
G26905	elncRNAs
G27052	elncRNAs
G27098	elncRNAs
G27183	elncRNAs
G27286	elncRNAs
G27376	elncRNAs
G27456	elncRNAs
G27546	elncRNAs
G27567	elncRNAs
G27581	elncRNAs
G27759	elncRNAs
G27789	elncRNAs
G27869	elncRNAs
G27902	elncRNAs
G27903	elncRNAs
G28004	elncRNAs
G28016	elncRNAs
G28074	elncRNAs
G28091	elncRNAs
G28188	elncRNAs
G28259	elncRNAs
G28274	elncRNAs
G28286	elncRNAs
G28300	elncRNAs
G28393	elncRNAs
G28395	elncRNAs
G28419	elncRNAs
G28483	elncRNAs
G28492	elncRNAs
G28626	elncRNAs
G28673	elncRNAs
G2858	elncRNAs
G28783	elncRNAs
G28998	elncRNAs
G29090	elncRNAs
G29109	elncRNAs
G29144	elncRNAs
G303	elncRNAs
G29250	elncRNAs
G2917	elncRNAs
G29276	elncRNAs
G29312	elncRNAs
G29460	elncRNAs
G29505	elncRNAs
G29506	elncRNAs
G29539	elncRNAs
G29565	elncRNAs
G2949	elncRNAs
G29706	elncRNAs
G29715	elncRNAs
G29778	elncRNAs
G29896	elncRNAs
G29966	elncRNAs
G29971	elncRNAs
G29973	elncRNAs
G30008	elncRNAs
G30075	elncRNAs
G30101	elncRNAs
G30149	elncRNAs
G30301	elncRNAs
G30309	elncRNAs
G30312	elncRNAs
G30323	elncRNAs
G30343	elncRNAs
G30345	elncRNAs
G30347	elncRNAs
G30348	elncRNAs
G3019	elncRNAs
G30410	elncRNAs
G30411	elncRNAs
G30504	elncRNAs
G30522	elncRNAs
G30551	elncRNAs
G30552	elncRNAs
G30606	elncRNAs
G30709	elncRNAs
G30718	elncRNAs
G30812	elncRNAs
G30851	elncRNAs
G30856	elncRNAs
G30871	elncRNAs
G30915	elncRNAs
G30917	elncRNAs
G30934	elncRNAs
G30960	elncRNAs
G30963	elncRNAs
G30965	elncRNAs
G31047	elncRNAs
G31075	elncRNAs
G31094	elncRNAs
G31126	elncRNAs
G31178	elncRNAs
G31258	elncRNAs
G31348	elncRNAs
G31369	elncRNAs
G3148	elncRNAs
G3165	elncRNAs
G31689	elncRNAs
G31765	elncRNAs
G31775	elncRNAs
G31827	elncRNAs
G31829	elncRNAs
G31837	elncRNAs
G31955	elncRNAs
G32041	elncRNAs
G32125	elncRNAs
G32169	elncRNAs
G32173	elncRNAs
G32200	elncRNAs
G32230	elncRNAs
G32324	elncRNAs
G32325	elncRNAs
G32334	elncRNAs
G32335	elncRNAs
G32437	elncRNAs
G3255	elncRNAs
G32581	elncRNAs
G32656	elncRNAs
G32695	elncRNAs
G32779	elncRNAs
G3273	elncRNAs
G32827	elncRNAs
G3279	elncRNAs
G32894	elncRNAs
G32932	elncRNAs
G3292	elncRNAs
G3296	elncRNAs
G33076	elncRNAs
G33099	elncRNAs
G33142	elncRNAs
G33343	elncRNAs
G33367	elncRNAs
G33463	elncRNAs
G33562	elncRNAs
G33579	elncRNAs
G33607	elncRNAs
G33612	elncRNAs
G33730	elncRNAs
G33759	elncRNAs
G33806	elncRNAs
G33807	elncRNAs
G33816	elncRNAs
G33898	elncRNAs
G33981	elncRNAs
G34075	elncRNAs
G34082	elncRNAs
G34110	elncRNAs
G34202	elncRNAs
G34267	elncRNAs
G34301	elncRNAs
G34324	elncRNAs
G34373	elncRNAs
G34374	elncRNAs
G34402	elncRNAs
G34407	elncRNAs
G34411	elncRNAs
G34413	elncRNAs
G34419	elncRNAs
G34423	elncRNAs
G34424	elncRNAs
G34427	elncRNAs
G34451	elncRNAs
G34476	elncRNAs
G34513	elncRNAs
G34529	elncRNAs
G34534	elncRNAs
G34538	elncRNAs
G34551	elncRNAs
G34565	elncRNAs
G34668	elncRNAs
G34762	elncRNAs
G34929	elncRNAs
G34931	elncRNAs
G34955	elncRNAs
G34989	elncRNAs
G3522	elncRNAs
G35308	elncRNAs
G35350	elncRNAs
G35420	elncRNAs
G35565	elncRNAs
G35587	elncRNAs
G35649	elncRNAs
G35671	elncRNAs
G35776	elncRNAs
G35786	elncRNAs
G35839	elncRNAs
G35852	elncRNAs
G35880	elncRNAs
G36053	elncRNAs
G36056	elncRNAs
G36084	elncRNAs
G36086	elncRNAs
G36124	elncRNAs
G36164	elncRNAs
G36172	elncRNAs
G36217	elncRNAs
G36220	elncRNAs
G36254	elncRNAs
G3616	elncRNAs
G36372	elncRNAs
G36375	elncRNAs
G36429	elncRNAs
G36446	elncRNAs
G36456	elncRNAs
G36480	elncRNAs
G36484	elncRNAs
G36581	elncRNAs
G3638	elncRNAs
G36622	elncRNAs
G36719	elncRNAs
G36781	elncRNAs
G36866	elncRNAs
G36901	elncRNAs
G36925	elncRNAs
G36937	elncRNAs
G36985	elncRNAs
G3662	elncRNAs
G36995	elncRNAs
G37023	elncRNAs
G37028	elncRNAs
G37076	elncRNAs
G37084	elncRNAs
G37143	elncRNAs
G3682	elncRNAs
G37154	elncRNAs
G3690	elncRNAs
G3694	elncRNAs
G37237	elncRNAs
G37275	elncRNAs
G37372	elncRNAs
G37523	elncRNAs
G37568	elncRNAs
G37600	elncRNAs
G37638	elncRNAs
G37760	elncRNAs
G37855	elncRNAs
G38038	elncRNAs
G38121	elncRNAs
G38348	elncRNAs
G38458	elncRNAs
G38513	elncRNAs
G38630	elncRNAs
G38631	elncRNAs
G38638	elncRNAs
G38639	elncRNAs
G38688	elncRNAs
G38699	elncRNAs
G38700	elncRNAs
G38762	elncRNAs
G38775	elncRNAs
G38811	elncRNAs
G3852	elncRNAs
G38886	elncRNAs
G3868	elncRNAs
G39014	elncRNAs
G39118	elncRNAs
G39123	elncRNAs
G39184	elncRNAs
G39207	elncRNAs
G39232	elncRNAs
G3899	elncRNAs
G3900	elncRNAs
G39313	elncRNAs
G39316	elncRNAs
G39317	elncRNAs
G3907	elncRNAs
G39363	elncRNAs
G39378	elncRNAs
G39443	elncRNAs
G3918	elncRNAs
G39496	elncRNAs
G3928	elncRNAs
G39564	elncRNAs
G39600	elncRNAs
G39634	elncRNAs
G39643	elncRNAs
G39721	elncRNAs
G39768	elncRNAs
G39784	elncRNAs
G39785	elncRNAs
G39791	elncRNAs
G39823	elncRNAs
G39870	elncRNAs
G39916	elncRNAs
G39962	elncRNAs
G39987	elncRNAs
G40027	elncRNAs
G40036	elncRNAs
G40053	elncRNAs
G40059	elncRNAs
G40079	elncRNAs
G40116	elncRNAs
G40121	elncRNAs
G40183	elncRNAs
G40185	elncRNAs
G40186	elncRNAs
G40216	elncRNAs
G40303	elncRNAs
G40462	elncRNAs
G40627	elncRNAs
G40715	elncRNAs
G4060	elncRNAs
G4065	elncRNAs
G40985	elncRNAs
G41001	elncRNAs
G41129	elncRNAs
G41148	elncRNAs
G41187	elncRNAs
G41189	elncRNAs
G41367	elncRNAs
G41393	elncRNAs
G41396	elncRNAs
G41400	elncRNAs
G41430	elncRNAs
G41489	elncRNAs
G41677	elncRNAs
G41716	elncRNAs
G41721	elncRNAs
G41732	elncRNAs
G41741	elncRNAs
G41882	elncRNAs
G41929	elncRNAs
G41968	elncRNAs
G41988	elncRNAs
G4221	elncRNAs
G4239	elncRNAs
G4286	elncRNAs
G4289	elncRNAs
G4290	elncRNAs
G4303	elncRNAs
G4328	elncRNAs
G4329	elncRNAs
G4330	elncRNAs
G4338	elncRNAs
G4361	elncRNAs
G4388	elncRNAs
G4394	elncRNAs
G4402	elncRNAs
G4474	elncRNAs
G4589	elncRNAs
G4615	elncRNAs
G4653	elncRNAs
G4760	elncRNAs
G4967	elncRNAs
G511	elncRNAs
G5134	elncRNAs
G5235	elncRNAs
G5323	elncRNAs
G5334	elncRNAs
G5377	elncRNAs
G5385	elncRNAs
G5478	elncRNAs
G5617	elncRNAs
G5631	elncRNAs
G5673	elncRNAs
G5689	elncRNAs
G5706	elncRNAs
G5707	elncRNAs
G5709	elncRNAs
G67	plncRNAs
G6027	plncRNAs
G6083	plncRNAs
G6426	plncRNAs
G6443	plncRNAs
G6737	plncRNAs
G6939	plncRNAs
G6947	plncRNAs
G7267	plncRNAs
G7325	plncRNAs
G764	plncRNAs
G7489	plncRNAs
G7678	plncRNAs
G88	plncRNAs
G7750	plncRNAs
G785	plncRNAs
G7974	plncRNAs
G8097	plncRNAs
G823	plncRNAs
G828	plncRNAs
G8281	plncRNAs
G8314	plncRNAs
G8349	plncRNAs
G8380	plncRNAs
G8551	plncRNAs
G8773	plncRNAs
G8825	plncRNAs
G8971	plncRNAs
G8993	plncRNAs
G9017	plncRNAs
G9028	plncRNAs
G9113	plncRNAs
G9120	plncRNAs
G922	plncRNAs
G9316	plncRNAs
G9449	plncRNAs
G9532	plncRNAs
G9550	plncRNAs
G9643	plncRNAs
G9673	plncRNAs
G967	plncRNAs
G9750	plncRNAs
G9879	plncRNAs
G9932	plncRNAs
G9946	plncRNAs
G10060	plncRNAs
G10336	plncRNAs
G10376	plncRNAs
G10549	plncRNAs
G10551	plncRNAs
G10633	plncRNAs
G10771	plncRNAs
G10773	plncRNAs
G10819	plncRNAs
G11216	plncRNAs
G11272	plncRNAs
G11330	plncRNAs
G11410	plncRNAs
G1187	plncRNAs
G12288	plncRNAs
G12304	plncRNAs
G12465	plncRNAs
G12819	plncRNAs
G12850	plncRNAs
G12855	plncRNAs
G12879	plncRNAs
G13006	plncRNAs
G13691	plncRNAs
G13815	plncRNAs
G13950	plncRNAs
G13952	plncRNAs
G1370	plncRNAs
G14290	plncRNAs
G14399	plncRNAs
G14437	plncRNAs
G14602	plncRNAs
G14660	plncRNAs
G14692	plncRNAs
G14778	plncRNAs
G14780	plncRNAs
G14798	plncRNAs
G15043	plncRNAs
G15158	plncRNAs
G15159	plncRNAs
G15320	plncRNAs
G15340	plncRNAs
G15460	plncRNAs
G15542	plncRNAs
G15816	plncRNAs
G16046	plncRNAs
G16108	plncRNAs
G16217	plncRNAs
G16466	plncRNAs
G16513	plncRNAs
G16620	plncRNAs
G16685	plncRNAs
G16699	plncRNAs
G16944	plncRNAs
G17177	plncRNAs
G17392	plncRNAs
G17556	plncRNAs
G17686	plncRNAs
G1797	plncRNAs
G18052	plncRNAs
G18124	plncRNAs
G18305	plncRNAs
G1868	plncRNAs
G18593	plncRNAs
G18751	plncRNAs
G18805	plncRNAs
G18808	plncRNAs
G19016	plncRNAs
G19072	plncRNAs
G1930	plncRNAs
G1939	plncRNAs
G19273	plncRNAs
G19276	plncRNAs
G19380	plncRNAs
G19707	plncRNAs
G19837	plncRNAs
G20051	plncRNAs
G214	plncRNAs
G20340	plncRNAs
G20350	plncRNAs
G20576	plncRNAs
G20656	plncRNAs
G20780	plncRNAs
G20781	plncRNAs
G20813	plncRNAs
G20814	plncRNAs
G20829	plncRNAs
G21147	plncRNAs
G2154	plncRNAs
G21218	plncRNAs
G2165	plncRNAs
G21343	plncRNAs
G21370	plncRNAs
G2201	plncRNAs
G2212	plncRNAs
G21623	plncRNAs
G21632	plncRNAs
G21633	plncRNAs
G21647	plncRNAs
G21943	plncRNAs
G22158	plncRNAs
G22163	plncRNAs
G22164	plncRNAs
G22171	plncRNAs
G22234	plncRNAs
G22332	plncRNAs
G22465	plncRNAs
G22466	plncRNAs
G22505	plncRNAs
G22591	plncRNAs
G22606	plncRNAs
G22618	plncRNAs
G2316	plncRNAs
G22781	plncRNAs
G22807	plncRNAs
G22996	plncRNAs
G2353	plncRNAs
G23041	plncRNAs
G23094	plncRNAs
G23113	plncRNAs
G23127	plncRNAs
G23186	plncRNAs
G23411	plncRNAs
G23458	plncRNAs
G23469	plncRNAs
G23628	plncRNAs
G23717	plncRNAs
G23847	plncRNAs
G23863	plncRNAs
G24145	plncRNAs
G24688	plncRNAs
G24756	plncRNAs
G24790	plncRNAs
G24807	plncRNAs
G25092	plncRNAs
G25518	plncRNAs
G25679	plncRNAs
G2620	plncRNAs
G25699	plncRNAs
G25714	plncRNAs
G25762	plncRNAs
G25997	plncRNAs
G26102	plncRNAs
G26252	plncRNAs
G26312	plncRNAs
G26398	plncRNAs
G26433	plncRNAs
G26486	plncRNAs
G26659	plncRNAs
G26698	plncRNAs
G26978	plncRNAs
G27049	plncRNAs
G27064	plncRNAs
G2764	plncRNAs
G27209	plncRNAs
G27508	plncRNAs
G27777	plncRNAs
G27808	plncRNAs
G27879	plncRNAs
G28025	plncRNAs
G28076	plncRNAs
G28078	plncRNAs
G28161	plncRNAs
G28336	plncRNAs
G28364	plncRNAs
G28384	plncRNAs
G2852	plncRNAs
G28623	plncRNAs
G28716	plncRNAs
G28742	plncRNAs
G28914	plncRNAs
G29041	plncRNAs
G29102	plncRNAs
G29512	plncRNAs
G29810	plncRNAs
G29836	plncRNAs
G29963	plncRNAs
G29978	plncRNAs
G30056	plncRNAs
G30443	plncRNAs
G30496	plncRNAs
G30532	plncRNAs
G30620	plncRNAs
G30753	plncRNAs
G30822	plncRNAs
G31120	plncRNAs
G31312	plncRNAs
G31322	plncRNAs
G32165	plncRNAs
G32289	plncRNAs
G32319	plncRNAs
G32332	plncRNAs
G32333	plncRNAs
G32350	plncRNAs
G32605	plncRNAs
G32639	plncRNAs
G32678	plncRNAs
G32680	plncRNAs
G32740	plncRNAs
G32770	plncRNAs
G32778	plncRNAs
G32804	plncRNAs
G32920	plncRNAs
G33143	plncRNAs
G33149	plncRNAs
G33196	plncRNAs
G33210	plncRNAs
G33212	plncRNAs
G33317	plncRNAs
G33460	plncRNAs
G33571	plncRNAs
G33658	plncRNAs
G33733	plncRNAs
G33789	plncRNAs
G33800	plncRNAs
G34229	plncRNAs
G34315	plncRNAs
G34320	plncRNAs
G34357	plncRNAs
G34361	plncRNAs
G34382	plncRNAs
G34508	plncRNAs
G34574	plncRNAs
G34591	plncRNAs
G34658	plncRNAs
G34664	plncRNAs
G34737	plncRNAs
G34879	plncRNAs
G34963	plncRNAs
G35051	plncRNAs
G35445	plncRNAs
G35545	plncRNAs
G35729	plncRNAs
G35822	plncRNAs
G35870	plncRNAs
G35965	plncRNAs
G35996	plncRNAs
G36213	plncRNAs
G36367	plncRNAs
G36394	plncRNAs
G36472	plncRNAs
G36504	plncRNAs
G36547	plncRNAs
G36549	plncRNAs
G36558	plncRNAs
G36907	plncRNAs
G3709	plncRNAs
G37636	plncRNAs
G3745	plncRNAs
G38175	plncRNAs
G38278	plncRNAs
G38299	plncRNAs
G3802	plncRNAs
G3808	plncRNAs
G38551	plncRNAs
G38804	plncRNAs
G38873	plncRNAs
G38980	plncRNAs
G38991	plncRNAs
G39072	plncRNAs
G3884	plncRNAs
G39205	plncRNAs
G39222	plncRNAs
G39337	plncRNAs
G39372	plncRNAs
G39377	plncRNAs
G3911	plncRNAs
G39590	plncRNAs
G39614	plncRNAs
G39622	plncRNAs
G39772	plncRNAs
G39803	plncRNAs
G3964	plncRNAs
G39950	plncRNAs
G39957	plncRNAs
G39977	plncRNAs
G39985	plncRNAs
G40145	plncRNAs
G3997	plncRNAs
G4008	plncRNAs
G40402	plncRNAs
G40504	plncRNAs
G40702	plncRNAs
G40707	plncRNAs
G40762	plncRNAs
G40915	plncRNAs
G40961	plncRNAs
G41028	plncRNAs
G41135	plncRNAs
G41155	plncRNAs
G4120	plncRNAs
G41279	plncRNAs
G41336	plncRNAs
G41596	plncRNAs
G41634	plncRNAs
G41656	plncRNAs
G4186	plncRNAs
G41807	plncRNAs
G41823	plncRNAs
G41876	plncRNAs
G4342	plncRNAs
G4384	plncRNAs
G4385	plncRNAs
G4386	plncRNAs
G4404	plncRNAs
G4520	plncRNAs
G4566	plncRNAs
G4572	plncRNAs
G4638	plncRNAs
G4675	plncRNAs
G4797	plncRNAs
G4809	plncRNAs
G4822	plncRNAs
G4916	plncRNAs
G4998	plncRNAs
G4999	plncRNAs
G5109	plncRNAs
G5123	plncRNAs
G5149	plncRNAs
G5156	plncRNAs
G5222	plncRNAs
G5223	plncRNAs
G5482	plncRNAs
G5534	plncRNAs
G5547	plncRNAs
