# Supplementary material for: Analysis of long non-coding RNAs highlights tissue-specific expression patterns and epigenetic profiles in normal and psoriatic skin
Source: Genome Biol. 2015 Jan 30;16(1):24. doi: 10.1186/s13059-014-0570-4 (PMC4311508; doi:10.1186/s13059-014-0570-4)
Supplement: Additional file 7: Table S6. — Catalog of expressed lncRNAs in psoriasis susceptibility loci. [file 13059_2014_570_MOESM7_ESM.xlsx]

## Sheet: knownnovelcondbestsnps_39_500kb
SNP (chr:position)	Chromosome	Interval start	Interval end	lncRNAs
chr1:24518643	1	24018643	25018643	G631;G663;G674
chr1:67726104	1	67226104	68226104
chr1:152590187	1	152090187	153090187	G2579;G2580;G2582;G2584;G2595;G2858
chr2:61083506	2	60583506	61583506	G22946;G23068;G23140
chr2:163260691	2	162760691	163760691	G24295
chr5:96119273	5	95619273	96619273	G33367
chr5:131996445	5	131496445	132496445	G33503;G33528;G33607
chr5:150467189	5	149967189	150967189	G33789;G33806;G33807
chr5:158829527	5	158329527	159329527	G34038
chr6:31266090	6	28266090	34266090	G34707;G34749;G34762;G34763;G34809;G34827;G34832;G34904;G34920;G34929;G34931;G34949;G34955;G34963;G34975;G34985;G34989;G35051;G35086;G35098
chr6:111913262	6	111413262	112413262	G35837;G35838;G35839;G35962;G35969;G35978;G36041;G36056
chr6:138197824	6	137697824	138697824	G36220
chr12:56750204	12	56250204	57250204	G9449;G9479;G9524
chr14:35832666	14	35332666	36332666	G11759;G11795
chr16:31004812	16	30504812	31504812	G15372;G15373;G15374;G15375;G15402;G15405;G15410;G15570;G15764
chr17:26124908	17	25624908	26624908	G16985;G17107
chr19:10463118	19	9963118	10963118
chr20:48556229	20	48056229	49056229	G26202;G26203;G26206;G26252;G26253
chr1:8268095	1	7768095	8768095	G344
chr1:25293084	1	24793084	25793084	G646;G652;G674;G764
chr2:62551472	2	62051472	63051472	G23004;G23007
chr6:577820	6	77820	1077820	G34274;G34275;G34276;G34277;G34278;G34279;G34300;G34301;G34302;G34357;G34361
chr6:159506600	6	159006600	160006600
chr7:37386237	7	36886237	37886237	G37066
chr9:32523737	9	32023737	33023737	G40801
chr9:110817020	9	110317020	111317020	G41367;G41369
chr11:109962432	11	109462432	110462432
chr11:128406438	11	127906438	128906438	G8263;G8329;G8335
chr16:11365500	16	10865500	11865500	G14877;G15043
chr17:40561579	17	40061579	41061579	G17556;G17623;G17636
chr17:78178893	17	77678893	78678893	G18619;G19077
chr18:51819750	18	51319750	52319750
chr19:10818092	19	10318092	11318092
chr22:21979289	22	21479289	22479289	G27286
chr2:163110536	2	162610536	163610536	G24295
chr5:96252589	5	95752589	96752589	G33367
chr5:158804928	5	158304928	159304928	G34038
chr6:31355119	6	28355119	34355119	G34707;G34749;G34762;G34763;G34809;G34827;G34832;G34904;G34920;G34929;G34931;G34949;G34955;G34963;G34975;G34985;G34989;G35051;G35086;G35098
chr19:10469975	19	9969975	10969975
