# Supplementary material for: Analysis of long non-coding RNAs highlights tissue-specific expression patterns and epigenetic profiles in normal and psoriatic skin
Source: Genome Biol. 2015 Jan 30;16(1):24. doi: 10.1186/s13059-014-0570-4 (PMC4311508; doi:10.1186/s13059-014-0570-4)
Supplement: Additional file 8: Table S7. — lncRNAs with inverred functions. [file 13059_2014_570_MOESM8_ESM.xlsx]

## Sheet: ncrna_novel_winferredfuns_rho2_
lncRNAs with inferred functions			Co-expressed genes with annotated functions
ID	Name		ID	Name	rho2	cis
G589	TP73-AS1		G390	TP73	0.662011	Cis
G5787	RP11-539I5.1		G13258	FAN1	0.531299	Trans
G5801	RP11-498B4.5		G5802	HSPA12A	0.682761	Cis
G5821	RP11-501J20.5		G29619	GATA2	0.510585	Trans
G5825	CTA-109P11.4		G17149	PSMD11	0.756995	Trans
G5826	EMX2OS		G3657	CD34	0.821219	Trans
G5830	NA		G15588	NOD2	0.780565	Trans
G5850	NA		G5604	ELOVL3	0.628942	Trans
G5880	NA		G7131	FADS2	0.658693	Trans
G5995	RP11-326C3.2		G6465	ATHL1	0.529021	Cis
G6083	MIR210HG		G14967	SPSB3	0.539776	Trans
G6109	NA		G15708	GOT2	0.547263	Trans
G6130	AC051649.6		G29748	DZIP1L	0.623056	Trans
G6138	MRPL23-AS1		G38622	ZNF862	0.584864	Trans
G6191	RP11-496I9.1		G16089	HSF4	0.508098	Trans
G6196	H19		G32805	ELOVL7	0.604788	Trans
G6210	AC109309.4		G2950	DARC;CADM3	0.510343	Trans
G6249	KCNQ1-AS1;KCNQ1DN		G6249	KCNQ1-AS1;KCNQ1DN	1	Cis
G638	RP5-1057J7.6		G28778	NKTR	0.728412	Trans
G6313	NA		G30034	AADACL2	0.64898	Trans
G6339	NA		G43724	FLG2	0.506623	Trans
G6364	RP11-732A19.5		G6394	DCHS1	0.943967	Cis
G6377	AP006621.9		G6370	EPS8L2;TMEM80	0.716528	Cis
G6416	RP11-494M8.4		G7903	ELMOD1	0.500462	Trans
G6443	ZBED5-AS1		G28455	CTDSPL	0.505508	Trans
G6462	SPON1		G6462	SPON1	1	Cis
G6485	NA		G16703	ALOX12B	0.721827	Trans
G671	RP4-798A10.2		G29884	NPHP3	0.525201	Trans
G6662	BDNF-AS		G10244	TMEM116	0.672496	Trans
G6731	RP11-430H10.3;RP11-430H10.2		G3607	IL19	0.672537	Trans
G6732	NA		G35394	IL17A	0.511332	Trans
G6753	RP11-698N11.4		G42394	SHROOM2	0.673319	Trans
G6790	RP4-541C22.5		G6767	KIAA1549L	0.697144	Cis
G6839	NA		G35394	IL17A	0.761852	Trans
G6929	RP11-804A23.2		G6928	CCDC86	0.885801	Cis
G7052	NA		G14326	PLIN1;PEX11A	0.568358	Trans
G7065	AP000438.2		G7066	CHRM1	0.993456	Cis
G7067	SNHG1		G30150	CCNL1	0.705223	Trans
G7098	C11orf95		G16558	HIC1	0.583533	Trans
G7179	RP11-783K16.5		G21251	CNFN	0.813162	Trans
G7183	RP11-783K16.13		G16714	TXNDC17	0.742024	Trans
G736	RP1-317E23.3		G734	MTFR1L;SEPN1	0.855306	Cis
G7257	RP11-867G23.10		G5396	ACTA2	0.52376	Trans
G7263	RP11-770G2.5		G7259	OVOL1	0.987384	Cis
G7326	RP11-755F10.1		G7324	PACS1	0.797008	Cis
G7393	NEAT1		G5739	SEC31B	0.761469	Trans
G7399	AP000439.3		G15154	CHP2	0.76892	Trans
G7407	RP11-805J14.5;FADD		G7407	RP11-805J14.5;FADD	1	Cis
G7489	RP11-660L16.2		G41832	CRAT	0.634828	Trans
G7535	RP11-809N8.4		G13708	CGNL1	0.816757	Trans
G7582	RP11-111M22.4		G19456	ZNF397	0.527462	Trans
G7596	AP001189.4		G7597	LRRC32	0.982046	Cis
G7678	AP001372.2		G9810	BBS10	0.590842	Trans
G7721	NA		G3323	SOAT1	0.56865	Trans
G7758	NA		G42817	DGAT2L6	0.515858	Trans
G7779	NA		G7776	HEPHL1	0.795712	Cis
G7833	MMP12		G7833	MMP12	1	Cis
G7843	RP11-864G5.3		G31842	SCOC	0.681392	Trans
G7956	RP11-356J5.12		G43404	FHL1	0.658558	Trans
G7971	MALAT1		G42392	SCML1	0.685769	Trans
G8191	RP11-166D19.1;RP11-820L6.1		G28526	RBMS3	0.824969	Trans
G8192	MIR125B1		G30482	LPP	0.571247	Trans
G8318	RP11-680F20.6		G8325	CDON	0.875159	Cis
G8340	NA		G34027	TTC1	0.538241	Trans
G850	SNHG12		G14520	LUC7L	0.716876	Trans
G8380	RP11-218M22.1		G8381	NINJ2	0.866044	Cis
G8394	RP11-770J1.3		G39264	HMBOX1	0.624452	Trans
G8412	NA		G31318	TMEM165	0.622772	Trans
G8456	NA		G8460	EFCAB4B	0.840678	Cis
G8650	RP11-277P12.20		G3607	IL19	0.647309	Trans
G8680	GPR19;RP11-180M15.3		G8680	GPR19;RP11-180M15.3	1	Cis
G8686	RP11-359B12.2		G19848	GNA15	0.542511	Trans
G8878	RP11-444D3.1		G8877	SOX5	0.601001	Cis
G8920	RP11-551L14.4;TSPAN11		G8920	RP11-551L14.4;TSPAN11	1	Cis
G8946	RP11-695J4.2		G29674	ACPP	0.704487	Trans
G9011	RP11-478B9.1		G9012	DBX2	0.564352	Cis
G9028	LINC00938		G34619	ID4	0.751204	Trans
G9040	RP11-96H19.1;RP11-446N19.1		G12910	ADSSL1	0.600947	Trans
G9075	RP11-328C8.4		G9076	PRICKLE1	0.73597	Cis
G9090	RASSF8-AS1		G9016	DENND5B	0.519371	Trans
G9092	RP11-283G6.5		G9072	SSPN	0.96685	Cis
G9118	RP11-469H8.6		G2102	KIAA1324	0.66661	Trans
G9207	BCDIN3D-AS1		G9220	BCDIN3D	0.788207	Cis
G9261	RP11-641A6.2		G9260	KRT73	0.560767	Cis
G9316	HOXC-AS5		G9314	HOXC13	0.579336	Cis
G9334	RP11-793H13.3		G9337	ATF7	0.960509	Cis
G9353	RP11-641A6.3		G28455	CTDSPL	0.580905	Trans
G9466	RP11-644F5.11		G7276	MUS81	0.548361	Trans
G9470	RP11-983P16.4		G34159	ATP10B	0.685454	Trans
G9532	RP11-620J15.3		G13589	DUOXA1	0.563275	Trans
G9550	MIRLET7I		G17044	WSB1	0.512286	Trans
G9551	RP11-631N16.2		G1976	PTBP2	0.540238	Trans
G9559	NA		G36845	TMEM106B	0.667391	Trans
G9631	RP11-745O10.2;TMBIM4		G9631	RP11-745O10.2;TMBIM4	1	Cis
G9673	RP11-834C11.4		G3657	CD34	0.743151	Trans
G9678	HOXC-AS2		G9671	HOXC10	0.58729	Cis
G9679	HOXC-AS1		G26842	SLC2A4RG	0.69539	Trans
G9680	HOXC-AS3		G9671	HOXC10	0.715889	Cis
G9728	RP11-56G10.2		G1705	WLS	0.72157	Trans
G9734	TRHDE-AS1		G8166	CLMP	0.667096	Trans
G967	RP11-435D7.3		G41471	ATP6V1G1	0.63212	Trans
G9800	RP11-186F10.2		G9797	LGR5	0.863895	Cis
G9805	RP11-290L1.3		G41504	RGS3	0.500421	Trans
G9900	MIR331		G30376	TTC14	0.692895	Trans
G10019	NA		G43724	FLG2	0.538591	Trans
G10146	RP1-74B13.2		G36113	ARG1	0.537679	Trans
G10218	RP11-110L15.2		G33480	SLC12A2	0.736029	Trans
G10220	TBX5-AS1		G10221	TBX5	0.742827	Cis
G10255	LINC00173		G26109	L3MBTL1	0.589579	Trans
G10336	MAPKAPK5-AS1		G8487	ING4	0.6711	Trans
G10347	PXN-AS1		G10349	PXN	0.879699	Cis
G10488	NA		G33195	RGMB	0.701447	Trans
G10489	NA		G31264	BTC	0.709087	Trans
G1039	RP11-422J8.1		G22078	KLK10	0.786966	Trans
G116	RP11-181G12.2		G111	PRKCZ	0.674443	Cis
G1046	RP5-884C9.2		G15094	SYT17	0.519526	Trans
G1047	NA		G19033	PPP4R1	0.701805	Trans
G10661	NA		G10659	GJB6	0.566783	Cis
G10678	RP11-347I19.8;AC084018.1		G22094	LENG9	0.791519	Trans
G10687	AC084018.1		G28403	TTLL3	0.775142	Trans
G10706	NA		G10731	ATP12A	0.664064	Cis
G10708	LINC00327		G12556	PTPN21	0.667852	Trans
G10803	NA		G35394	IL17A	0.656496	Trans
G10998	CPB2-AS1		G14165	ACSBG1	0.671253	Trans
G11002	LINC01071		G2102	KIAA1324	0.683523	Trans
G1079	RP1-34M23.5;GJB3		G1079	RP1-34M23.5;GJB3	1	Cis
G11188	NA		G2473	WNT2B	0.65806	Trans
G11191	LINC00393		G16734	MPDU1;EIF4A1;CD68	0.624838	Trans
G11194	NA		G32559	UGT3A2	0.651055	Trans
G11251	MIR17HG		G11251	MIR17HG	1	Cis
G1101	RP11-69E11.4;PPIEL		G34872	GABBR1	0.621487	Trans
G11315	NA		G2248	HAO2	0.573826	Trans
G11316	NA		G35994	ROS1	0.583514	Trans
G11342	NA		G43724	FLG2	0.59756	Trans
G1107	RP1-39G22.7		G34619	ID4	0.630833	Trans
G11349	NA		G43724	FLG2	0.673467	Trans
G11363	FARP1-AS1		G11360	FARP1	0.590472	Cis
G11410	FGF14-AS2		G35324	XPO5	0.572602	Trans
G11558	CTD-2292M16.8		G20334	DDX39A	0.66173	Trans
G11808	CTD-2298J14.2		G11881	LRFN5	0.587701	Cis
G11854	NA		G17497	TMEM99	0.545059	Trans
G1168	RP1-118J21.5		G9381	RAB5B	0.553953	Trans
G11961	LINC00640		G2473	WNT2B	0.607612	Trans
G11962	RP11-255G12.2		G1476	AGO4	0.556029	Trans
G12085	NA		G33951	RELL2	0.616371	Trans
G12108	NA		G18548	EXOC7	0.602834	Trans
G12115	NA		G8876	ETNK1	0.566444	Trans
G12177	CTD-2325P2.4		G7775	AAMDC	0.501008	Trans
G12186	NA		G35046	MSH5;SAPCD1;MSH5-SAPCD1	0.532777	Trans
G12234	RP11-58E21.3		G31144	CNGA1	0.558881	Trans
G12263	RP6-65G23.1		G3607	IL19	0.731783	Trans
G12304	C14orf169		G6214	PHLDA2	0.55975	Trans
G12322	RP1-261D10.2		G39347	SMIM19	0.514486	Trans
G12348	RP6-65G23.3		G23849	IL36G	0.830106	Trans
G12398	RP11-316E14.6		G21233	ZNF607	0.675143	Trans
G1215	RP11-342M1.3		G1214	ERMAP	0.823426	Cis
G12440	RP11-753D20.3		G12468	KCNK10	0.653994	Cis
G12604	RP11-747H7.3		G12600	TC2N	0.528129	Cis
G12735	NA		G4121	EDARADD	0.580314	Trans
G12758	CTD-2555C10.3		G7817	MAML2	0.599393	Trans
G12784	RP11-638I2.8		G12789	WARS	0.969158	Cis
G12785	CTD-2062F14.3		G12788	BEGAIN	0.638707	Cis
G12812	AL157871.2		G12806	YY1	0.907812	Cis
G12817	DIO3OS		G17831	EZH1	0.702821	Trans
G12819	CTD-2017C7.2		G19033	PPP4R1	0.567389	Trans
G12839	RP11-600F24.7		G16822	COPS3	0.660647	Trans
G12850	MIR203		G18731	ENTHD2	0.729559	Trans
G12854	NA		G3607	IL19	0.67816	Trans
G12861	MEG3		G12861	MEG3	1	Cis
G12877	CTD-2547L24.4		G3607	IL19	0.750862	Trans
G12889	NA		G274	PLCH2	0.67109	Trans
G12890	NA		G4664	FRMD4A	0.607705	Trans
G12984	RP11-73C9.1		G12983	MKRN3	0.620516	Cis
G12993	NA		G8079	PCSK7	0.531913	Trans
G1256	RP11-269F19.2		G1254	KIF2C	0.773375	Cis
G13084	NA		G5304	CDHR1	0.637982	Trans
G13089	NA		G6959	LRP4	0.594793	Trans
G1271	RP5-1109J22.2		G35394	IL17A	0.612513	Trans
G13155	RP11-348B17.1		G13164	TRPM1	0.59617	Cis
G13206	RP11-1008C21.1		G29980	ARHGEF26	0.7029	Trans
G13212	RP11-275I4.2;RASGRP1		G13212	RP11-275I4.2;RASGRP1	1	Cis
G13213	NA		G3607	IL19	0.68495	Trans
G13224	SNHG14		G25682	PLCB4	0.779883	Trans
G13228	PWAR6		G3497	LAD1	0.80239	Trans
G13353	RP11-532F12.5		G26441	PPDPF	0.756564	Trans
G13375	RP11-64K12.8		G13374	BAHD1	0.904983	Cis
G13389	CTD-2382E5.1		G13405	PLA2G4E	0.973711	Cis
G13465	CTD-2036P10.3		G13466	TTBK2	0.888169	Cis
G13571	RP11-23P13.4		G7107	MARK2	0.557054	Trans
G13585	EIF3J-AS1		G43378	GPRASP1	0.706451	Trans
G13602	RP11-707P17.1		G13604	DMXL2	0.688622	Cis
G13642	RP11-50C13.1		G23030	FANCL	0.561733	Trans
G13704	RP11-321G12.1		G38569	ATP6V0A4	0.716401	Trans
G13841	RP11-1069G10.1		G31968	RNF150	0.586054	Trans
G13882	NA		G14467	PRC1	0.529732	Trans
G13883	NA		G3607	IL19	0.726912	Trans
G13908	IQCH-AS1		G23174	ZNF638	0.590194	Trans
G13936	RP11-315D16.4		G22039	ZNF787	0.622208	Trans
G13950	RP11-1007O24.3		G21825	CTU1	0.66803	Trans
G14047	RP11-69H7.3		G20073	SNAPC2	0.677121	Trans
G14064	CTD-2235H24.2		G8487	ING4	0.589323	Trans
G14114	RP11-650L12.2		G14112	CHRNA5	0.844718	Cis
G14312	RP11-97O12.6		G20492	ZNF333	0.555719	Trans
G14364	AC068831.10		G42097	RABL6	0.688715	Trans
G14437	RP11-217B1.2		G38813	SLC4A2	0.564575	Trans
G14438	RP11-168G16.2		G34115	NIPAL4	0.804116	Trans
G14440	NA		G4620	ENKUR	0.574495	Trans
G14462	PRC1-AS1		G14467	PRC1	0.833764	Cis
G14574	LA16c-366D1.3		G14756	ZNF598	0.668054	Trans
G14612	LA16c-390E6.5		G15338	SPNS1;LAT	0.812293	Trans
G14638	RP11-616M22.3		G14628	CACNA1H	0.864585	Cis
G14660	RP11-161M6.2		G6308	EFCAB4A	0.752087	Trans
G14692	LA16c-313D11.12		G20074	CAMSAP3	0.697454	Trans
G14695	LA16c-380A1.1		G20079	KDM4B	0.532243	Trans
G14704	LA16c-325D7.1		G6686	EHF	0.667039	Trans
G14721	RP11-473M20.5		G13556	MAPKBP1;PLA2G4B	0.705991	Trans
G14761	AC005606.14		G14715	GFER	0.711661	Cis
G14897	RP11-473I1.10		G17494	CDK12	0.538852	Trans
G14954	RP11-65J21.3		G29275	ALCAM	0.660932	Trans
G14979	NA		G33665	TAF7	0.524206	Trans
G15101	RP11-626G11.3;CTD-2349B8.1		G15098	ITPRIPL2	0.998743	Cis
G1471	RP11-466L17.1;RP11-90C4.1		G1509	PPAP2B	0.60964	Cis
G15123	RP11-141O15.1		G650	EPHB2	0.708643	Trans
G15232	NA		G17831	EZH1	0.654438	Trans
G15372	NA		G13475	SQRDL	0.553683	Trans
G15375	NA		G10102	CKAP4	0.65776	Trans
G15377	RP11-347C12.10		G15382	TBC1D10B	0.888663	Cis
G15387	AC009133.14		G15385	MAZ	0.901033	Cis
G15537	NA		G17327	PPP1R1B	0.641031	Trans
G15544	RP11-44F14.8		G35547	FBXO9	0.593576	Trans
G15570	AC002310.7		G20507	SIN3B	0.658842	Trans
G15590	CRNDE		G31081	OCIAD1	0.647814	Trans
G15645	RP11-26L20.3		G5604	ELOVL3	0.828657	Trans
G15666	RP11-401P9.5		G22967	RTN4	0.612181	Trans
G1562	NA		G30667	ZNF721	0.509207	Trans
G1571	MIR3671		G20492	ZNF333	0.638832	Trans
G16010	RP11-345M22.1		G3607	IL19	0.602143	Trans
G16029	NA		G43532	AFF2	0.62177	Trans
G16052	NA		G35394	IL17A	0.523575	Trans
G16055	PKD1L3		G16055	PKD1L3	1	Cis
G16108	RP5-991G20.1		G20326	NFIX	0.587458	Trans
G16147	CTD-2015G9.2		G486	PADI2	0.755103	Trans
G16207	CTD-2555A7.2		G34742	TRIM15	0.51701	Trans
G16208	NA		G14679	PRSS27	0.631764	Trans
G16255	USP3-AS1		G13956	USP3	0.805105	Cis
G16337	RP5-1142A6.7		G16344	PIEZO1	0.597665	Cis
G16351	PITPNA-AS1		G28306	SH3BP5	0.509838	Trans
G16359	RP11-830F9.5		G16366	CBFA2T3	0.596008	Cis
G16370	RP11-46C24.6;ZNF778		G16370	RP11-46C24.6;ZNF778	1	Cis
G16403	AC137932.5		G10714	HECTD4	0.581363	Trans
G16411	RP11-486L19.2		G16237	ADAD2	0.922981	Cis
G16447	RP1-59D14.1		G21016	SAMD4B	0.688701	Trans
G16576	MIR497HG		G15775	CHD9	0.653993	Trans
G16625	RP11-304L19.5		G7279	CCS	0.568829	Trans
G16630	RP11-715J22.4		G15261	CCNF	0.910455	Cis
G16699	RP11-104H15.8		G16697	FGF11	0.665039	Cis
G16709	RP11-599B13.7		G16710	TMEM107	0.679571	Cis
G16739	AC113189.5		G570	C1QB	0.779452	Trans
G16843	RP11-214O1.2		G5653	INA	0.537278	Trans
G16919	AC087499.10		G513	ARHGEF10L	0.646228	Trans
G16944	CTC-297N7.5		G37537	CCT6A	0.550046	Trans
G16945	CTC-297N7.11		G16946	MYH3	0.599219	Cis
G16976	RAI1-AS1		G22009	CIC	0.739966	Trans
G1703	GNG12-AS1		G43556	IRAK1	0.533669	Trans
G17107	RP11-138P22.1		G12611	MOAP1	0.678109	Trans
G17131	AC010761.10		G17128	TRAF4	0.936243	Cis
G17182	NA		G17183	ASIC2	0.603688	Cis
G17292	AC015849.19		G3493	ZBTB37	0.630014	Trans
G17319	RP1-56K13.5		G12556	PTPN21	0.57993	Trans
G17321	AC124789.1		G1276	PDZK1IP1	0.671409	Trans
G17501	CTB-131K11.1		G17575	MED1	0.9427	Cis
G17552	CTD-2267D19.2		G17551	RARA	0.58182	Cis
G17556	TTC25		G17556	TTC25	1	Cis
G1763	NA		G2473	WNT2B	0.535081	Trans
G17623	CTD-2132N18.2		G1054	UTP11L	0.650318	Trans
G17636	RAMP2-AS1		G33315	CDO1	0.553747	Trans
G17686	LINC00910		G22439	RAB10	0.659304	Trans
G17702	NA		G28879	POC1A	0.571809	Trans
G17754	ASB16-AS1		G14534	MAN2A2	0.612791	Trans
G17890	RP11-580I16.2		G41134	SLC28A3	0.640389	Trans
G17917	RP11-290H9.4		G43218	PAK3	0.519392	Trans
G17936	RP11-1094H24.4		G26109	L3MBTL1	0.555748	Trans
G17968	RP11-506D12.5		G17967	WFIKKN2	0.713551	Cis
G17988	TOB1-AS1;RP11-700H6.4		G38772	ATG9B	0.566545	Trans
G18052	HOXB-AS1		G18057	HOXB3;HOXB6;HOXB5;HOXB4	0.807075	Cis
G18053	HOXB-AS2		G18057	HOXB3;HOXB6;HOXB5;HOXB4	0.516154	Cis
G18055	HOXB-AS3		G18057	HOXB3;HOXB6;HOXB5;HOXB4	0.66976	Cis
G18096	RP5-890E16.4		G18092	NFE2L1	0.954494	Cis
G18150	CTD-2020K17.1		G6465	ATHL1	0.617607	Trans
G18153	AC002117.1		G18149	HEXIM1	0.928271	Cis
G18156	MAP3K14		G18156	MAP3K14	1	Cis
G18159	CTD-2020K17.4		G18144	FMNL1	0.828313	Cis
G18161	CTD-2020K17.3		G18144	FMNL1	0.782696	Cis
G18166	RP11-567L7.5		G21777	GRWD1	0.610536	Trans
G18241	RP11-160O5.1		G42352	RAI2	0.589503	Trans
G18243	NA		G17679	MEOX1	0.530955	Trans
G18312	AC004562.1		G23937	ZIK1	0.516819	Trans
G18343	LINC00511		G35108	PIM1	0.617534	Trans
G18355	NA		G28299	TMEM43	0.611883	Trans
G18383	AC005152.2;RP11-84E24.2;AC005152.3		G24272	GRB14	0.822974	Trans
G1868	RP5-1052I5.1		G7752	FZD4;RP11-736K20.5	0.684944	Trans
G18525	NA		G31209	TMPRSS11E	0.590329	Trans
G18593	RP11-552F3.13		G38599	NDUFB2	0.552047	Trans
G18690	BAIAP2-AS1		G27744	CBX6	0.7772	Trans
G18746	MAFG-AS1		G28904	MON1A	0.613703	Trans
G18751	RP11-498C9.13		G18752	PYCR1	0.810339	Cis
G18767	RP13-1032I1.7		G32052	SMARCA5	0.632078	Trans
G18805	RP11-1055B8.4		G18794	MYO15B	0.681559	Trans
G18874	NA		G4678	KIAA1217	0.567931	Trans
G18886	RP11-1376P16.2		G28403	TTLL3	0.636274	Trans
G18966	NA		G35394	IL17A	0.687162	Trans
G18989	RP11-243E13.1		G13484	GATM	0.740316	Trans
G1920	NA		G41653	LCN2	0.596557	Trans
G1921	RP5-1033H22.2		G1922	BCAR3	0.845366	Cis
G19062	RP11-411B10.3		G26431	DNAJC5	0.620197	Trans
G19072	LINC00667		G42862	EDA	0.559556	Trans
G1930	RP4-639F20.1		G2300	TBX15	0.52609	Trans
G19157	AC015933.2		G13540	SLC27A2	0.556998	Trans
G19207	RP11-534N16.1		G19205	DSG1	0.973037	Cis
G19209	U3		G39863	NCALD	0.676044	Trans
G19270	NA		G30304	CLDN1	0.726287	Trans
G19273	RP11-326K13.4		G39	GLTPD1	0.602477	Trans
G19367	RP11-53I6.3		G22039	ZNF787	0.635706	Trans
G19418	NA		G5691	USMG5	0.63479	Trans
G19427	RP11-49K24.8		G19428	HDHD2	0.766281	Cis
G19473	RP11-879F14.1;RP11-1096D5.2		G2102	KIAA1324	0.743966	Trans
G19517	RP11-635N19.1		G22645	ITSN2	0.554692	Trans
G19653	AC005775.2		G19652	TPGS1	0.982879	Cis
G19691	AC011558.5		G19690	CNN2	0.954916	Cis
G19693	CTD-2541J13.2		G19694	DSEL	0.868792	Cis
G19707	RP11-17M16.2		G33951	RELL2	0.551117	Trans
G19737	CIRBP-AS1		G19736	C19orf24;CIRBP	0.952388	Cis
G19850	AC005262.2;GNA11;AC005262.3		G19850	AC005262.2;GNA11;AC005262.3	1	Cis
G19864	CTB-31O20.6		G19866	KLF16	0.998583	Cis
G19869	SPPL2B		G19869	SPPL2B	1	Cis
G19880	CACTIN-AS1		G19884	CACTIN	0.910135	Cis
G19910	AC006277.2		G19907	ZNF57	0.972053	Cis
G19935	TINCR		G17548	RAPGEFL1	0.847084	Trans
G19942	UHRF1		G19942	UHRF1	1	Cis
G2017	RP5-1007M22.2		G9060	RND1	0.601756	Trans
G19968	CTD-2396E7.10		G35321	SLC29A1	0.513533	Trans
G20047	CTD-2207O23.11;ZNF358		G20047	CTD-2207O23.11;ZNF358	1	Cis
G20051	CTD-3214H19.6		G38622	ZNF862	0.621399	Trans
G20080	NA		G11675	GZMB;GZMH	0.556505	Trans
G20101	CTD-3193O13.13		G2915	DCST2	0.594856	Trans
G20124	CTD-3193O13.14		G29980	ARHGEF26	0.586726	Trans
G20151	CTC-232P5.1		G20158	RFX2	0.897145	Cis
G20221	CTC-325H20.4		G36017	KPNA5	0.559406	Trans
G20276	CTC-250I14.6		G20378	JUNB	0.839528	Cis
G20292	CTC-250I14.3		G20287	NACC1	0.975837	Cis
G20461	CTD-3149D2.4		G7322	AIP	0.662478	Trans
G20681	CTD-2540B15.11		G37847	POP7	0.724113	Trans
G20706	CEBPA-AS1		G28639	TMEM42	0.544361	Trans
G20735	NA		G9450	SDR9C7	0.800709	Trans
G2098	RP11-284N8.3		G32665	FYB	0.58218	Trans
G20786	UPK1A-AS1		G20785	UPK1A	0.931409	Cis
G20813	NA		G21641	ZNF260	0.52315	Cis
G20822	CTD-2554C21.2		G22589	ZFP28	0.661085	Trans
G20823	CTD-2554C21.3		G43378	GPRASP1	0.670432	Trans
G20829	AD000090.2		G20827	GAPDHS	0.77791	Cis
G20893	SCGB1B2P		G9318	DCD	0.80032	Trans
G20963	CTC-246B18.8		G22267	ZNF865	0.73879	Trans
G20975	CTB-60E11.9		G20976	EID2B	0.857237	Cis
G21026	CTB-92J24.3		G41832	CRAT	0.69619	Trans
G21027	NA		G20994	CTD-2017D11.1;ZNF254;RP11-255H23.2;ZNF726	0.712051	Cis
G21028	RP11-255H23.4		G42826	AWAT2	0.854138	Trans
G21034	NA		G20994	CTD-2017D11.1;ZNF254;RP11-255H23.2;ZNF726	0.503477	Cis
G21052	CTB-176F20.3		G32433	CCT5	0.561531	Trans
G21098	CTC-454I21.4		G21094	ZNF420	0.928962	Cis
G21147	RP11-678G14.3		G35132	DNAH8	0.507167	Trans
G21218	ZNF571-AS1		G16734	MPDU1;EIF4A1;CD68	0.627387	Trans
G21374	ZNF833P		G21374	ZNF833P	1	Cis
G2193	RP4-655J12.4		G35387	TNFRSF21	0.635472	Trans
G2200	RP5-1074L1.4		G29884	NPHP3	0.730238	Trans
G21537	CTB-12A17.3		G21533	CALM3	0.893258	Cis
G2201	LAMTOR5-AS1		G3058	DEDD	0.556718	Trans
G21595	AC006262.4		G21589	IGFL2	0.924608	Cis
G21601	AC006262.10		G21592	IGFL1	0.63656	Cis
G21632	AC092295.7		G960	PSMB2	0.53108	Trans
G21633	CTD-2162K18.5		G17673	PSME3	0.624326	Trans
G21647	AC074138.3		G27507	LIF	0.535504	Trans
G21727	CTB-179K24.3		G21712	GEMIN7	0.662295	Cis
G21847	CTD-2545M3.2		G21843	EMC10	0.8439	Cis
G21876	LINC00085		G37756	SLC25A13	0.526554	Trans
G21914	CTD-2126E3.3		G21906	ZNF473	0.916401	Cis
G21943	AC008440.5		G21942	MYADM;AC008440.10	0.892128	Cis
G21946	CTC-453G23.8		G21963	CARD8	0.909088	Cis
G21949	CTD-2587H24.5		G21950	DNAAF3	0.646286	Cis
G233	RP13-392I16.1		G5604	ELOVL3	0.648483	Trans
G22063	CTB-147C22.9		G35078	PPARD	0.875175	Trans
G22162	A1BG-AS1		G11111	KPNA3	0.538021	Trans
G22189	AC092580.4		G8032	CD3D	0.522018	Trans
G22210	AC011747.7		G5824	EMX2	0.644246	Trans
G22255	NA		G22145	FAM110C	0.571443	Trans
G22291	NA		G10244	TMEM116	0.541059	Trans
G22292	AC016730.1		G6236	SYT8;TNNI2	0.64132	Trans
G22302	RP11-791G15.2		G22300	ATP6V1C2	0.791341	Cis
G22344	RP11-254F7.2		G38710	UBE3C	0.622124	Trans
G22398	AC067959.1		G15154	CHP2	0.719703	Trans
G22418	RP11-130L8.1		G43724	FLG2	0.782769	Trans
G22466	CTD-2619J13.23		G22462	ZNF446;ZNF324B	0.884915	Cis
G22479	DNAJC27-AS1		G4548	STAM	0.518933	Trans
G22505	CTC-429C10.2		G14534	MAN2A2	0.567671	Trans
G22591	ZNF582-AS1		G17673	PSME3	0.512738	Trans
G22715	RP11-490M8.1		G4335	LARP4B	0.536968	Trans
G22727	AC016995.3		G17327	PPP1R1B	0.642233	Trans
G22734	AC007317.1		G12556	PTPN21	0.756418	Trans
G22781	CYP1B1-AS1		G22783	CYP1B1	0.640056	Cis
G2336	LINC00624		G10102	CKAP4	0.529282	Trans
G22807	NA		G31091	CWH43	0.505138	Trans
G22816	SLC8A1-AS1		G22817	SLC8A1	0.881411	Cis
G2338	RP11-315I20.3		G2337	ITGA10	0.52365	Cis
G22900	AC079807.2		G22039	ZNF787	0.649844	Trans
G22929	AC007381.3		G15650	PLLP	0.518755	Trans
G23063	RP11-554J4.1		G29482	GNL3	0.618646	Trans
G23097	AC009501.4		G23093	EHBP1	0.610214	Cis
G23133	NA		G41488	SLC46A2	0.704111	Trans
G23186	BOLA3-AS1		G15804	TK2	0.624166	Trans
G23199	PCBP1-AS1		G34425	TRIM52	0.644458	Trans
G23286	AC105053.4		G13840	TLN2	0.505171	Trans
G23294	RP11-355F16.1;TACR1		G23294	RP11-355F16.1;TACR1	1	Cis
G23361	FOXI3		G23361	FOXI3	1	Cis
G23411	CTD-2245F17.3;ZNF818P		G23411	CTD-2245F17.3;ZNF818P	1	Cis
G23469	CTD-3018O17.3		G23416	ZNF528	0.689892	Cis
G23532	NA		G25071	MOGAT1	0.563239	Trans
G23582	AC017099.3		G17562	GSDMB	0.54264	Trans
G23679	AC012307.3		G34926	PRRC2A	0.639181	Trans
G23688	NA		G23689	AFF3	0.517041	Cis
G23717	LINC00116		G23717	LINC00116	1	Cis
G23772	NA		G16125	GAN	0.614592	Trans
G23773	NA		G10102	CKAP4	0.583607	Trans
G2450	NA		G36825	SYNE1	0.55663	Trans
G23852	RP11-19E11.1		G26771	TMPRSS2	0.822935	Trans
G23907	NA		G735	AUNIP	0.681104	Trans
G2465	LINC00568		G43724	FLG2	0.627308	Trans
G23948	CTC-444N24.11		G20486	ZNF121	0.541194	Trans
G24147	AC018737.1		G17911	SPOP	0.507819	Trans
G24196	AC016725.4		G24195	ACMSD	0.509906	Cis
G24218	AC016910.1		G33190	FAM172A	0.515895	Trans
G24233	ZEB2-AS1		G24238	ZEB2	0.578531	Cis
G24302	AC009299.3		G10471	MLXIP	0.743446	Trans
G24465	AC092162.1;AC017048.4		G2823	CCT3	0.650112	Trans
G24529	AC009948.5		G29279	CGGBP1	0.716614	Trans
G24627	HOXD-AS1		G26617	JAM2	0.589788	Trans
G2523	NA		G42826	AWAT2	0.757697	Trans
G24764	AC074286.1		G2473	WNT2B	0.559734	Trans
G24809	AC007163.3		G35394	IL17A	0.558763	Trans
G24818	AC079354.5		G1416	PRDX1	0.619694	Trans
G24832	RP11-686O6.2		G5627	ENTPD7	0.536985	Trans
G24891	NA		G29296	SENP7	0.54379	Trans
G24952	AC069155.1		G10244	TMEM116	0.555946	Trans
G24966	AC007879.7		G27067	GART	0.621934	Trans
G25042	AC053503.6		G20225	CNN1	0.903013	Trans
G25046	NA		G17497	TMEM99	0.594395	Trans
G25047	NA		G30304	CLDN1	0.507699	Trans
G25089	NA		G12556	PTPN21	0.598752	Trans
G25119	NA		G8826	GPRC5D	0.752791	Trans
G2561	RP11-27K13.3;CD101		G2561	RP11-27K13.3;CD101	1	Cis
G25248	NA		G2637	SPRR2G	0.723165	Trans
G25250	NA		G9450	SDR9C7	0.64225	Trans
G25251	NA		G18985	RAB31	0.512617	Trans
G25256	RP11-395N3.2		G25257	IRS1	0.924528	Cis
G25302	NA		G32441	CTNND2	0.562274	Trans
G2579	LINC00302		G2734	LCE1F	0.654579	Cis
G2584	NA		G2603	LCE3E	0.699564	Cis
G2595	RP1-13P20.6		G2637	SPRR2G	0.59258	Cis
G25451	CAPN10-AS1		G28403	TTLL3	0.575624	Trans
G25513	RP5-968J1.1;SIRPA;RP4-673D20.3		G25513	RP5-968J1.1;SIRPA;RP4-673D20.3	1	Cis
G25527	AC114730.7		G25522	D2HGDH	0.874711	Cis
G2608	NA		G3607	IL19	0.761067	Trans
G25672	RP5-839B4.8		G5604	ELOVL3	0.587804	Trans
G25679	LINC00493		G25679	LINC00493	1	Cis
G25693	RP5-1068E13.7		G33095	CMYA5	0.51418	Trans
G25745	RP4-737E23.2		G466	TNFRSF25;PLEKHG5	0.554948	Trans
G25746	NA		G30304	CLDN1	0.797066	Trans
G2623	PDE4DIP;RP11-326G21.1		G2623	PDE4DIP;RP11-326G21.1	1	Cis
G25762	PLK1S1		G25762	PLK1S1	1	Cis
G25849	RP4-694B14.5		G25852	ZNF337	0.963908	Cis
G37	RP11-465B22.8		G16410	TAF1C	0.647423	Trans
G26012	PTPRT;RP5-1121H13.4		G26012	PTPRT;RP5-1121H13.4	1	Cis
G26029	FAM83C-AS1		G26031	FAM83C;EIF6	0.631116	Cis
G26054	NA		G23849	IL36G	0.741387	Trans
G26076	OSER1-AS1		G10177	ATP2A2	0.727107	Trans
G26160	RP3-511B24.6		G26161	ZHX3	0.804373	Cis
G26202	RP11-290F20.3		G27555	HMOX1	0.624604	Trans
G26217	ZFAS1		G30670	RPL35A	0.577064	Trans
G26246	NA		G29748	DZIP1L	0.605251	Trans
G26248	NA		G10102	CKAP4	0.506023	Trans
G26252	NA		G33650	H2AFY	0.529056	Trans
G26254	RP5-914P20.5		G21825	CTU1	0.559374	Trans
G26269	NA		G38455	PIP	0.643991	Trans
G26281	RP4-813D12.3		G25937	SCAND1;CNBD2	0.718206	Trans
G26328	NA		G776	CD164L2	0.544938	Trans
G26333	APCDD1L-AS1		G38116	WNT2	0.688075	Trans
G26344	NA		G15154	CHP2	0.743552	Trans
G26445	RP11-93B14.5		G26443	SLCO4A1	0.539239	Cis
G26455	AP000473.8		G29858	TRPC1	0.61883	Trans
G26462	RP4-678D15.1		G26460	TSHZ2	0.854892	Cis
G26472	CTD-3184A7.4		G21694	SNRNP70	0.557265	Trans
G26486	MIR155HG		G26471	SAMSN1	0.613126	Trans
G26527	AF127577.10		G26528	NRIP1	0.767357	Cis
G26553	NA		G1705	WLS	0.627106	Trans
G26658	NA		G23800	IL37	0.590191	Trans
G26709	NA		G16125	GAN	0.539438	Trans
G26712	AF064858.8;AF064858.11		G5304	CDHR1	0.684309	Trans
G26757	NA		G11963	ABHD12B	0.535587	Trans
G26775	AP001626.1		G3054	TOMM40L	0.548546	Trans
G26809	NA		G23849	IL36G	0.582753	Trans
G26815	NA		G33993	FOXI1	0.509039	Trans
G26863	LINC00319		G43246	IL13RA1	0.578057	Trans
G26897	NA		G34027	TTC1	0.569603	Trans
G26904	AP001046.5		G36096	SLC18B1	0.703951	Trans
G26933	NA		G27966	WNT7B	0.687847	Trans
G26934	NA		G38247	LAMTOR4	0.522379	Trans
G26975	LINC00162		G33239	PJA2	0.682863	Trans
G27011	AP001053.11		G21445	TMEM91	0.623955	Trans
G27026	BX322557.10;LINC00205		G38622	ZNF862	0.599254	Trans
G27034	CECR9;CECR3		G27034	CECR9;CECR3	1	Cis
G27062	AC004019.18		G33200	SLCO4C1	0.644786	Trans
G27262	AC000068.9;AC000068.5		G14551	CHD2	0.56294	Trans
G27286	LL22NC03-86G7.1		G27287	PPM1F	0.634312	Cis
G27390	THAP7-AS1		G27394	THAP7	0.937398	Cis
G27438	GUSBP11;AP000347.2;KB-1572G7.2;ASLP1		G28403	TTLL3	0.845818	Trans
G27475	MIAT;CTA-211A9.5		G29457	PARP15	0.65658	Trans
G27477	CTA-373H7.7		G29457	PARP15	0.508736	Trans
G27505	CTA-445C9.14		G21105	CYP2S1	0.526318	Trans
G27536	NA		G2242	CHI3L2	0.569982	Trans
G27664	RP3-400N23.6		G16703	ALOX12B	0.666984	Trans
G27716	RP1-151B14.6		G27718	C1QTNF6	0.994732	Cis
G27777	TUG1		G27788	MORC2	0.910385	Cis
G27797	RP3-508I15.9		G27792	CBY1	0.772184	Cis
G27953	NA		G12444	TMEM63C	0.689652	Trans
G27977	LINC00899		G2823	CCT3	0.5863	Trans
G28004	RP3-439F8.1		G32536	TARS	0.53627	Trans
G28007	NA		G8557	KCNA6	0.615681	Trans
G28016	CTA-941F9.9		G27532	TIMP3	0.550104	Trans
G28025	CTA-989H11.1;Z83851.3		G38619	ABCF2	0.760488	Trans
G28047	CTA-217C2.1		G28392	CRTAP	0.58439	Trans
G28074	CTA-384D8.35		G29146	TYMP	0.796487	Cis
G28137	LINC00312		G43136	CSTF2	0.71803	Trans
G28138	LMCD1-AS1;AC034187.2		G10947	FOXO1	0.641038	Trans
G28216	SYN2		G28216	SYN2	1	Cis
G28286	GRIP2		G28286	GRIP2	1	Cis
G28297	RP11-180N14.1		G18764	SLC25A10	0.648971	Trans
G28300	AC093495.4		G28302	XPC	0.73842	Cis
G28336	FGD5-AS1		G33239	PJA2	0.781222	Trans
G28364	RP3-402G11.28		G16782	NEURL4	0.725985	Trans
G28393	SETD5-AS1		G23126	AHSA2	0.680474	Trans
G28416	RP11-266J6.2		G28403	TTLL3	0.594219	Cis
G28492	RP11-10C24.1		G31726	UBE2D3	0.576243	Trans
G28545	AC093415.2		G28543	ITGA9	0.928677	Cis
G28623	ACVR2B-AS1		G42862	EDA	0.530179	Trans
G28648	NA		G18063	PNPO	0.504567	Trans
G28673	LIMD1-AS1		G28671	LIMD1	0.685444	Cis
G28815	SEMA3B		G28815	SEMA3B	1	Cis
G28832	RP11-944L7.4		G2726	SEMA6C	0.594755	Trans
G28900	XXcos-LUCA11.4		G28911	CACNA2D2	0.889834	Cis
G28922	RP11-889D3.2		G40089	ADCY8	0.59458	Trans
G28923	RP11-64C1.1		G4174	CHRM3	0.550198	Trans
G29000	NA		G5604	ELOVL3	0.711197	Trans
G2899	NA		G2473	WNT2B	0.575338	Trans
G29024	WNT5A-AS1		G29025	WNT5A	0.700014	Cis
G29073	NA		G2610	S100A8	0.665671	Trans
G29096	PTPRG-AS1		G25408	THAP4	0.732803	Trans
G29102	ADAMTS9-AS2		G43378	GPRASP1	0.649503	Trans
G29109	RP11-20B7.1		G42347	ACE2	0.572193	Trans
G2909	RP11-284F21.7		G2907	BCAN	0.80939	Cis
G2917	RP11-307C12.11		G24837	MYO1B	0.685404	Trans
G29276	RP11-861A13.4		G39406	LYN	0.713236	Trans
G29281	LINC00883		G22431	WDR35	0.681604	Trans
G29321	RP11-231E6.1;CD200		G29321	RP11-231E6.1;CD200	1	Cis
G29377	ZBTB11-AS1		G20541	UPF1	0.638646	Trans
G29453	RP11-384F7.2		G13708	CGNL1	0.624841	Trans
G2942	RP11-48O20.4		G33665	TAF7	0.545518	Trans
G29549	MYLK-AS1		G29567	MYLK	0.921821	Cis
G29550	MYLK;RP11-9N20.3		G29550	MYLK;RP11-9N20.3	1	Cis
G2952	CTA-134P22.2		G2950	DARC;CADM3	0.931348	Cis
G29630	H1FX-AS1		G29632	H1FX	0.961401	Cis
G29906	RP11-483E7.1		G29444	CSTA	0.639909	Trans
G29933	WWTR1-AS1		G22039	ZNF787	0.561048	Trans
G29971	MBNL1-AS1		G42459	TMEM47	0.548051	Trans
G30020	IL12A-AS1		G7363	GAL	0.760329	Trans
G30037	RP11-454C18.2		G30034	AADACL2	0.979463	Cis
G30075	RP11-373E16.4;CLDN11		G30075	RP11-373E16.4;CLDN11	1	Cis
G30130	NA		G3607	IL19	0.606308	Trans
G30229	RP11-531F16.4		G36735	SNX8	0.738995	Trans
G30263	ADIPOQ-AS1		G30262	ADIPOQ	0.996495	Cis
G30301	NA		G24990	PECR	0.514005	Trans
G30340	NA		G3607	IL19	0.767359	Trans
G30345	NA		G23800	IL37	0.703138	Trans
G30347	NA		G38922	SOX7	0.541126	Trans
G30348	NA		G11496	RNASE4;ANG	0.700389	Trans
G30411	LINC00885		G15644	IRX6	0.723133	Trans
G30412	NA		G17831	EZH1	0.603247	Trans
G30431	TM4SF19-AS1		G30434	TM4SF19	0.603045	Cis
G30457	TNK2-AS1		G30636	TNK2	0.700042	Cis
G30460	MFI2-AS1		G6308	EFCAB4A	0.686239	Trans
G30466	RP11-1263C18.1		G4410	GATA3	0.775639	Trans
G30489	RP11-1191J2.5;PDE6B		G30489	RP11-1191J2.5;PDE6B	1	Cis
G30492	NA		G5304	CDHR1	0.568831	Trans
G30545	LMLN-AS1		G30543	LMLN	0.751953	Cis
G30575	CTBP1-AS2		G25446	RNPEPL1	0.574499	Trans
G30633	AC141928.1		G26046	JPH2	0.726955	Trans
G30725	NA		G17327	PPP1R1B	0.675456	Trans
G30732	NOP14-AS1		G30754	NOP14	0.83835	Cis
G3064	RP11-574F21.2		G15926	MTSS1L	0.650914	Trans
G30752	AC093323.3		G12357	MAP3K9	0.63872	Trans
G30812	RP11-774O3.3		G12299	PLEKHH1	0.59169	Trans
G30853	NA		G7433	CCND1	0.588676	Trans
G30897	TAPT1-AS1		G26595	RPS21	0.71101	Trans
G30952	NA		G43724	FLG2	0.59625	Trans
G30986	RP11-617D20.1		G960	PSMB2	0.705024	Trans
G322	RP4-635E18.6		G392	TMEM201	0.550379	Trans
G31096	RP11-121C2.2		G13221	KATNBL1	0.530374	Trans
G31102	DANCR		G21515	AP2S1	0.55967	Trans
G31258	RP11-571I18.4		G36017	KPNA5	0.527711	Trans
G31329	NA		G18699	ABCA8;ABCA9;ABCA6;ABCA10	0.518986	Trans
G31333	LINC00989;RP11-234K19.1		G14706	PRSS22	0.611014	Trans
G31358	RP11-127B20.2		G7413	PITPNM1	0.551039	Trans
G31369	RP11-792D21.2		G35067	SRPK1	0.753261	Trans
G31405	RP11-689K5.3		G2610	S100A8	0.759396	Trans
G31476	RP11-84C13.1		G4908	ZNF22	0.513897	Trans
G3148	NA		G41832	CRAT	0.517022	Trans
G31622	THAP9-AS1		G31619	THAP9	0.951012	Cis
G31623	WDFY3-AS2		G33230	RHOBTB3	0.716515	Trans
G31672	FAM13A-AS1		G31682	FAM13A	0.923839	Cis
G31689	NA		G2614	SPRR1B	0.553674	Trans
G31721	NA		G3607	IL19	0.77358	Trans
G31723	RP11-10L12.4		G21922	AKT1S1	0.767783	Trans
G31775	RP11-93L9.1		G40942	MAMDC2	0.607078	Trans
G31945	RP11-424M21.1;RP11-73G16.2		G15154	CHP2	0.700174	Trans
G32019	NA		G3323	SOAT1	0.500433	Trans
G32096	RP11-789C1.1		G5604	ELOVL3	0.821427	Trans
G32157	HAND2-AS1		G32159	HAND2	0.952385	Cis
G32169	NA		G19189	DSG3	0.521036	Trans
G32174	HPGD;RP11-440I14.3;RP11-440I14.2		G32174	HPGD;RP11-440I14.3;RP11-440I14.2	1	Cis
G32188	NA		G28302	XPC	0.622539	Trans
G32200	RP11-701P16.5		G3607	IL19	0.684663	Trans
G32218	RP11-386B13.4		G7302	CST6	0.538508	Trans
G32319	NA		G32349	IRX1	0.55374	Cis
G32346	NA		G36247	IYD	0.630821	Trans
G32350	CTD-2012M11.3		G32349	IRX1	0.980845	Cis
G32352	LINC01018		G12444	TMEM63C	0.659668	Trans
G32422	NA		G3680	HSD11B1	0.580236	Trans
G32511	CTD-2215L10.1		G32512	SEMA5A	0.874571	Cis
G32613	CTD-2152M20.2		G42821	KLF8	0.704829	Trans
G32626	NA		G30262	ADIPOQ	0.679752	Trans
G32650	RP11-473L15.2		G32651	FGF10	0.658829	Cis
G32678	LIFR-AS1		G32005	NR3C2	0.730979	Trans
G32684	RP11-53O19.3		G18719	NPLOC4	0.676847	Trans
G32750	RP11-53O19.1		G23800	IL37	0.72287	Trans
G3279	DNM3OS		G30376	TTC14	0.640404	Trans
G32920	RP11-79P5.2		G13405	PLA2G4E	0.574367	Trans
G32932	NA		G3680	HSD11B1	0.593238	Trans
G33036	CTC-458I2.2		G33037	SERINC5	0.935405	Cis
G3292	RP5-1180C10.2		G34872	GABBR1	0.608586	Trans
G33076	CTC-366B18.4		G25870	AHCY	0.593919	Trans
G33099	LUCAT1;RP11-213H15.4		G43334	ZDHHC9	0.569798	Trans
G33143	TMEM161B-AS1		G12299	PLEKHH1	0.506235	Trans
G33196	RGMB-AS1		G12789	WARS	0.686246	Trans
G33207	NA		G10838	GPR12	0.678163	Trans
G33212	CTD-2228K2.7		G33224	SLC9A3	0.998622	Cis
G33300	EPB41L4A-AS1		G33304	EPB41L4A	0.552676	Cis
G33301	RP11-526F3.1		G35394	IL17A	0.566394	Trans
G33317	CTD-2201G3.1;MCC		G33317	CTD-2201G3.1;MCC	1	Cis
G33349	AC034236.2		G33347	AQPEP	0.683446	Cis
G33353	LINC01023		G19592	TMX3	0.520833	Trans
G33373	STARD4-AS1		G33374	NREP	0.605057	Cis
G33389	RP11-508M8.1;RP11-257I8.2		G42826	AWAT2	0.792868	Trans
G33395	AC106786.1		G39835	OSR2	0.501822	Trans
G33402	AC010226.4		G39247	BRF2	0.509311	Trans
G33445	NA		G30574	MXD4	0.581679	Trans
G33733	LINC01024		G43075	ARMCX3;RP4-545K15.5	0.53877	Trans
G33755	NA		G33951	RELL2	0.727074	Trans
G33809	CTB-89H12.4		G6570	PIK3C2A	0.617648	Trans
G33836	NA		G32559	UGT3A2	0.733494	Trans
G33837	NA		G32559	UGT3A2	0.758574	Trans
G33841	MIR143HG		G13521	STARD9	0.649132	Trans
G33942	MIR146A		G24735	NABP1	0.751813	Trans
G33960	NA		G24990	PECR	0.683025	Trans
G3383	NA		G6217	RHOG	0.61757	Trans
G33981	CTC-558O2.2		G33982	SLIT3	0.876144	Cis
G3386	NA		G35396	IL17F	0.578127	Trans
G34038	RP11-175K6.1		G30936	BST1	0.519557	Trans
G34070	NA		G7131	FADS2	0.809932	Trans
G34073	CTB-33O18.1		G31024	CHRNA9	0.584313	Trans
G34075	CTB-43E15.4		G9184	GPD1	0.516705	Trans
G34095	MIR4454		G7548	MAP6	0.54691	Trans
G34109	CTB-79E8.2		G34107	NEURL1B	0.991793	Cis
G34128	CTB-178M22.2;TENM2		G34128	CTB-178M22.2;TENM2	1	Cis
G34160	RP11-109J4.1		G26762	KCNJ15	0.756724	Trans
G34162	NA		G34161	HRH2	0.903927	Cis
G3405	NA		G2963	CRABP2	0.528609	Trans
G34171	NA		G18719	NPLOC4	0.508904	Trans
G34229	RP11-1334A24.6		G34121	ADAM19	0.572308	Trans
G34270	LINC00847		G8995	DNM1L	0.705129	Trans
G34276	NA		G23626	ANKRD23	0.545248	Trans
G34300	NA		G6959	LRP4	0.55024	Trans
G34315	GMDS-AS1		G33650	H2AFY	0.615187	Trans
G34320	CTC-338M12.5		G21801	PPFIA3;LIN7B	0.582335	Trans
G34373	RP4-529N6.2		G16860	RNF222	0.798744	Trans
G34379	NA		G23734	EDAR	0.68857	Trans
G34407	RP3-429O6.1		G42817	DGAT2L6	0.779194	Trans
G34409	RP11-420L9.5		G6411	OLFML1	0.52288	Trans
G34422	TRIM52-AS1;CTC-338M12.4		G34425	TRIM52	0.831422	Cis
G34423	NA		G29038	ACOX2	0.709809	Trans
G34427	RP1-80N2.2		G14165	ACSBG1	0.680515	Trans
G34429	LINC00518		G10705	SKA3	0.600903	Trans
G34508	SLC35B3;RP11-314C16.1		G34508	SLC35B3;RP11-314C16.1	1	Cis
G34520	TFAP2A-AS1		G23086	UGP2	0.515809	Trans
G34529	RP3-510L9.1		G34530	NEDD9	0.753418	Cis
G357	RP4-704D23.1		G650	EPHB2	0.558548	Trans
G34565	RP11-69L16.4		G34567	SSR1	0.934606	Cis
G34749	TRIM31-AS1		G41773	PTRH1	0.587039	Trans
G34763	XXbac-BPG252P9.10		G34765	IER3	0.989418	Cis
G34809	HCG18		G14178	MYO9A	0.543128	Trans
G34827	ZNRD1-AS1		G21234	ZNF573	0.647941	Trans
G34949	HCP5		G34949	HCP5	1	Cis
G35051	TAPSAR1		G35058	PSMB8	0.779026	Cis
G35098	RP11-513I15.6		G10827	RPS11P5;GOLGA3	0.500952	Trans
G35130	NA		G34094	GABRP	0.530462	Trans
G35257	NA		G984	MRPS15	0.500315	Trans
G35272	RP1-302G2.5		G2513	SELENBP1	0.521872	Trans
G35451	TRAM2-AS1		G19848	GNA15	0.687269	Trans
G35484	NA		G19395	SLC39A6	0.694371	Trans
G35491	RP11-134K13.4		G16734	MPDU1;EIF4A1;CD68	0.526386	Trans
G35510	NA		G1558	HOOK1	0.717155	Trans
G35580	LINC00472		G3497	LAD1	0.539177	Trans
G35581	RP11-154D6.1		G35579	OGFRL1	0.915184	Cis
G35838	RP1-97J1.2		G30304	CLDN1	0.589248	Trans
G35892	RP11-367G18.1		G22192	ZNF606	0.677836	Trans
G35951	NA		G10838	GPR12	0.502758	Trans
G35965	CASP8AP2		G35965	CASP8AP2	1	Cis
G36041	RP5-1112D6.4		G2216	TRMT13	0.542137	Trans
G36050	RP1-93H18.6		G36044	FAM26F	0.939389	Cis
G36056	RP11-428F8.2		G36052	SLC16A10	0.85408	Cis
G36086	RP11-557H15.3		G31432	TMPRSS11D	0.666026	Trans
G36087	RP11-557H15.4		G7548	MAP6	0.517223	Trans
G36124	RP11-510H23.1		G12350	ELMSAN1	0.507052	Trans
G36147	NA		G7131	FADS2	0.86029	Trans
G36164	RP11-204P2.3		G8823	KIAA1467	0.589264	Trans
G36205	RP3-325F22.5		G35157	PPIL1	0.705913	Trans
G36220	RP11-356I2.4		G7903	ELMOD1	0.758724	Trans
G36224	NA		G43271	SLC6A14	0.51123	Trans
G36288	NA		G12747	CCNK	0.53766	Trans
G36333	RP11-497D6.3;STXBP5-AS1		G23917	IL36RN;IL1F10	0.694238	Trans
G36336	STXBP5-AS1		G22300	ATP6V1C2	0.750597	Trans
G3616	NA		G12717	AK7	0.57326	Trans
G36375	RP11-350J20.12		G35078	PPARD	0.813837	Trans
G36380	LINC00473		G36380	LINC00473	1	Cis
G36394	RP11-545I5.3		G41847	LAMC3	0.636948	Trans
G36419	NA		G7650	DGAT2	0.591803	Trans
G36479	XXyac-YX65C7_A.2		G24725	TFPI	0.553088	Trans
G36482	NA		G28526	RBMS3	0.512423	Trans
G3630	NA		G29807	NUDT16	0.521426	Trans
G36605	NA		G20242	KANK2	0.681304	Trans
G3638	RP11-372M18.2		G42294	HDHD1	0.597611	Trans
G36622	AC091729.7		G36621	CYP2W1	0.649316	Cis
G36642	GRIFIN		G36642	GRIFIN	1	Cis
G3639	NA		G6912	TCN1	0.51155	Trans
G36656	NA		G35394	IL17A	0.643474	Trans
G36792	SYNE1-AS1		G36825	SYNE1	0.607515	Cis
G36805	AC073343.2		G36819	ZNF12	0.989956	Cis
G36848	PSMG3-AS1		G16616	ABCA3	0.559435	Trans
G36947	AC005083.1		G43153	RNF128	0.636983	Trans
G36953	AC003986.7		G36956	TWIST1	0.96894	Cis
G36961	AC092171.4		G20060	ARHGEF18	0.704041	Trans
G36962	RP11-1275H24.3		G35121	B3GALT4	0.606417	Trans
G3662	C1orf132		G39264	HMBOX1	0.630968	Trans
G37004	HOXA-AS4		G37010	HOXA10	0.845813	Cis
G37005	HOXA11-AS		G37014	HOXA11	0.566471	Cis
G37028	AC005162.5		G6686	EHF	0.714999	Trans
G37032	AC007255.8		G37029	CHN2	0.524886	Cis
G37066	ELMO1-AS1		G37067	ELMO1	0.580227	Cis
G37143	AC005154.6		G23126	AHSA2	0.709666	Trans
G3682	RP1-28O10.1		G14326	PLIN1;PEX11A	0.585966	Trans
G37161	HOXA-AS3		G37164	HOXA3;HOXA7;HOXA6;HOXA5;HOXA4	0.723471	Cis
G37185	SNHG15		G28848	RRP9	0.60884	Trans
G37221	RP4-673M15.1		G37222	PURB	0.991305	Cis
G37275	RP4-647J21.1		G29360	TIGIT	0.526445	Trans
G3702	IPO9-AS1		G3700	NAV1	0.678211	Cis
G37352	RP11-340I6.8;NMD3P1		G5440	TM9SF3	0.517262	Trans
G3707	NA		G11963	ABHD12B	0.543873	Trans
G37438	NA		G4410	GATA3	0.649125	Trans
G37465	NA		G8950	FAR2	0.787298	Trans
G37648	MAGI2-AS3		G30406	CCDC50	0.82479	Trans
G37694	RP11-797H7.5		G13258	FAN1	0.755692	Trans
G37833	TP53TG1		G37833	TP53TG1	1	Cis
G37835	RP11-758P17.2;RP11-758P17.3		G37836	PPP1R35	0.86588	Cis
G37855	RP11-395B7.4		G37854	MUC12	0.631353	Cis
G37932	PCOLCE-AS1		G37911	FBXO24	0.562699	Cis
G3769	NA		G42817	DGAT2L6	0.599354	Trans
G38017	LINC01004		G28778	NKTR	0.621748	Trans
G38052	CTB-107G13.1		G3607	IL19	0.593822	Trans
G38157	SLC26A4-AS1		G38151	SLC26A4	0.552723	Cis
G38175	RP11-390E23.6		G98	RNF223	0.631292	Trans
G3793	NA		G32559	UGT3A2	0.712677	Trans
G38348	KCP		G38348	KCP	1	Cis
G38385	RP4-813F11.4		G26037	MYBL2	0.571441	Trans
G38403	MKLN1-AS1		G17783	EFTUD2	0.560714	Trans
G3811	RP11-224O19.2		G3810	TGFB2	0.51015	Cis
G38561	SSPO		G38561	SSPO	1	Cis
G38643	NA		G28204	PPARG	0.574106	Trans
G38688	NA		G33951	RELL2	0.525769	Trans
G38695	AC006372.5;AC006372.4;AC006372.6		G20626	CCNE1	0.595707	Trans
G38699	RP5-1142J19.1		G33962	HDAC3;FCHSD1	0.743198	Trans
G38700	NA		G33951	RELL2	0.628661	Trans
G38703	PRKAG2-AS1		G31614	NFKB1	0.642046	Trans
G38737	RP4-584D14.5		G43556	IRAK1	0.572314	Trans
G38811	CTA-398F10.2		G23800	IL37	0.687133	Trans
G38827	RP11-115J16.1		G27708	TMPRSS6	0.547055	Trans
G38854	RP11-981G7.6		G29884	NPHP3	0.514546	Trans
G38873	PAXIP1-AS1		G12611	MOAP1	0.648481	Trans
G38886	RP11-10A14.3		G38887	PPP1R3B	0.915897	Cis
G38920	CTD-2135J3.3		G38923	PINX1	0.892623	Cis
G38955	RP11-252C15.1		G32424	ADCY2	0.539334	Trans
G38985	NA		G27539	SLC5A1	0.532928	Trans
G39060	NEFL		G39060	NEFL	1	Cis
G39072	CTD-2530N21.4		G39071	POLR3D	0.609567	Cis
G39118	RP11-486M23.1		G29414	HGD	0.711145	Trans
G39121	LINC00589		G15506	NETO2	0.629984	Trans
G39123	NA		G42817	DGAT2L6	0.90898	Trans
G39178	RP11-722E23.2		G7413	PITPNM1	0.51212	Trans
G39201	CTD-2647L4.5		G27552	TOM1	0.6212	Trans
G39205	UBXN8		G39205	UBXN8	1	Cis
G39231	RP11-150O12.1;RP11-527N22.2		G1418	TTC39A	0.720215	Trans
G39300	RP11-350F16.2		G35132	DNAH8	0.507516	Trans
G39309	RP11-350F16.1		G42826	AWAT2	0.881697	Trans
G39363	RP11-231D20.2		G41453	PTGR1	0.535567	Trans
G39377	RP11-360L9.4		G39376	GINS4	0.544429	Cis
G39396	RP11-546K22.1		G3680	HSD11B1	0.667665	Trans
G39453	RP11-459E5.1		G14165	ACSBG1	0.842656	Trans
G3918	RP11-365O16.6		G15154	CHP2	0.760511	Trans
G39463	NA		G12556	PTPN21	0.767068	Trans
G39519	SNHG6		G43655	CMC4;MTCP1	0.560734	Trans
G39565	RP11-3N13.2		G10838	GPR12	0.66402	Trans
G39622	RP11-363E6.3		G16547	TRPV3	0.730263	Trans
G39661	NA		G28526	RBMS3	0.659493	Trans
G39663	NA		G26031	FAM83C;EIF6	0.585371	Trans
G39722	NA		G26724	PCP4	0.555784	Trans
G39723	KB-1448A5.1		G15025	MYH11	0.648499	Trans
G39729	GS1-251I9.4		G36966	TAX1BP1	0.757774	Trans
G39791	RP11-302J23.1		G39370	RGS20	0.657416	Trans
G39864	KB-1732A1.1		G32005	NR3C2	0.60188	Trans
G39892	RP11-10N23.4		G39895	RBM12B	0.940502	Cis
G39916	KB-1991G8.1;KB-173C10.2		G3680	HSD11B1	0.755692	Trans
G39962	KB-1639H6.4		G31024	CHRNA9	0.606766	Trans
G39977	ZHX2;RP11-44N11.2;RP11-44N11.1		G39977	ZHX2;RP11-44N11.2;RP11-44N11.1	1	Cis
G39998	FAM83A-AS1		G16154	HAS3	0.591974	Trans
G40006	LINC00861		G2418	PTPN22	0.541068	Trans
G40062	PVT1		G1630	MED8	0.685915	Trans
G40085	RP11-89K10.1		G40086	FAM84B	0.989556	Cis
G40090	RP11-737F9.1		G40089	ADCY8	0.51906	Cis
G40091	NA		G9324	KRT82	0.643066	Trans
G40107	RP11-410L14.2		G12611	MOAP1	0.514054	Trans
G40123	CTD-3064M3.1		G3607	IL19	0.633337	Trans
G40138	NA		G35046	MSH5;SAPCD1;MSH5-SAPCD1	0.508887	Trans
G3981	RP11-3L21.2		G41786	DNM1	0.512554	Trans
G40208	RP13-582O9.5		G40325	ZNF34	0.587317	Trans
G40300	JRK		G40300	JRK	1	Cis
G4016	NA		G7131	FADS2	0.604959	Trans
G40384	CTD-2517M22.14		G133	PUSL1	0.645527	Trans
G40391	AC084125.4		G21833	POLD1	0.590275	Trans
G4024	NA		G41912	PHYHD1	0.547955	Trans
G40547	MIR31HG		G10659	GJB6	0.682671	Trans
G40549	MIR31		G15686	CNGB1	0.553526	Trans
G40668	RP11-296L22.8		G40669	ENHO	0.937072	Cis
G40762	NA		G8077	MPZL3	0.694629	Trans
G4070	RP5-827C21.4		G36	AURKAIP1	0.688223	Trans
G40915	FAM201A		G16125	GAN	0.697953	Trans
G40961	RP11-220I1.1		G1768	USP33	0.756158	Trans
G40986	NA		G5604	ELOVL3	0.862614	Trans
G41001	NA		G35764	PRDM1	0.706022	Trans
G41028	RP11-197P3.4;C9orf40		G21944	CDC42EP5	0.502682	Trans
G41074	NA		G15154	CHP2	0.771695	Trans
G41196	RP11-2B6.2		G28778	NKTR	0.753869	Trans
G41432	ZNF883		G41432	ZNF883	1	Cis
G4163	RP11-295G20.2		G42250	ARSF	0.800102	Trans
G41587	RP11-244O19.1		G41471	ATP6V1G1	0.618899	Trans
G41633	MIR181A2HG		G2473	WNT2B	0.511294	Trans
G41656	RP11-203J24.8		G27686	CDC42EP1	0.773712	Trans
G41662	MIR600HG		G18985	RAB31	0.718218	Trans
G41753	RP11-65J3.1		G11676	AP1G2	0.506106	Trans
G41779	NA		G13861	CORO2B	0.648147	Trans
G41858	DBH-AS1		G41857	DBH	0.50725	Cis
G41886	RP11-145E17.2		G21543	NPAS1	0.764285	Trans
G41908	ABO;RP11-430N14.4		G41908	ABO;RP11-430N14.4	1	Cis
G41938	RP11-98L5.5		G23800	IL37	0.85319	Trans
G41967	NA		G3080	PPOX	0.54381	Trans
G41985	LINC00094		G21680	EHD2	0.549322	Trans
G4221	RP11-439E19.10		G17624	DNAJC7	0.686501	Trans
G42044	SNHG7		G42043	FAM69B	0.702545	Cis
G431	RP11-276H7.2;RP11-276H7.3		G14679	PRSS27	0.734704	Trans
G42236	ARSD-AS1		G42238	ARSD	0.875906	Cis
G42437	NA		G2248	HAO2	0.700925	Trans
G4286	RP11-398B16.2		G35394	IL17A	0.689093	Trans
G42797	RP6-201G10.2		G39745	ZNF704	0.523528	Trans
G4300	NA		G3607	IL19	0.600191	Trans
G42872	XIST		G42502	ZFX	0.545434	Trans
G42897	NA		G28103	ARL8B	0.587778	Trans
G4312	RP11-464C19.3		G5304	CDHR1	0.685591	Trans
G42958	RNA5SP507		G42965	P2RY4	0.822039	Cis
G43109	RP3-368A4.5;RP3-368A4.6;FTX		G15974	NFAT5	0.738854	Trans
G43144	RP6-24A23.7		G12418	NRXN3	0.577598	Trans
G43151	DIAPH2-AS1		G43150	DIAPH2	0.724383	Cis
G43285	RP3-327A19.5		G18729	P4HB	0.714928	Trans
G43342	NA		G35132	DNAH8	0.502885	Trans
G43403	LINC00087		G27772	SYNGR1	0.74612	Trans
G43428	LINC00086		G37135	GARS	0.74455	Trans
G43527	LINC00894		G29884	NPHP3	0.540691	Trans
G43539	U82695.10		G30304	CLDN1	0.693427	Trans
G43573	RAP2C-AS1		G12068	PELI2	0.705999	Trans
G43587	RNU6-1334P		G43704	USP9Y;TTTY15	0.619701	Trans
G43605	NA		G43606	TBL1Y	0.524129	Cis
G43607	NA		G43606	TBL1Y	0.626929	Cis
G4384	RP11-379F12.4		G30304	CLDN1	0.569465	Trans
G4385	RP11-379F12.3		G36621	CYP2W1	0.542126	Trans
G43664	RP11-424G14.1		G43704	USP9Y;TTTY15	0.742117	Trans
G4388	NA		G10244	TMEM116	0.689818	Trans
G43677	ZFY-AS1		G43704	USP9Y;TTTY15	0.52085	Trans
G43679	TTTY14		G43672	TMSB4Y	0.560644	Trans
G4390	RP11-116G8.5;CALML3-AS1		G4383	CALML3;CALML5	0.865306	Cis
G4402	NA		G2473	WNT2B	0.578398	Trans
G4403	NA		G33195	RGMB	0.733235	Trans
G4404	PRKCQ-AS1		G4405	PRKCQ	0.791527	Cis
G53	RP5-902P8.10		G28403	TTLL3	0.62682	Trans
G4566	NEBL-AS1		G10875	HSPH1	0.570192	Trans
G4572	LINC00614		G4572	LINC00614	1	Cis
G4653	RNA5SP301;FRMD4A		G4653	RNA5SP301;FRMD4A	1	Cis
G4675	PARD3-AS1		G8487	ING4	0.52053	Trans
G4728	RP11-499P20.2		G18375	CEP95	0.563137	Trans
G4797	ZNF32-AS2		G4798	ZNF32	0.981425	Cis
G4828	NA		G9184	GPD1	0.520995	Trans
G4952	RP11-38L15.3		G40387	KIAA0020	0.63148	Trans
G4967	PRKG1-AS1		G4963	PRKG1	0.808937	Cis
G4978	NA		G30304	CLDN1	0.74842	Trans
G4999	RP11-222A11.1		G33136	SSBP2	0.604956	Trans
G5009	RP11-50E11.3		G30754	NOP14	0.647877	Trans
G5103	RP11-442H21.2		G5102	DDIT4	0.889307	Cis
G5146	NA		G15019	ABCC1	0.545681	Trans
G5156	UNC5B-AS1		G19732	REEP6	0.517968	Trans
G5172	LINC00856		G42817	DGAT2L6	0.662496	Trans
G5208	RP11-342M3.5		G5209	ZCCHC24	0.995582	Cis
G5218	ZNF503-AS2		G20548	HOMER3	0.721762	Trans
G5222	RP11-399K21.13;ZNF503-AS2		G33318	MCC	0.51523	Trans
G5235	RP11-137L10.6		G23916	RALB	0.691271	Trans
G5256	TMEM254-AS1		G23708	MAP4K4	0.579121	Trans
G5264	NA		G43724	FLG2	0.781578	Trans
G5265	NA		G10244	TMEM116	0.534431	Trans
G5323	FGFBP3;RP11-402D21.2		G5323	FGFBP3;RP11-402D21.2	1	Cis
G5408	RP11-359E3.4		G5405	LDB3	0.914992	Cis
G5478	RP11-175O19.4		G5652	LCOR	0.545439	Cis
G5535	RP11-34A14.3		G5538	LOXL4	0.759469	Cis
G5548	ZNF518A		G5548	ZNF518A	1	Cis
G5562	DNMBP-AS1		G5563	DNMBP	0.68057	Cis
G568	LINC00339		G8487	ING4	0.508632	Trans
G5609	KCNIP2-AS1		G5611	KCNIP2	0.682363	Cis
G575	RP1-74M1.3		G650	EPHB2	0.66213	Cis
G5687	RP11-127L20.5		G5688	ITPRIP	0.997249	Cis
