# Supplementary material for: Analysis of long non-coding RNAs highlights tissue-specific expression patterns and epigenetic profiles in normal and psoriatic skin
Source: Genome Biol. 2015 Jan 30;16(1):24. doi: 10.1186/s13059-014-0570-4 (PMC4311508; doi:10.1186/s13059-014-0570-4)
Supplement: Additional file 9: Table S8. — Enrichment results for the inferred functions in the differentially expressed lncRNAs. [file 13059_2014_570_MOESM9_ESM.xlsx]

## Sheet: enrichtest_ncrna_novel_inferred
	funs	NumGenesinFun	NumGenesinFunDE	p-value	FC	FDR
DE lncRNAs (total)	CYTOKINE_ACTIVITY	42	41	5.27717e-12	1.91054	3.72093e-08
	EXTRACELLULAR_SPACE	69	60	4.96318e-11	1.70186	3.49904e-07
	EXTRACELLULAR_REGION_PART	87	72	7.77052e-11	1.6197	5.47744e-07
	EXTRACELLULAR_REGION	123	94	4.37216e-10	1.4957	3.0815e-06
	INTEGRAL_TO_MEMBRANE	268	176	8.16633e-09	1.28529	5.75481e-05
	INTRINSIC_TO_MEMBRANE	273	178	1.57098e-08	1.27609	0.000110691
	CELLULAR_LIPID_METABOLIC_PROCESS	68	56	1.77587e-08	1.61176	0.00012511
	MEMBRANE_PART	328	206	8.02829e-08	1.22918	0.000565513
	FATTY_ACID_METABOLIC_PROCESS	42	37	1.49564e-07	1.72415	0.00105338
	SMALL_MOLECULE_METABOLIC_PROCESS	147	103	2.28157e-07	1.37133	0.00160668
	RECEPTOR_BINDING	109	80	2.71771e-07	1.43644	0.00191354
	LIPID_METABOLIC_PROCESS	87	66	4.20647e-07	1.48473	0.00296136
	MONOCARBOXYLIC_ACID_METABOLIC_PROCESS	46	39	6.4051e-07	1.65932	0.00450855
	LIPID_BIOSYNTHETIC_PROCESS	45	38	1.10813e-06	1.6527	0.00779904
	REGULATION_OF_INFLAMMATORY_RESPONSE	23	22	1.89747e-06	1.87205	0.0133525
	SINGLE_ORGANISM_METABOLIC_PROCESS	170	114	1.972e-06	1.31244	0.013875
	CYTOKINE_CYTOKINE_RECEPTOR_INTERACTION	34	30	2.18306e-06	1.72689	0.0153578
	INFLAMMATORY_RESPONSE	40	34	3.03202e-06	1.66357	0.0213272
	STRUCTURAL_MOLECULE_ACTIVITY	33	29	3.9021e-06	1.71991	0.0274435
	ORGANIC_ACID_METABOLIC_PROCESS	71	54	4.49612e-06	1.48853	0.0316167
	OXOACID_METABOLIC_PROCESS	71	54	4.49612e-06	1.48853	0.0316167
	TRANSFERASE_ACTIVITY__TRANSFERRING_ACYL_GROUPS	17	17	4.80195e-06	1.95714	0.0337577
	PLASMA_MEMBRANE_PART	121	84	6.95964e-06	1.35868	0.0489193
	CARBOXYLIC_ACID_METABOLIC_PROCESS	70	53	7.0443e-06	1.48184	0.0495073
	MEMBRANE	432	254	7.85879e-06	1.15073	0.0552237
	TRANSFERASE_ACTIVITY__TRANSFERRING_ACYL_GROUPS_OTHER_THAN_AMINO_ACYL_GROUPS	16	16	9.55324e-06	1.95714	0.0671211
DE novel lncRNAs	EXTRACELLULAR_SPACE	69	30	3.98881e-07	2.32937	0.00132469
	RECEPTOR_BINDING	109	40	1.07205e-06	1.96607	0.00355919
	EXTRACELLULAR_REGION_PART	87	34	1.42287e-06	2.09375	0.0047225
	CYTOKINE_ACTIVITY	42	20	6.79963e-06	2.55121	0.0225612
	CELLULAR_LIPID_METABOLIC_PROCESS	68	27	1.34431e-05	2.12726	0.0445909
	LIPID_METABOLIC_PROCESS	87	32	1.42475e-05	1.97059	0.0472448
	BIOSYNTHESIS_OF_UNSATURATED_FATTY_ACIDS	6	6	1.97338e-05	5.35754	0.0654175
	OXIDOREDUCTASE_ACTIVITY	48	21	2.14002e-05	2.34392	0.0709204
