# Supplementary material for: Analysis of long non-coding RNAs highlights tissue-specific expression patterns and epigenetic profiles in normal and psoriatic skin
Source: Genome Biol. 2015 Jan 30;16(1):24. doi: 10.1186/s13059-014-0570-4 (PMC4311508; doi:10.1186/s13059-014-0570-4)
Supplement: Additional file 10: Table S9. — Cytokine-enhanced and cytokine-repressed lncRNAs. [file 13059_2014_570_MOESM10_ESM.xlsx]

## Sheet: Sheet1
Cytokine induced	Gene	Fold Change	p-value	FDR
IL17	G6839	19.3109	2.08573e-08	7.65187e-06
IL17	G8650	3.40271	0.000159789	0.0139325
IL17	G13389	2.0387	0.0012701	0.0644802
IL17	G16147	2.87673	0.000495454	0.0322944
IL17	G18233	2.12186	1.28764e-12	9.62954e-10
IL17	G26054	18.553	0.000299213	0.0222908
IL17	G26333	2.21455	1.98817e-05	0.00256014
IL17	G26445	5.62174	1.34567e-09	6.70902e-07
IL17	G33571	0.372979	1.32248e-05	0.00183674
IL17	G33898	0.327905	3.71336e-06	0.000644666
IL17	G34373	3.92162	0.000241601	0.0193321
IL17	G34624	2.15945	0.000873095	0.0493502
IL17	G34763	4.63087	6.91643e-06	0.00111074
IL17	G35847	0.383304	9.80274e-05	0.00948281
IL17	G39962	2.54611	0.000943447	0.0516743
IL17	G4403	0.232397	0.00147049	0.0722026
IL17	G4952	0.381903	6.77775e-08	2.16043e-05
TNF	G5801	3.00658	0.000120008	0.00168998
TNF	G6196	0.234927	8.67882e-09	3.42009e-07
TNF	G6416	0.492623	0.0149314	0.0843524
TNF	G663	6.46811	0.0176026	0.0956453
TNF	G7580	0.231469	0.00542734	0.0391696
TNF	G7596	15.7339	5.89817e-08	1.9475e-06
TNF	G7779	Inf	0.00471143	0.0351703
TNF	G8191	2.61449	8.50566e-05	0.00125631
TNF	G8650	2.14655	0.00160272	0.0148236
TNF	G9092	2.178	2.38412e-06	5.63941e-05
TNF	G9353	0.219005	1.51294e-06	3.78706e-05
TNF	G9559	0.0518262	0.000423138	0.00493805
TNF	G9655	0	0.0098862	0.0618455
TNF	G9673	2.11437	1.82428e-05	0.000332733
TNF	G9805	2.65921	0.0017741	0.016116
TNF	G10356	0.419853	0.00898865	0.0575327
TNF	G1046	0.209628	2.63433e-10	1.42778e-08
TNF	G1047	0.20203	3.41782e-10	1.8168e-08
TNF	G1049	0.243383	0.00682769	0.0468644
TNF	G10678	0.391238	0.0150256	0.0848351
TNF	G10687	0.380608	0.0131154	0.0770632
TNF	G11188	0.346875	3.81116e-08	1.3353e-06
TNF	G11191	0.446936	0.00213515	0.0187446
TNF	G11558	0.35051	0.0110706	0.0676044
TNF	G1159	0.311201	0.000220775	0.0028365
TNF	G1168	0.2658	7.59094e-07	2.01333e-05
TNF	G11965	3.09095	0.00134365	0.0128896
TNF	G12012	0.212196	1.26324e-05	0.000244309
TNF	G12083	0.311033	4.84779e-06	0.000104922
TNF	G12120	0.372512	0.0168146	0.0922539
TNF	G1196	0.287912	3.9992e-06	8.90455e-05
TNF	G12877	4.229	0.0113181	0.0688441
TNF	G13936	2.0097	0.0164827	0.0909163
TNF	G15045	2.899	0.000223765	0.00286541
TNF	G15538	0.347377	0.0144939	0.0824588
TNF	G15735	0.150622	0.0132883	0.0776551
TNF	G15816	6.18161	0.00819223	0.0537327
TNF	G16147	7.52617	0.00110459	0.0109785
TNF	G16337	2.94998	2.53978e-11	1.70633e-09
TNF	G16411	0.280352	0.00145448	0.0137955
TNF	G16945	5.36473	0.000147279	0.00201109
TNF	G17321	0.418566	3.6246e-08	1.27514e-06
TNF	G18147	2.57704	0.000517578	0.00583942
TNF	G19165	Inf	0.0122588	0.0733219
TNF	G1973	0	0.00576943	0.0410263
TNF	G2105	Inf	0.0162825	0.090143
TNF	G20829	0.46979	0.000225594	0.00288311
TNF	G22302	2.65764	0.00383609	0.0299534
TNF	G22754	5.68516	0.000872298	0.00905477
TNF	G22774	4.05851	0	0
TNF	G24302	0.453256	0.00341449	0.0274137
TNF	G24764	0.194613	5.29149e-10	2.68727e-08
TNF	G24841	5.46135	2.41903e-05	0.000429668
TNF	G25045	0.0341472	0.0157918	0.0881085
TNF	G2579	4.19769	0.018536	0.0996534
TNF	G25745	0.0812086	0.000969402	0.00985652
TNF	G2640	0.480899	5.50303e-05	0.000871343
TNF	G26202	4.65226	0.0178633	0.0969197
TNF	G26333	6.5501	0	0
TNF	G26438	2.39762	0.00541898	0.0391238
TNF	G26445	4.32021	8.848e-06	0.000177601
TNF	G26462	2.49903	7.98363e-09	3.17198e-07
TNF	G26527	2.18005	7.82084e-11	4.685e-09
TNF	G28074	2.14801	2.10577e-10	1.16081e-08
TNF	G28188	Inf	2.42066e-05	0.000429668
TNF	G28545	0.484841	0.00846324	0.0550623
TNF	G28900	0.372763	0.0179541	0.0971874
TNF	G29512	0.113086	0.000133559	0.00185382
TNF	G2942	0.351666	1.51528e-07	4.58613e-06
TNF	G29778	0.399757	0.00414015	0.0318393
TNF	G29966	0.360806	0.00294621	0.0243304
TNF	G30037	0.351332	0.00527568	0.0382892
TNF	G30325	4.26744	1.07293e-07	3.37563e-06
TNF	G30431	Inf	0.0139192	0.0800604
TNF	G30812	0.420895	0.00477357	0.0355245
TNF	G30856	Inf	0.00249673	0.0213091
TNF	G31102	0.404459	2.79052e-10	1.504e-08
TNF	G31405	8.08892	0.000640976	0.00701552
TNF	G32110	0.281746	0.00105537	0.0106024
TNF	G32185	10.7068	2.58025e-05	0.00045428
TNF	G32352	Inf	0.00119626	0.011696
TNF	G32511	0.321696	0	0
TNF	G32605	0.238875	0.0110454	0.0675066
TNF	G32740	0.422484	0.00698456	0.0476868
TNF	G32909	0.260324	0.000218504	0.00281106
TNF	G32993	0.333089	0.00205151	0.0181171
TNF	G32994	0.173023	0.00844656	0.0550278
TNF	G33219	0.476383	0.00241569	0.0207917
TNF	G33571	0.151488	5.05074e-10	2.58536e-08
TNF	G33898	0.176717	1.94947e-07	5.80312e-06
TNF	G34160	0.224608	2.89192e-06	6.62983e-05
TNF	G34225	Inf	0.00605115	0.0425914
TNF	G34520	2.08299	0.000859459	0.00893588
TNF	G34529	4.53936	2.47025e-13	2.21281e-11
TNF	G34551	0	0.0120207	0.0721938
TNF	G34722	2.16755	0.00139986	0.0133297
TNF	G34763	5.41083	1.32819e-10	7.64858e-09
TNF	G34949	2.01469	6.48339e-05	0.000995612
TNF	G35026	0.304587	0.000181939	0.00241284
TNF	G35051	2.15407	4.88609e-12	3.59471e-10
TNF	G35438	0.399425	0.000309688	0.00380454
TNF	G35847	0.109124	9.80854e-11	5.78614e-09
TNF	G36220	2.4602	0.00165601	0.0152002
TNF	G36510	0.167607	0.0128775	0.0760947
TNF	G36558	0.429475	0.0154143	0.0864998
TNF	G36921	2.05354	0.0108064	0.0662943
TNF	G36947	0.150403	2.65031e-05	0.000464501
TNF	G3811	4.07139	0.0170929	0.0933478
TNF	G38764	Inf	1.10181e-06	2.84253e-05
TNF	G39060	4.83933	0	0
TNF	G39201	2.91317	0.000708706	0.00761397
TNF	G39205	0.431411	3.0812e-05	0.000525118
TNF	G3918	0.287498	2.44293e-08	8.88501e-07
TNF	G39742	0.442138	0.00685185	0.0469707
TNF	G41432	0.243531	0.0011935	0.0116809
TNF	G42518	3.45384	4.9616e-06	0.000107145
TNF	G4388	0.170246	0.00125042	0.0121275
TNF	G4393	0	0.000345726	0.00416011
TNF	G4403	0.157507	0.000595206	0.00658847
TNF	G4952	0.130079	1.14333e-09	5.40888e-08
TNF	G4999	0.140299	0.00106039	0.0106363
TNF	G5235	3.24521	3.40974e-08	1.20173e-06
IL17+TNF	G5830	2.12605	0.00563254	0.0417817
IL17+TNF	G6024	0.237115	0.00872625	0.0578853
IL17+TNF	G6177	Inf	6.82334e-05	0.00136774
IL17+TNF	G6196	0.270613	6.62422e-05	0.00133469
IL17+TNF	G631	0.177386	0.0175394	0.0959275
IL17+TNF	G6335	0.367129	0.000188288	0.00313538
IL17+TNF	G6443	0.343098	0.00216428	0.020632
IL17+TNF	G6662	0.256368	9.98598e-05	0.00187557
IL17+TNF	G6839	24.4619	4.34268e-09	3.03878e-07
IL17+TNF	G7263	3.50006	0.000283251	0.00431624
IL17+TNF	G7678	0.449052	0.0130172	0.0771834
IL17+TNF	G7779	Inf	4.85762e-06	0.000151375
IL17+TNF	G7833	Inf	7.96538e-05	0.00153941
IL17+TNF	G8012	0.184924	1.79985e-06	6.56994e-05
IL17+TNF	G8191	3.29867	3.52058e-05	0.000797189
IL17+TNF	G8380	0.356368	0.00101457	0.0116249
IL17+TNF	G8574	0.48368	0.000413285	0.00572602
IL17+TNF	G8609	0.35093	0.00807338	0.0547921
IL17+TNF	G8650	4.42697	7.45822e-08	3.9071e-06
IL17+TNF	G9075	0.471354	0.00172181	0.0174233
IL17+TNF	G9353	0.101863	2.88648e-06	9.69647e-05
IL17+TNF	G9655	0	0.0161289	0.0905902
IL17+TNF	G967	0.328248	1.54377e-08	9.68381e-07
IL17+TNF	G9805	3.73956	0.00773053	0.0529457
IL17+TNF	G9858	2.6006	0.0104867	0.066253
IL17+TNF	G10181	3.02907	0.0131638	0.0779095
IL17+TNF	G1039	2.63603	3.0905e-07	1.38986e-05
IL17+TNF	G1046	0.167801	1.07522e-05	0.000291482
IL17+TNF	G1047	0.181041	2.81357e-05	0.000664257
IL17+TNF	G11188	0.288637	2.54093e-07	1.15884e-05
IL17+TNF	G11189	0.393491	0.00215536	0.0205902
IL17+TNF	G11191	0.380766	0.00204945	0.0197963
IL17+TNF	G11283	0.153148	0.0018282	0.0181817
IL17+TNF	G1159	0.290753	0.00050339	0.0067106
IL17+TNF	G1168	0.203513	3.33002e-05	0.000762801
IL17+TNF	G11965	2.8765	0.00881497	0.0582943
IL17+TNF	G12012	0.249953	2.36389e-05	0.000574176
IL17+TNF	G12083	0.297569	0.00238192	0.0222066
IL17+TNF	G1196	0.400157	0.00173748	0.017504
IL17+TNF	G12263	Inf	0.00152658	0.015917
IL17+TNF	G12348	4.11545	0.000236092	0.00377321
IL17+TNF	G12440	Inf	0.00582804	0.0428856
IL17+TNF	G12877	7.531	0.000388285	0.00545767
IL17+TNF	G12879	0.215843	0.000124771	0.00226023
IL17+TNF	G1256	0.109546	0.00734476	0.0510298
IL17+TNF	G13353	2.02152	0.00307934	0.0268497
IL17+TNF	G13389	3.99606	0	0
IL17+TNF	G13495	Inf	1.46236e-07	7.13978e-06
IL17+TNF	G13558	2.08353	0.00179695	0.0179445
IL17+TNF	G13689	0.468496	0.00724497	0.0506234
IL17+TNF	G13936	2.8996	0.00623592	0.0453209
IL17+TNF	G14438	2.09729	5.6944e-06	0.000174092
IL17+TNF	G14574	2.3253	0.00482499	0.0374191
IL17+TNF	G15045	3.49095	8.02115e-05	0.001547
IL17+TNF	G15537	0.257245	1.49246e-05	0.000385711
IL17+TNF	G15538	0.279019	0.00797787	0.0542579
IL17+TNF	G15590	0.490436	0.00296714	0.0260251
IL17+TNF	G15816	5.56434	0.00598711	0.0438579
IL17+TNF	G16147	7.65456	6.47179e-05	0.00130806
IL17+TNF	G16337	2.32929	7.40376e-05	0.00145693
IL17+TNF	G16411	0.18004	0.00300563	0.0263135
IL17+TNF	G1703	0.439836	0.0143426	0.0831101
IL17+TNF	G17107	0.310319	0.000341594	0.00498954
IL17+TNF	G17321	0.291027	9.17279e-05	0.00173799
IL17+TNF	G17754	0.442203	0.00435504	0.0346511
IL17+TNF	G18156	0.407885	0.00240121	0.0223548
IL17+TNF	G18233	4.24934	2.55351e-15	4.90047e-13
IL17+TNF	G18966	Inf	0.00578969	0.042686
IL17+TNF	G19013	0.253258	0.00503561	0.0385944
IL17+TNF	G19273	2.55386	0.00580739	0.042784
IL17+TNF	G20276	2.3993	0.000923257	0.0107674
IL17+TNF	G20829	0.419305	0.000613597	0.00778449
IL17+TNF	G21028	4.31471	0.00154156	0.0160128
IL17+TNF	G21601	0.470812	1.94705e-06	6.98884e-05
IL17+TNF	G22063	14.9475	0.000114841	0.00210991
IL17+TNF	G22302	6.91466	4.5705e-11	4.73743e-09
IL17+TNF	G22479	0.12345	0.0146441	0.0845032
IL17+TNF	G22715	0.487613	0.00545051	0.0406962
IL17+TNF	G22734	0.0781377	0.0061057	0.0445443
IL17+TNF	G22754	5.54612	0.00377379	0.0312596
IL17+TNF	G22774	6.50187	1.16422e-06	4.4774e-05
IL17+TNF	G23184	0.332039	0.0159277	0.0896159
IL17+TNF	G24302	0.444529	0.00624745	0.0453707
IL17+TNF	G24602	Inf	0.0185588	0.0999794
IL17+TNF	G24764	0.131824	0.000179396	0.00303423
IL17+TNF	G24841	4.58496	0.00363625	0.030511
IL17+TNF	G25045	0.0130299	0.00167269	0.0170659
IL17+TNF	G2579	27.8143	8.21662e-05	0.00157999
IL17+TNF	G2595	18.495	6.2718e-08	3.37684e-06
IL17+TNF	G2608	Inf	4.87406e-05	0.00104506
IL17+TNF	G25650	0	0.00282293	0.0250535
IL17+TNF	G25745	0.0605598	0.0014921	0.015667
IL17+TNF	G25762	0.389885	3.62738e-06	0.000117533
IL17+TNF	G2640	0.453606	0.0156977	0.0887557
IL17+TNF	G26051	4.46209	0.00259518	0.0236828
IL17+TNF	G26054	47.1641	1.66533e-14	2.88207e-12
IL17+TNF	G26076	0.344277	0.0039841	0.0325489
IL17+TNF	G26202	6.50163	0.000402928	0.00562272
IL17+TNF	G26333	10.8962	0	0
IL17+TNF	G26438	4.15503	0.000358355	0.00518213
IL17+TNF	G26445	35.7468	0	0
IL17+TNF	G26527	2.67304	3.195e-05	0.000739889
IL17+TNF	G26532	0.189807	0.00372963	0.0309865
IL17+TNF	G26662	0.233653	0.00437615	0.0347208
IL17+TNF	G26863	0.324648	0.0113408	0.0698473
IL17+TNF	G27026	0.348524	5.07979e-05	0.00107962
IL17+TNF	G27105	0	0.0108698	0.0678989
IL17+TNF	G27513	Inf	0.00806539	0.0547571
IL17+TNF	G28188	Inf	0.0164909	0.091825
IL17+TNF	G28300	0.447929	0.000406427	0.00565526
IL17+TNF	G28545	0.305781	0.000569787	0.00737881
IL17+TNF	G28586	0.456302	0.0153317	0.0873527
IL17+TNF	G29276	Inf	0.00198392	0.0192947
IL17+TNF	G29281	0.30427	0.00336211	0.0287082
IL17+TNF	G2942	0.470768	0.000360332	0.00520054
IL17+TNF	G29778	0.275811	0.00124602	0.0136296
IL17+TNF	G29966	0.343191	0.0120383	0.0730109
IL17+TNF	G30037	0.402057	0.0116218	0.0711289
IL17+TNF	G30132	2.89326	0.000989047	0.0114179
IL17+TNF	G30143	0	0.00872341	0.0578853
IL17+TNF	G30325	3.85199	4.89663e-06	0.000152346
IL17+TNF	G30431	Inf	0.00667721	0.0476
IL17+TNF	G30752	0.436144	7.3099e-05	0.00144579
IL17+TNF	G30856	Inf	0.00238301	0.0222066
IL17+TNF	G31120	0.288725	8.23279e-06	0.000233299
IL17+TNF	G31405	7.63818	6.10796e-05	0.00125814
IL17+TNF	G31510	0.458216	0.000408876	0.00567903
IL17+TNF	G32110	0.103504	0.00928838	0.0606797
IL17+TNF	G32185	5.09424	0.0106299	0.0668303
IL17+TNF	G32330	0.32606	0.017085	0.0941327
IL17+TNF	G32352	Inf	0.00173892	0.0175093
IL17+TNF	G32391	0.421925	0.000189739	0.00315684
IL17+TNF	G32511	0.205848	9.2953e-07	3.6725e-05
IL17+TNF	G32740	0.186048	3.18295e-06	0.000104746
IL17+TNF	G32909	0.151975	3.5267e-05	0.000797644
IL17+TNF	G32993	0.222902	0.000423197	0.0058176
IL17+TNF	G33163	0.384437	0.00845546	0.0567101
IL17+TNF	G33547	0.375562	0.0183456	0.0990234
IL17+TNF	G33571	0.0587035	0.000421403	0.00581271
IL17+TNF	G33898	0.0591822	0.000581312	0.00747682
IL17+TNF	G33942	Inf	4.45176e-07	1.90482e-05
IL17+TNF	G34073	5.92105	0.00453189	0.0355759
IL17+TNF	G34160	0.191234	2.5872e-05	0.000621408
IL17+TNF	G34162	Inf	1.80912e-06	6.59137e-05
IL17+TNF	G34373	23.6359	0.00195402	0.0190805
IL17+TNF	G34508	0.328644	0.0153855	0.0875052
IL17+TNF	G34520	2.04817	0.00670539	0.0477384
IL17+TNF	G34529	2.81809	3.88663e-05	0.000861952
IL17+TNF	G34722	2.22914	0.00317875	0.0275265
IL17+TNF	G34749	6.28951	0.00517111	0.0393186
IL17+TNF	G34763	21.9571	2.65444e-09	1.9489e-07
IL17+TNF	G35026	0.237834	0.000146068	0.0025622
IL17+TNF	G35438	0.263292	5.61037e-06	0.000171794
IL17+TNF	G35484	5.32252	6.25902e-05	0.00127717
IL17+TNF	G35847	0.0849956	3.35038e-06	0.000109144
IL17+TNF	G35892	0.408431	5.78648e-05	0.00120731
IL17+TNF	G36220	3.43177	4.38446e-05	0.00095595
IL17+TNF	G36336	14.4753	0.0137257	0.0803482
IL17+TNF	G36375	2.19025	0.00024552	0.00388641
IL17+TNF	G36510	0.132473	0.0178489	0.0971623
IL17+TNF	G36558	0.409566	0.00253348	0.0232843
IL17+TNF	G36947	0.178847	0.000282614	0.00431622
IL17+TNF	G36961	2.26668	0.000763254	0.00930741
IL17+TNF	G36995	Inf	0.00876784	0.0581016
IL17+TNF	G37597	0.151696	0.0122754	0.0741227
IL17+TNF	G37694	0.119449	0.0073831	0.0511643
IL17+TNF	G3802	0.290224	0.0105556	0.0665577
IL17+TNF	G3852	0.330005	0.0161647	0.0906813
IL17+TNF	G39178	0.358247	0.0181146	0.0981498
IL17+TNF	G39201	4.59765	1.22793e-06	4.70375e-05
IL17+TNF	G39395	0.43427	0.0124256	0.0747039
IL17+TNF	G39453	13.071	0.000227008	0.0036576
IL17+TNF	G3918	0.363713	0.000188163	0.00313538
IL17+TNF	G39634	0.133841	6.36569e-06	0.000190705
IL17+TNF	G39742	0.249923	0.00024562	0.00388641
IL17+TNF	G39864	2.58152	0.000917271	0.0107329
IL17+TNF	G39892	0.496524	0.000213659	0.00347429
IL17+TNF	G39916	0.172703	0.00102127	0.0116855
IL17+TNF	G39962	2.6558	0.00939174	0.0611283
IL17+TNF	G39964	0.416666	0.00564439	0.0418375
IL17+TNF	G39991	Inf	0.0165117	0.0919146
IL17+TNF	G40208	0.2878	0.0172017	0.0946409
IL17+TNF	G40547	2.01057	2.91063e-05	0.000683625
IL17+TNF	G41155	0.161405	0.000372159	0.00530019
IL17+TNF	G41596	0.423889	7.09696e-05	0.00140799
IL17+TNF	G42518	2.79494	0.00328431	0.0282681
IL17+TNF	G4290	Inf	0.00274929	0.0246152
IL17+TNF	G43428	0.295028	1.89028e-07	8.91465e-06
IL17+TNF	G43539	5.31765	7.85169e-11	7.68632e-09
IL17+TNF	G43573	0.168396	0.00179179	0.0179114
IL17+TNF	G4390	0.385938	1.85612e-09	1.40536e-07
IL17+TNF	G4393	0	0.000809059	0.00975855
IL17+TNF	G4435	2.31653	0.00246651	0.0228421
IL17+TNF	G4797	0.435156	0.000422541	0.00581271
IL17+TNF	G4952	0.0307002	1.05726e-07	5.35064e-06
IL17+TNF	G4999	0.210308	0.00936656	0.0610259
IL17+TNF	G5103	2.85255	0.00869433	0.0577644
