# Supplementary material for: Analysis of long non-coding RNAs highlights tissue-specific expression patterns and epigenetic profiles in normal and psoriatic skin
Source: Genome Biol. 2015 Jan 30;16(1):24. doi: 10.1186/s13059-014-0570-4 (PMC4311508; doi:10.1186/s13059-014-0570-4)
Supplement: Additional file 11: Table S10. — Observed-to-expected ratios for the number of cytokine-induced genes which were upregulated in PP. [file 13059_2014_570_MOESM11_ESM.xlsx]

## Sheet: Sheet1
	IL17	TNF	IL17+TNF
protein coding	8.5*	3.2*	3.8*
annotated lncRNA	6.8*	3.1*	6.3*
novel lncRNA	8.2	4.9	6.9*
antisense	8.8*	3.1*	4.6*
pseudogene	25.9	0	4.7
Table S10. Observed-to-expected ratios for the number of the up-regulated transcripts of various classes in PP vs. NN skin that were also up-regulated after stimulation of NHEK with psoriasis-relevant cytokines. *represents significantce (p < 3.3×10-2 after multiple testing correction) using the hypergeometric test.
